# Supplementary material for: A new rhesus macaque assembly and annotation for next-generation sequencing analyses
Source: Biol Direct. 2014 Oct 14;9:20. doi: 10.1186/1745-6150-9-20 (PMC4214606; doi:10.1186/1745-6150-9-20)
Supplement: Additional file 1 — Target Gene List. List of human genes for which we attempted to obtain annotations of rhesus macaque orthologs. Includes human gene ID, gene symbol, gene description and whether we successfully annotated the rhesus ortholog (- = no, + = yes). [file 1745-6150-9-20-S1.txt]

#GENE_ID	GENE_SYMBOL	GENE_DESCRIPTION	ANNOTATED
1	A1BG	alpha-1-B glycoprotein	-
29974	A1CF	APOBEC1 complementation factor	+
2	A2M	alpha-2-macroglobulin	+
144568	A2ML1	alpha-2-macroglobulin-like 1	-
53947	A4GALT	alpha 1,4-galactosyltransferase	+
51146	A4GNT	alpha-1,4-N-acetylglucosaminyltransferase	+
8086	AAAS	achalasia, adrenocortical insufficiency, alacrimia	+
65985	AACS	acetoacetyl-CoA synthetase	+
13	AADAC	arylacetamide deacetylase	+
344752	AADACL2	arylacetamide deacetylase-like 2	+
126767	AADACL3	arylacetamide deacetylase-like 3	+
343066	AADACL4	arylacetamide deacetylase-like 4	+
51166	AADAT	aminoadipate aminotransferase	+
195827	AAED1	AhpC/TSA antioxidant enzyme domain containing 1	+
79719	AAGAB	alpha- and gamma-adaptin binding protein	+
22848	AAK1	AP2 associated kinase 1	+
28971	AAMDC	adipogenesis associated, Mth938 domain containing	+
14	AAMP	angio-associated, migratory cell protein	+
15	AANAT	aralkylamine N-acetyltransferase	+
25980	AAR2	AAR2 splicing factor homolog (S. cerevisiae)	+
441376	AARD	alanine and arginine rich domain containing protein	+
16	AARS	alanyl-tRNA synthetase	+
57505	AARS2	alanyl-tRNA synthetase 2, mitochondrial	+
80755	AARSD1	alanyl-tRNA synthetase domain containing 1	+
132949	AASDH	aminoadipate-semialdehyde dehydrogenase	+
60496	AASDHPPT	aminoadipate-semialdehyde dehydrogenase-phosphopantetheinyl transferase	+
10157	AASS	aminoadipate-semialdehyde synthase	+
26574	AATF	apoptosis antagonizing transcription factor	+
9625	AATK	apoptosis-associated tyrosine kinase	+
18	ABAT	4-aminobutyrate aminotransferase	+
19	ABCA1	ATP-binding cassette, sub-family A (ABC1), member 1	+
10349	ABCA10	ATP-binding cassette, sub-family A (ABC1), member 10	-
26154	ABCA12	ATP-binding cassette, sub-family A (ABC1), member 12	+
154664	ABCA13	ATP-binding cassette, sub-family A (ABC1), member 13	+
20	ABCA2	ATP-binding cassette, sub-family A (ABC1), member 2	+
21	ABCA3	ATP-binding cassette, sub-family A (ABC1), member 3	+
24	ABCA4	ATP-binding cassette, sub-family A (ABC1), member 4	+
23461	ABCA5	ATP-binding cassette, sub-family A (ABC1), member 5	+
23460	ABCA6	ATP-binding cassette, sub-family A (ABC1), member 6	+
10347	ABCA7	ATP-binding cassette, sub-family A (ABC1), member 7	+
10351	ABCA8	ATP-binding cassette, sub-family A (ABC1), member 8	+
10350	ABCA9	ATP-binding cassette, sub-family A (ABC1), member 9	+
5243	ABCB1	ATP-binding cassette, sub-family B (MDR/TAP), member 1	+
23456	ABCB10	ATP-binding cassette, sub-family B (MDR/TAP), member 10	+
8647	ABCB11	ATP-binding cassette, sub-family B (MDR/TAP), member 11	+
5244	ABCB4	ATP-binding cassette, sub-family B (MDR/TAP), member 4	+
340273	ABCB5	ATP-binding cassette, sub-family B (MDR/TAP), member 5	+
10058	ABCB6	ATP-binding cassette, sub-family B (MDR/TAP), member 6	+
22	ABCB7	ATP-binding cassette, sub-family B (MDR/TAP), member 7	+
11194	ABCB8	ATP-binding cassette, sub-family B (MDR/TAP), member 8	+
23457	ABCB9	ATP-binding cassette, sub-family B (MDR/TAP), member 9	-
4363	ABCC1	ATP-binding cassette, sub-family C (CFTR/MRP), member 1	+
89845	ABCC10	ATP-binding cassette, sub-family C (CFTR/MRP), member 10	+
85320	ABCC11	ATP-binding cassette, sub-family C (CFTR/MRP), member 11	+
94160	ABCC12	ATP-binding cassette, sub-family C (CFTR/MRP), member 12	+
1244	ABCC2	ATP-binding cassette, sub-family C (CFTR/MRP), member 2	+
8714	ABCC3	ATP-binding cassette, sub-family C (CFTR/MRP), member 3	+
10257	ABCC4	ATP-binding cassette, sub-family C (CFTR/MRP), member 4	+
10057	ABCC5	ATP-binding cassette, sub-family C (CFTR/MRP), member 5	+
368	ABCC6	ATP-binding cassette, sub-family C (CFTR/MRP), member 6	+
6833	ABCC8	ATP-binding cassette, sub-family C (CFTR/MRP), member 8	+
10060	ABCC9	ATP-binding cassette, sub-family C (CFTR/MRP), member 9	+
215	ABCD1	ATP-binding cassette, sub-family D (ALD), member 1	+
225	ABCD2	ATP-binding cassette, sub-family D (ALD), member 2	-
5825	ABCD3	ATP-binding cassette, sub-family D (ALD), member 3	+
5826	ABCD4	ATP-binding cassette, sub-family D (ALD), member 4	-
6059	ABCE1	ATP-binding cassette, sub-family E (OABP), member 1	+
23	ABCF1	ATP-binding cassette, sub-family F (GCN20), member 1	+
10061	ABCF2	ATP-binding cassette, sub-family F (GCN20), member 2	+
55324	ABCF3	ATP-binding cassette, sub-family F (GCN20), member 3	+
9619	ABCG1	ATP-binding cassette, sub-family G (WHITE), member 1	+
9429	ABCG2	ATP-binding cassette, sub-family G (WHITE), member 2	+
64137	ABCG4	ATP-binding cassette, sub-family G (WHITE), member 4	+
64240	ABCG5	ATP-binding cassette, sub-family G (WHITE), member 5	+
64241	ABCG8	ATP-binding cassette, sub-family G (WHITE), member 8	+
84696	ABHD1	abhydrolase domain containing 1	+
55347	ABHD10	abhydrolase domain containing 10	+
83451	ABHD11	abhydrolase domain containing 11	-
26090	ABHD12	abhydrolase domain containing 12	+
145447	ABHD12B	abhydrolase domain containing 12B	+
84945	ABHD13	abhydrolase domain containing 13	+
25864	ABHD14A	abhydrolase domain containing 14A	+
84836	ABHD14B	abhydrolase domain containing 14B	+
116236	ABHD15	abhydrolase domain containing 15	+
7920	ABHD16A	abhydrolase domain containing 16A	+
140701	ABHD16B	abhydrolase domain containing 16B	+
11057	ABHD2	abhydrolase domain containing 2	+
171586	ABHD3	abhydrolase domain containing 3	+
63874	ABHD4	abhydrolase domain containing 4	+
51099	ABHD5	abhydrolase domain containing 5	+
57406	ABHD6	abhydrolase domain containing 6	+
79575	ABHD8	abhydrolase domain containing 8	+
10006	ABI1	abl-interactor 1	+
10152	ABI2	abl-interactor 2	+
51225	ABI3	ABI family, member 3	+
25890	ABI3BP	ABI family, member 3 (NESH) binding protein	+
25	ABL1	c-abl oncogene 1, non-receptor tyrosine kinase	+
27	ABL2	c-abl oncogene 2, non-receptor tyrosine kinase	+
3983	ABLIM1	actin binding LIM protein 1	+
84448	ABLIM2	actin binding LIM protein family, member 2	+
22885	ABLIM3	actin binding LIM protein family, member 3	-
28	ABO	ABO blood group (transferase A, alpha 1-3-N-acetylgalactosaminyltransferase; transferase B, alpha 1-3-galactosyltransferase)	+
26	ABP1	amine oxidase, copper containing 1	+
29	ABR	active BCR-related	+
137735	ABRA	actin-binding Rho activating protein	+
58527	ABRACL	ABRA C-terminal like	+
29777	ABT1	activator of basal transcription 1	+
80325	ABTB1	ankyrin repeat and BTB (POZ) domain containing 1	+
25841	ABTB2	ankyrin repeat and BTB (POZ) domain containing 2	+
30	ACAA1	acetyl-CoA acyltransferase 1	+
10449	ACAA2	acetyl-CoA acyltransferase 2	+
31	ACACA	acetyl-CoA carboxylase alpha	+
32	ACACB	acetyl-CoA carboxylase beta	+
80724	ACAD10	acyl-CoA dehydrogenase family, member 10	+
84129	ACAD11	acyl-CoA dehydrogenase family, member 11	+
27034	ACAD8	acyl-CoA dehydrogenase family, member 8	+
28976	ACAD9	acyl-CoA dehydrogenase family, member 9	+
33	ACADL	acyl-CoA dehydrogenase, long chain	+
34	ACADM	acyl-CoA dehydrogenase, C-4 to C-12 straight chain	+
35	ACADS	acyl-CoA dehydrogenase, C-2 to C-3 short chain	+
36	ACADSB	acyl-CoA dehydrogenase, short/branched chain	+
37	ACADVL	acyl-CoA dehydrogenase, very long chain	+
176	ACAN	aggrecan	-
9744	ACAP1	ArfGAP with coiled-coil, ankyrin repeat and PH domains 1	+
23527	ACAP2	ArfGAP with coiled-coil, ankyrin repeat and PH domains 2	+
116983	ACAP3	ArfGAP with coiled-coil, ankyrin repeat and PH domains 3	-
38	ACAT1	acetyl-CoA acetyltransferase 1	+
39	ACAT2	acetyl-CoA acetyltransferase 2	+
64746	ACBD3	acyl-CoA binding domain containing 3	+
79777	ACBD4	acyl-CoA binding domain containing 4	+
91452	ACBD5	acyl-CoA binding domain containing 5	-
84320	ACBD6	acyl-CoA binding domain containing 6	+
414149	ACBD7	acyl-CoA binding domain containing 7	+
84680	ACCS	1-aminocyclopropane-1-carboxylate synthase homolog (Arabidopsis)(non-functional)	+
390110	ACCSL	1-aminocyclopropane-1-carboxylate synthase homolog (Arabidopsis)(non-functional)-like	+
65057	ACD	adrenocortical dysplasia homolog (mouse)	+
1636	ACE	angiotensin I converting enzyme	+
59272	ACE2	angiotensin I converting enzyme 2	+
125981	ACER1	alkaline ceramidase 1	+
340485	ACER2	alkaline ceramidase 2	+
55331	ACER3	alkaline ceramidase 3	+
43	ACHE	acetylcholinesterase	+
22985	ACIN1	apoptotic chromatin condensation inducer 1	+
47	ACLY	ATP citrate lyase	+
130013	ACMSD	aminocarboxymuconate semialdehyde decarboxylase	+
57001	ACN9	ACN9 homolog (S. cerevisiae)	+
48	ACO1	aconitase 1, soluble	+
50	ACO2	aconitase 2, mitochondrial	+
641371	ACOT1	acyl-CoA thioesterase 1	+
26027	ACOT11	acyl-CoA thioesterase 11	+
134526	ACOT12	acyl-CoA thioesterase 12	+
55856	ACOT13	acyl-CoA thioesterase 13	+
10965	ACOT2	acyl-CoA thioesterase 2	-
122970	ACOT4	acyl-CoA thioesterase 4	+
641372	ACOT6	acyl-CoA thioesterase 6	+
11332	ACOT7	acyl-CoA thioesterase 7	+
10005	ACOT8	acyl-CoA thioesterase 8	+
23597	ACOT9	acyl-CoA thioesterase 9	+
51	ACOX1	acyl-CoA oxidase 1, palmitoyl	+
8309	ACOX2	acyl-CoA oxidase 2, branched chain	+
8310	ACOX3	acyl-CoA oxidase 3, pristanoyl	+
55289	ACOXL	acyl-CoA oxidase-like	-
52	ACP1	acid phosphatase 1, soluble	+
53	ACP2	acid phosphatase 2, lysosomal	+
54	ACP5	acid phosphatase 5, tartrate resistant	+
51205	ACP6	acid phosphatase 6, lysophosphatidic	+
92370	ACPL2	acid phosphatase-like 2	+
55	ACPP	acid phosphatase, prostate	+
93650	ACPT	acid phosphatase, testicular	+
49	ACR	acrosin	-
84519	ACRBP	acrosin binding protein	+
93953	ACRC	acidic repeat containing	+
56	ACRV1	acrosomal vesicle protein 1	+
23205	ACSBG1	acyl-CoA synthetase bubblegum family member 1	+
81616	ACSBG2	acyl-CoA synthetase bubblegum family member 2	+
80221	ACSF2	acyl-CoA synthetase family member 2	-
197322	ACSF3	acyl-CoA synthetase family member 3	+
2180	ACSL1	acyl-CoA synthetase long-chain family member 1	+
2181	ACSL3	acyl-CoA synthetase long-chain family member 3	+
2182	ACSL4	acyl-CoA synthetase long-chain family member 4	+
51703	ACSL5	acyl-CoA synthetase long-chain family member 5	+
23305	ACSL6	acyl-CoA synthetase long-chain family member 6	+
116285	ACSM1	acyl-CoA synthetase medium-chain family member 1	+
123876	ACSM2A	acyl-CoA synthetase medium-chain family member 2A	+
348158	ACSM2B	acyl-CoA synthetase medium-chain family member 2B	-
6296	ACSM3	acyl-CoA synthetase medium-chain family member 3	+
341392	ACSM4	acyl-CoA synthetase medium-chain family member 4	+
54988	ACSM5	acyl-CoA synthetase medium-chain family member 5	+
84532	ACSS1	acyl-CoA synthetase short-chain family member 1	+
55902	ACSS2	acyl-CoA synthetase short-chain family member 2	+
79611	ACSS3	acyl-CoA synthetase short-chain family member 3	+
58	ACTA1	actin, alpha 1, skeletal muscle	+
59	ACTA2	actin, alpha 2, smooth muscle, aorta	+
60	ACTB	actin, beta	+
345651	ACTBL2	actin, beta-like 2	+
70	ACTC1	actin, alpha, cardiac muscle 1	+
71	ACTG1	actin, gamma 1	+
72	ACTG2	actin, gamma 2, smooth muscle, enteric	+
170487	ACTL10	actin-like 10	+
86	ACTL6A	actin-like 6A	+
51412	ACTL6B	actin-like 6B	+
10881	ACTL7A	actin-like 7A	+
10880	ACTL7B	actin-like 7B	+
81569	ACTL8	actin-like 8	+
284382	ACTL9	actin-like 9	+
87	ACTN1	actinin, alpha 1	+
88	ACTN2	actinin, alpha 2	+
89	ACTN3	actinin, alpha 3	+
81	ACTN4	actinin, alpha 4	+
55860	ACTR10	actin-related protein 10 homolog (S. cerevisiae)	+
10121	ACTR1A	ARP1 actin-related protein 1 homolog A, centractin alpha (yeast)	+
10120	ACTR1B	ARP1 actin-related protein 1 homolog B, centractin beta (yeast)	+
10097	ACTR2	ARP2 actin-related protein 2 homolog (yeast)	+
10096	ACTR3	ARP3 actin-related protein 3 homolog (yeast)	+
57180	ACTR3B	ARP3 actin-related protein 3 homolog B (yeast)	+
653857	ACTR3C	ARP3 actin-related protein 3 homolog C (yeast)	-
79913	ACTR5	ARP5 actin-related protein 5 homolog (yeast)	+
64431	ACTR6	ARP6 actin-related protein 6 homolog (yeast)	+
93973	ACTR8	ARP8 actin-related protein 8 homolog (yeast)	+
139741	ACTRT1	actin-related protein T1	+
140625	ACTRT2	actin-related protein T2	+
84517	ACTRT3	actin-related protein T3	+
90	ACVR1	activin A receptor, type I	+
91	ACVR1B	activin A receptor, type IB	+
130399	ACVR1C	activin A receptor, type IC	+
92	ACVR2A	activin A receptor, type IIA	-
93	ACVR2B	activin A receptor, type IIB	-
94	ACVRL1	activin A receptor type II-like 1	+
95	ACY1	aminoacylase 1	+
91703	ACY3	aspartoacylase (aminocyclase) 3	+
97	ACYP1	acylphosphatase 1, erythrocyte (common) type	+
98	ACYP2	acylphosphatase 2, muscle type	-
100	ADA	adenosine deaminase	-
132612	ADAD1	adenosine deaminase domain containing 1 (testis-specific)	+
161931	ADAD2	adenosine deaminase domain containing 2	+
161823	ADAL	adenosine deaminase-like	+
102	ADAM10	ADAM metallopeptidase domain 10	+
4185	ADAM11	ADAM metallopeptidase domain 11	+
8038	ADAM12	ADAM metallopeptidase domain 12	+
8751	ADAM15	ADAM metallopeptidase domain 15	+
6868	ADAM17	ADAM metallopeptidase domain 17	-
8749	ADAM18	ADAM metallopeptidase domain 18	+
8728	ADAM19	ADAM metallopeptidase domain 19	+
2515	ADAM2	ADAM metallopeptidase domain 2	-
8748	ADAM20	ADAM metallopeptidase domain 20	+
8747	ADAM21	ADAM metallopeptidase domain 21	+
53616	ADAM22	ADAM metallopeptidase domain 22	-
8745	ADAM23	ADAM metallopeptidase domain 23	+
10863	ADAM28	ADAM metallopeptidase domain 28	+
11086	ADAM29	ADAM metallopeptidase domain 29	-
11085	ADAM30	ADAM metallopeptidase domain 30	+
203102	ADAM32	ADAM metallopeptidase domain 32	+
80332	ADAM33	ADAM metallopeptidase domain 33	+
8756	ADAM7	ADAM metallopeptidase domain 7	+
101	ADAM8	ADAM metallopeptidase domain 8	+
8754	ADAM9	ADAM metallopeptidase domain 9	+
27299	ADAMDEC1	ADAM-like, decysin 1	+
9510	ADAMTS1	ADAM metallopeptidase with thrombospondin type 1 motif, 1	+
81794	ADAMTS10	ADAM metallopeptidase with thrombospondin type 1 motif, 10	+
81792	ADAMTS12	ADAM metallopeptidase with thrombospondin type 1 motif, 12	+
11093	ADAMTS13	ADAM metallopeptidase with thrombospondin type 1 motif, 13	+
140766	ADAMTS14	ADAM metallopeptidase with thrombospondin type 1 motif, 14	+
170689	ADAMTS15	ADAM metallopeptidase with thrombospondin type 1 motif, 15	+
170690	ADAMTS16	ADAM metallopeptidase with thrombospondin type 1 motif, 16	+
170691	ADAMTS17	ADAM metallopeptidase with thrombospondin type 1 motif, 17	+
170692	ADAMTS18	ADAM metallopeptidase with thrombospondin type 1 motif, 18	+
171019	ADAMTS19	ADAM metallopeptidase with thrombospondin type 1 motif, 19	+
9509	ADAMTS2	ADAM metallopeptidase with thrombospondin type 1 motif, 2	-
80070	ADAMTS20	ADAM metallopeptidase with thrombospondin type 1 motif, 20	+
9508	ADAMTS3	ADAM metallopeptidase with thrombospondin type 1 motif, 3	+
9507	ADAMTS4	ADAM metallopeptidase with thrombospondin type 1 motif, 4	+
11096	ADAMTS5	ADAM metallopeptidase with thrombospondin type 1 motif, 5	+
11174	ADAMTS6	ADAM metallopeptidase with thrombospondin type 1 motif, 6	+
11173	ADAMTS7	ADAM metallopeptidase with thrombospondin type 1 motif, 7	-
11095	ADAMTS8	ADAM metallopeptidase with thrombospondin type 1 motif, 8	-
56999	ADAMTS9	ADAM metallopeptidase with thrombospondin type 1 motif, 9	+
92949	ADAMTSL1	ADAMTS-like 1	+
9719	ADAMTSL2	ADAMTS-like 2	+
57188	ADAMTSL3	ADAMTS-like 3	+
54507	ADAMTSL4	ADAMTS-like 4	+
339366	ADAMTSL5	ADAMTS-like 5	-
11033	ADAP1	ArfGAP with dual PH domains 1	+
55803	ADAP2	ArfGAP with dual PH domains 2	+
103	ADAR	adenosine deaminase, RNA-specific	+
104	ADARB1	adenosine deaminase, RNA-specific, B1	+
105	ADARB2	adenosine deaminase, RNA-specific, B2 (non-functional)	+
23536	ADAT1	adenosine deaminase, tRNA-specific 1	+
134637	ADAT2	adenosine deaminase, tRNA-specific 2	+
113179	ADAT3	adenosine deaminase, tRNA-specific 3	+
113451	ADC	arginine decarboxylase	+
57143	ADCK1	aarF domain containing kinase 1	+
90956	ADCK2	aarF domain containing kinase 2	+
56997	ADCK3	aarF domain containing kinase 3	+
79934	ADCK4	aarF domain containing kinase 4	+
203054	ADCK5	aarF domain containing kinase 5	+
107	ADCY1	adenylate cyclase 1 (brain)	+
55811	ADCY10	adenylate cyclase 10 (soluble)	+
108	ADCY2	adenylate cyclase 2 (brain)	+
109	ADCY3	adenylate cyclase 3	+
196883	ADCY4	adenylate cyclase 4	+
111	ADCY5	adenylate cyclase 5	+
112	ADCY6	adenylate cyclase 6	+
113	ADCY7	adenylate cyclase 7	+
114	ADCY8	adenylate cyclase 8 (brain)	+
115	ADCY9	adenylate cyclase 9	+
116	ADCYAP1	adenylate cyclase activating polypeptide 1 (pituitary)	+
117	ADCYAP1R1	adenylate cyclase activating polypeptide 1 (pituitary) receptor type I	+
118	ADD1	adducin 1 (alpha)	+
119	ADD2	adducin 2 (beta)	+
120	ADD3	adducin 3 (gamma)	+
79747	ADGB	androglobin	-
124	ADH1A	alcohol dehydrogenase 1A (class I), alpha polypeptide	+
125	ADH1B	alcohol dehydrogenase 1B (class I), beta polypeptide	+
126	ADH1C	alcohol dehydrogenase 1C (class I), gamma polypeptide	-
127	ADH4	alcohol dehydrogenase 4 (class II), pi polypeptide	+
128	ADH5	alcohol dehydrogenase 5 (class III), chi polypeptide	+
130	ADH6	alcohol dehydrogenase 6 (class V)	+
131	ADH7	alcohol dehydrogenase 7 (class IV), mu or sigma polypeptide	+
137872	ADHFE1	alcohol dehydrogenase, iron containing, 1	+
55256	ADI1	acireductone dioxygenase 1	+
149685	ADIG	adipogenin	+
9370	ADIPOQ	adiponectin, C1Q and collagen domain containing	+
51094	ADIPOR1	adiponectin receptor 1	+
79602	ADIPOR2	adiponectin receptor 2	+
132	ADK	adenosine kinase	+
133	ADM	adrenomedullin	+
79924	ADM2	adrenomedullin 2	+
199800	ADM5	adrenomedullin 5 (putative)	-
23394	ADNP	activity-dependent neuroprotector homeobox	+
22850	ADNP2	ADNP homeobox 2	+
84890	ADO	2-aminoethanethiol (cysteamine) dioxygenase	+
134	ADORA1	adenosine A1 receptor	+
135	ADORA2A	adenosine A2a receptor	+
136	ADORA2B	adenosine A2b receptor	+
140	ADORA3	adenosine A3 receptor	+
83440	ADPGK	ADP-dependent glucokinase	+
141	ADPRH	ADP-ribosylarginine hydrolase	+
113622	ADPRHL1	ADP-ribosylhydrolase like 1	+
54936	ADPRHL2	ADP-ribosylhydrolase like 2	+
56985	ADPRM	ADP-ribose/CDP-alcohol diphosphatase, manganese-dependent	+
148	ADRA1A	adrenoceptor alpha 1A	+
147	ADRA1B	adrenoceptor alpha 1B	+
146	ADRA1D	adrenoceptor alpha 1D	+
150	ADRA2A	adrenoceptor alpha 2A	+
151	ADRA2B	adrenoceptor alpha 2B	+
152	ADRA2C	adrenoceptor alpha 2C	+
153	ADRB1	adrenoceptor beta 1	+
154	ADRB2	adrenoceptor beta 2, surface	+
155	ADRB3	adrenoceptor beta 3	-
156	ADRBK1	adrenergic, beta, receptor kinase 1	-
157	ADRBK2	adrenergic, beta, receptor kinase 2	+
11047	ADRM1	adhesion regulating molecule 1	+
158	ADSL	adenylosuccinate lyase	+
159	ADSS	adenylosuccinate synthase	+
122622	ADSSL1	adenylosuccinate synthase like 1	-
84830	ADTRP	androgen-dependent TFPI-regulating protein	+
165	AEBP1	AE binding protein 1	+
121536	AEBP2	AE binding protein 2	+
64782	AEN	apoptosis enhancing nuclease	+
166	AES	amino-terminal enhancer of split	-
60312	AFAP1	actin filament associated protein 1	+
134265	AFAP1L1	actin filament associated protein 1-like 1	+
84632	AFAP1L2	actin filament associated protein 1-like 2	+
4299	AFF1	AF4/FMR2 family, member 1	+
2334	AFF2	AF4/FMR2 family, member 2	+
3899	AFF3	AF4/FMR2 family, member 3	-
27125	AFF4	AF4/FMR2 family, member 4	+
10939	AFG3L2	AFG3-like AAA ATPase 2	-
173	AFM	afamin	+
125061	AFMID	arylformamidase	-
174	AFP	alpha-fetoprotein	+
54812	AFTPH	aftiphilin	+
175	AGA	aspartylglucosaminidase	+
116987	AGAP1	ArfGAP with GTPase domain, ankyrin repeat and PH domain 1	+
119385	AGAP11	ankyrin repeat and GTPase domain Arf GTPase activating protein 11	-
116986	AGAP2	ArfGAP with GTPase domain, ankyrin repeat and PH domain 2	+
116988	AGAP3	ArfGAP with GTPase domain, ankyrin repeat and PH domain 3	-
119016	AGAP4	ArfGAP with GTPase domain, ankyrin repeat and PH domain 4	-
729092	AGAP5	ArfGAP with GTPase domain, ankyrin repeat and PH domain 5	-
414189	AGAP6	ArfGAP with GTPase domain, ankyrin repeat and PH domain 6	-
653268	AGAP7	ArfGAP with GTPase domain, ankyrin repeat and PH domain 7	-
728404	AGAP8	ArfGAP with GTPase domain, ankyrin repeat and PH domain 8	-
642517	AGAP9	ArfGAP with GTPase domain, ankyrin repeat and PH domain 9	-
123624	AGBL1	ATP/GTP binding protein-like 1	-
79841	AGBL2	ATP/GTP binding protein-like 2	-
340351	AGBL3	ATP/GTP binding protein-like 3	-
84871	AGBL4	ATP/GTP binding protein-like 4	+
60509	AGBL5	ATP/GTP binding protein-like 5	+
177	AGER	advanced glycosylation end product-specific receptor	+
3267	AGFG1	ArfGAP with FG repeats 1	-
3268	AGFG2	ArfGAP with FG repeats 2	+
55109	AGGF1	angiogenic factor with G patch and FHA domains 1	+
55750	AGK	acylglycerol kinase	+
178	AGL	amylo-alpha-1, 6-glucosidase, 4-alpha-glucanotransferase	+
79814	AGMAT	agmatine ureohydrolase (agmatinase)	+
392636	AGMO	alkylglycerol monooxygenase	+
10554	AGPAT1	1-acylglycerol-3-phosphate O-acyltransferase 1	+
10555	AGPAT2	1-acylglycerol-3-phosphate O-acyltransferase 2	+
56894	AGPAT3	1-acylglycerol-3-phosphate O-acyltransferase 3	+
56895	AGPAT4	1-acylglycerol-3-phosphate O-acyltransferase 4	+
55326	AGPAT5	1-acylglycerol-3-phosphate O-acyltransferase 5	+
137964	AGPAT6	1-acylglycerol-3-phosphate O-acyltransferase 6	+
84803	AGPAT9	1-acylglycerol-3-phosphate O-acyltransferase 9	+
123688	AGPHD1	hydroxylysine kinase	+
8540	AGPS	alkylglycerone phosphate synthase	+
10551	AGR2	anterior gradient 2	+
155465	AGR3	anterior gradient 3	+
375790	AGRN	agrin	-
181	AGRP	agouti related protein homolog (mouse)	+
183	AGT	angiotensinogen (serpin peptidase inhibitor, clade A, member 8)	+
23287	AGTPBP1	ATP/GTP binding protein 1	+
185	AGTR1	angiotensin II receptor, type 1	+
186	AGTR2	angiotensin II receptor, type 2	+
57085	AGTRAP	angiotensin II receptor-associated protein	+
189	AGXT	alanine-glyoxylate aminotransferase	+
64902	AGXT2	alanine--glyoxylate aminotransferase 2	+
64850	AGXT2L1	ethanolamine-phosphate phospho-lyase	+
85007	AGXT2L2	5-phosphohydroxy-L-lysine phospho-lyase	+
25909	AHCTF1	AT hook containing transcription factor 1	+
191	AHCY	adenosylhomocysteinase	+
10768	AHCYL1	adenosylhomocysteinase-like 1	+
23382	AHCYL2	adenosylhomocysteinase-like 2	+
27245	AHDC1	AT hook, DNA binding motif, containing 1	+
54806	AHI1	Abelson helper integration site 1	+
79026	AHNAK	AHNAK nucleoprotein	+
113146	AHNAK2	AHNAK nucleoprotein 2	-
196	AHR	aryl hydrocarbon receptor	+
57491	AHRR	aryl-hydrocarbon receptor repressor	+
10598	AHSA1	AHA1, activator of heat shock 90kDa protein ATPase homolog 1 (yeast)	+
130872	AHSA2	AHA1, activator of heat shock 90kDa protein ATPase homolog 2 (yeast)	+
197	AHSG	alpha-2-HS-glycoprotein	+
51327	AHSP	alpha hemoglobin stabilizing protein	+
57379	AICDA	activation-induced cytidine deaminase	+
64853	AIDA	axin interactor, dorsalization associated	+
199	AIF1	allograft inflammatory factor 1	+
83543	AIF1L	allograft inflammatory factor 1-like	+
9131	AIFM1	apoptosis-inducing factor, mitochondrion-associated, 1	+
84883	AIFM2	apoptosis-inducing factor, mitochondrion-associated, 2	+
150209	AIFM3	apoptosis-inducing factor, mitochondrion-associated, 3	+
51390	AIG1	androgen-induced 1	+
202	AIM1	absent in melanoma 1	+
55057	AIM1L	absent in melanoma 1-like	+
9447	AIM2	absent in melanoma 2	+
9255	AIMP1	aminoacyl tRNA synthetase complex-interacting multifunctional protein 1	+
7965	AIMP2	aminoacyl tRNA synthetase complex-interacting multifunctional protein 2	+
9049	AIP	aryl hydrocarbon receptor interacting protein	+
23746	AIPL1	aryl hydrocarbon receptor interacting protein-like 1	+
326	AIRE	autoimmune regulator	-
55966	AJAP1	adherens junctions associated protein 1	+
84962	AJUBA	ajuba LIM protein	+
203	AK1	adenylate kinase 1	+
204	AK2	adenylate kinase 2	+
50808	AK3	adenylate kinase 3	+
205	AK4	adenylate kinase 4	+
26289	AK5	adenylate kinase 5	+
122481	AK7	adenylate kinase 7	+
158067	AK8	adenylate kinase 8	-
8165	AKAP1	A kinase (PRKA) anchor protein 1	+
11216	AKAP10	A kinase (PRKA) anchor protein 10	+
11215	AKAP11	A kinase (PRKA) anchor protein 11	+
9590	AKAP12	A kinase (PRKA) anchor protein 12	+
11214	AKAP13	A kinase (PRKA) anchor protein 13	+
158798	AKAP14	A kinase (PRKA) anchor protein 14	+
8227	AKAP17A	A kinase (PRKA) anchor protein 17A	-
11217	AKAP2	A kinase (PRKA) anchor protein 2	+
10566	AKAP3	A kinase (PRKA) anchor protein 3	+
8852	AKAP4	A kinase (PRKA) anchor protein 4	+
9495	AKAP5	A kinase (PRKA) anchor protein 5	+
9472	AKAP6	A kinase (PRKA) anchor protein 6	+
9465	AKAP7	A kinase (PRKA) anchor protein 7	+
10270	AKAP8	A kinase (PRKA) anchor protein 8	+
26993	AKAP8L	A kinase (PRKA) anchor protein 8-like	+
10142	AKAP9	A kinase (PRKA) anchor protein 9	-
221264	AKD1	adenylate kinase 9	+
56672	AKIP1	A kinase (PRKA) interacting protein 1	+
79647	AKIRIN1	akirin 1	-
55122	AKIRIN2	akirin 2	+
80709	AKNA	AT-hook transcription factor	+
254268	AKNAD1	AKNA domain containing 1	+
10327	AKR1A1	aldo-keto reductase family 1, member A1 (aldehyde reductase)	+
231	AKR1B1	aldo-keto reductase family 1, member B1 (aldose reductase)	+
57016	AKR1B10	aldo-keto reductase family 1, member B10 (aldose reductase)	+
441282	AKR1B15	aldo-keto reductase family 1, member B15	-
1645	AKR1C1	aldo-keto reductase family 1, member C1	+
1646	AKR1C2	aldo-keto reductase family 1, member C2	-
8644	AKR1C3	aldo-keto reductase family 1, member C3	+
1109	AKR1C4	aldo-keto reductase family 1, member C4	-
6718	AKR1D1	aldo-keto reductase family 1, member D1	+
83592	AKR1E2	aldo-keto reductase family 1, member E2	+
8574	AKR7A2	aldo-keto reductase family 7, member A2 (aflatoxin aldehyde reductase)	+
22977	AKR7A3	aldo-keto reductase family 7, member A3 (aflatoxin aldehyde reductase)	+
207	AKT1	v-akt murine thymoma viral oncogene homolog 1	+
84335	AKT1S1	AKT1 substrate 1 (proline-rich)	+
208	AKT2	v-akt murine thymoma viral oncogene homolog 2	+
10000	AKT3	v-akt murine thymoma viral oncogene homolog 3	+
64400	AKTIP	AKT interacting protein	+
210	ALAD	aminolevulinate dehydratase	+
211	ALAS1	aminolevulinate, delta-, synthase 1	+
212	ALAS2	aminolevulinate, delta-, synthase 2	+
213	ALB	albumin	+
214	ALCAM	activated leukocyte cell adhesion molecule	+
126133	ALDH16A1	aldehyde dehydrogenase 16 family, member A1	-
5832	ALDH18A1	aldehyde dehydrogenase 18 family, member A1	+
216	ALDH1A1	aldehyde dehydrogenase 1 family, member A1	+
8854	ALDH1A2	aldehyde dehydrogenase 1 family, member A2	+
220	ALDH1A3	aldehyde dehydrogenase 1 family, member A3	+
219	ALDH1B1	aldehyde dehydrogenase 1 family, member B1	+
10840	ALDH1L1	aldehyde dehydrogenase 1 family, member L1	+
160428	ALDH1L2	aldehyde dehydrogenase 1 family, member L2	+
217	ALDH2	aldehyde dehydrogenase 2 family (mitochondrial)	+
218	ALDH3A1	aldehyde dehydrogenase 3 family, member A1	+
224	ALDH3A2	aldehyde dehydrogenase 3 family, member A2	+
221	ALDH3B1	aldehyde dehydrogenase 3 family, member B1	+
222	ALDH3B2	aldehyde dehydrogenase 3 family, member B2	+
8659	ALDH4A1	aldehyde dehydrogenase 4 family, member A1	+
7915	ALDH5A1	aldehyde dehydrogenase 5 family, member A1	+
4329	ALDH6A1	aldehyde dehydrogenase 6 family, member A1	+
501	ALDH7A1	aldehyde dehydrogenase 7 family, member A1	-
64577	ALDH8A1	aldehyde dehydrogenase 8 family, member A1	+
223	ALDH9A1	aldehyde dehydrogenase 9 family, member A1	+
226	ALDOA	aldolase A, fructose-bisphosphate	+
229	ALDOB	aldolase B, fructose-bisphosphate	+
230	ALDOC	aldolase C, fructose-bisphosphate	+
56052	ALG1	ALG1, chitobiosyldiphosphodolichol beta-mannosyltransferase	+
84920	ALG10	ALG10, alpha-1,2-glucosyltransferase	+
144245	ALG10B	ALG10B, alpha-1,2-glucosyltransferase	+
440138	ALG11	ALG11, alpha-1,2-mannosyltransferase	+
79087	ALG12	ALG12, alpha-1,6-mannosyltransferase	+
79868	ALG13	ALG13, UDP-N-acetylglucosaminyltransferase subunit	+
199857	ALG14	ALG14, UDP-N-acetylglucosaminyltransferase subunit	+
200810	ALG1L	ALG1, chitobiosyldiphosphodolichol beta-mannosyltransferase-like	-
644974	ALG1L2	ALG1, chitobiosyldiphosphodolichol beta-mannosyltransferase-like 2	-
85365	ALG2	ALG2, alpha-1,3/1,6-mannosyltransferase	+
10195	ALG3	ALG3, alpha-1,3- mannosyltransferase	+
29880	ALG5	ALG5, dolichyl-phosphate beta-glucosyltransferase	+
29929	ALG6	ALG6, alpha-1,3-glucosyltransferase	+
79053	ALG8	ALG8, alpha-1,3-glucosyltransferase	+
79796	ALG9	ALG9, alpha-1,2-mannosyltransferase	+
238	ALK	anaplastic lymphoma receptor tyrosine kinase	+
8846	ALKBH1	alkB, alkylation repair homolog 1 (E. coli)	+
121642	ALKBH2	alkB, alkylation repair homolog 2 (E. coli)	+
221120	ALKBH3	alkB, alkylation repair homolog 3 (E. coli)	+
54784	ALKBH4	alkB, alkylation repair homolog 4 (E. coli)	+
54890	ALKBH5	alkB, alkylation repair homolog 5 (E. coli)	+
84964	ALKBH6	alkB, alkylation repair homolog 6 (E. coli)	+
84266	ALKBH7	alkB, alkylation repair homolog 7 (E. coli)	+
91801	ALKBH8	alkB, alkylation repair homolog 8 (E. coli)	-
55821	ALLC	allantoicase	+
7840	ALMS1	Alstrom syndrome 1	-
239	ALOX12	arachidonate 12-lipoxygenase	+
242	ALOX12B	arachidonate 12-lipoxygenase, 12R type	+
246	ALOX15	arachidonate 15-lipoxygenase	+
247	ALOX15B	arachidonate 15-lipoxygenase, type B	+
240	ALOX5	arachidonate 5-lipoxygenase	+
241	ALOX5AP	arachidonate 5-lipoxygenase-activating protein	+
59344	ALOXE3	arachidonate lipoxygenase 3	+
248	ALPI	alkaline phosphatase, intestinal	-
80216	ALPK1	alpha-kinase 1	+
115701	ALPK2	alpha-kinase 2	-
57538	ALPK3	alpha-kinase 3	-
249	ALPL	alkaline phosphatase, liver/bone/kidney	+
250	ALPP	alkaline phosphatase, placental	-
251	ALPPL2	alkaline phosphatase, placental-like 2	-
57679	ALS2	amyotrophic lateral sclerosis 2 (juvenile)	+
259173	ALS2CL	ALS2 C-terminal like	+
151254	ALS2CR11	amyotrophic lateral sclerosis 2 (juvenile) chromosome region, candidate 11	+
130540	ALS2CR12	amyotrophic lateral sclerosis 2 (juvenile) chromosome region, candidate 12	+
79800	ALS2CR8	calcium responsive transcription factor	+
8092	ALX1	ALX homeobox 1	+
257	ALX3	ALX homeobox 3	+
60529	ALX4	ALX homeobox 4	+
10189	ALYREF	Aly/REF export factor	+
23600	AMACR	alpha-methylacyl-CoA racemase	+
258	AMBN	ameloblastin (enamel matrix protein)	+
259	AMBP	alpha-1-microglobulin/bikunin precursor	+
55626	AMBRA1	autophagy/beclin-1 regulator 1	+
262	AMD1	adenosylmethionine decarboxylase 1	+
144193	AMDHD1	amidohydrolase domain containing 1	+
51005	AMDHD2	amidohydrolase domain containing 2	-
265	AMELX	amelogenin, X-linked	+
266	AMELY	amelogenin, Y-linked	-
139285	AMER1	APC membrane recruitment protein 1	+
219287	AMER2	APC membrane recruitment protein 2	+
205147	AMER3	APC membrane recruitment protein 3	+
267	AMFR	autocrine motility factor receptor, E3 ubiquitin protein ligase	-
268	AMH	anti-Mullerian hormone	+
269	AMHR2	anti-Mullerian hormone receptor, type II	+
120425	AMICA1	adhesion molecule, interacts with CXADR antigen 1	+
57463	AMIGO1	adhesion molecule with Ig-like domain 1	+
347902	AMIGO2	adhesion molecule with Ig-like domain 2	+
386724	AMIGO3	adhesion molecule with Ig-like domain 3	+
9949	AMMECR1	Alport syndrome, mental retardation, midface hypoplasia and elliptocytosis chromosomal region gene 1	+
83607	AMMECR1L	AMMECR1-like	+
81693	AMN	amnion associated transmembrane protein	-
196394	AMN1	antagonist of mitotic exit network 1 homolog (S. cerevisiae)	+
154796	AMOT	angiomotin	+
154810	AMOTL1	angiomotin like 1	+
51421	AMOTL2	angiomotin like 2	-
270	AMPD1	adenosine monophosphate deaminase 1	-
271	AMPD2	adenosine monophosphate deaminase 2	+
272	AMPD3	adenosine monophosphate deaminase 3	+
273	AMPH	amphiphysin	-
275	AMT	aminomethyltransferase	+
401138	AMTN	amelotin	+
276	AMY1A	amylase, alpha 1A (salivary)	-
277	AMY1B	amylase, alpha 1B (salivary)	-
278	AMY1C	amylase, alpha 1C (salivary)	-
279	AMY2A	amylase, alpha 2A (pancreatic)	+
280	AMY2B	amylase, alpha 2B (pancreatic)	+
155185	AMZ1	archaelysin family metallopeptidase 1	+
51321	AMZ2	archaelysin family metallopeptidase 2	-
64682	ANAPC1	anaphase promoting complex subunit 1	+
10393	ANAPC10	anaphase promoting complex subunit 10	+
51529	ANAPC11	anaphase promoting complex subunit 11	+
25847	ANAPC13	anaphase promoting complex subunit 13	+
25906	ANAPC15	anaphase promoting complex subunit 15	+
119504	ANAPC16	anaphase promoting complex subunit 16	+
29882	ANAPC2	anaphase promoting complex subunit 2	+
29945	ANAPC4	anaphase promoting complex subunit 4	+
51433	ANAPC5	anaphase promoting complex subunit 5	+
51434	ANAPC7	anaphase promoting complex subunit 7	+
283	ANG	angiogenin, ribonuclease, RNase A family, 5	+
23357	ANGEL1	angel homolog 1 (Drosophila)	+
90806	ANGEL2	angel homolog 2 (Drosophila)	+
284	ANGPT1	angiopoietin 1	+
285	ANGPT2	angiopoietin 2	+
51378	ANGPT4	angiopoietin 4	+
9068	ANGPTL1	angiopoietin-like 1	+
23452	ANGPTL2	angiopoietin-like 2	+
27329	ANGPTL3	angiopoietin-like 3	+
51129	ANGPTL4	angiopoietin-like 4	+
253935	ANGPTL5	angiopoietin-like 5	+
83854	ANGPTL6	angiopoietin-like 6	-
10218	ANGPTL7	angiopoietin-like 7	+
647589	ANHX	anomalous homeobox	+
286	ANK1	ankyrin 1, erythrocytic	+
287	ANK2	ankyrin 2, neuronal	-
288	ANK3	ankyrin 3, node of Ranvier (ankyrin G)	+
150709	ANKAR	ankyrin and armadillo repeat containing	+
348094	ANKDD1A	ankyrin repeat and death domain containing 1A	-
728780	ANKDD1B	ankyrin repeat and death domain containing 1B	+
63926	ANKEF1	ankyrin repeat and EF-hand domain containing 1	+
162282	ANKFN1	ankyrin-repeat and fibronectin type III domain containing 1	-
51479	ANKFY1	ankyrin repeat and FYVE domain containing 1	+
56172	ANKH	ANKH inorganic pyrophosphate transport regulator	+
54882	ANKHD1	ankyrin repeat and KH domain containing 1	+
404734	ANKHD1-EIF4EBP3	ANKHD1-EIF4EBP3 readthrough	+
54467	ANKIB1	ankyrin repeat and IBR domain containing 1	-
255239	ANKK1	ankyrin repeat and kinase domain containing 1	-
126549	ANKLE1	ankyrin repeat and LEM domain containing 1	+
23141	ANKLE2	ankyrin repeat and LEM domain containing 2	-
51281	ANKMY1	ankyrin repeat and MYND domain containing 1	+
57037	ANKMY2	ankyrin repeat and MYND domain containing 2	+
57763	ANKRA2	ankyrin repeat, family A (RFXANK-like), 2	+
27063	ANKRD1	ankyrin repeat domain 1 (cardiac muscle)	+
55608	ANKRD10	ankyrin repeat domain 10	+
29123	ANKRD11	ankyrin repeat domain 11	+
23253	ANKRD12	ankyrin repeat domain 12	-
88455	ANKRD13A	ankyrin repeat domain 13A	+
124930	ANKRD13B	ankyrin repeat domain 13B	+
81573	ANKRD13C	ankyrin repeat domain 13C	+
338692	ANKRD13D	ankyrin repeat domain 13 family, member D	-
54522	ANKRD16	ankyrin repeat domain 16	+
26057	ANKRD17	ankyrin repeat domain 17	+
253650	ANKRD18A	ankyrin repeat domain 18A	+
441459	ANKRD18B	ankyrin repeat domain 18B	-
26287	ANKRD2	ankyrin repeat domain 2 (stretch responsive muscle)	+
84210	ANKRD20A1	ankyrin repeat domain 20 family, member A1	-
441430	ANKRD20A2	ankyrin repeat domain 20 family, member A2	-
441425	ANKRD20A3	ankyrin repeat domain 20 family, member A3	-
728747	ANKRD20A4	ankyrin repeat domain 20 family, member A4	-
118932	ANKRD22	ankyrin repeat domain 22	+
200539	ANKRD23	ankyrin repeat domain 23	+
170961	ANKRD24	ankyrin repeat domain 24	+
22852	ANKRD26	ankyrin repeat domain 26	+
84079	ANKRD27	ankyrin repeat domain 27 (VPS9 domain)	+
23243	ANKRD28	ankyrin repeat domain 28	+
147463	ANKRD29	ankyrin repeat domain 29	-
91074	ANKRD30A	ankyrin repeat domain 30A	-
374860	ANKRD30B	ankyrin repeat domain 30B	-
256006	ANKRD31	ankyrin repeat domain 31	+
84250	ANKRD32	ankyrin repeat domain 32	+
341405	ANKRD33	ankyrin repeat domain 33	-
651746	ANKRD33B	ankyrin repeat domain 33B	+
284615	ANKRD34A	ankyrin repeat domain 34A	+
340120	ANKRD34B	ankyrin repeat domain 34B	+
390616	ANKRD34C	ankyrin repeat domain 34C	+
148741	ANKRD35	ankyrin repeat domain 35	+
375248	ANKRD36	ankyrin repeat domain 36	-
57730	ANKRD36B	ankyrin repeat domain 36B	-
353322	ANKRD37	ankyrin repeat domain 37	+
51239	ANKRD39	ankyrin repeat domain 39	+
91369	ANKRD40	ankyrin repeat domain 40	+
338699	ANKRD42	ankyrin repeat domain 42	+
91526	ANKRD44	ankyrin repeat domain 44	+
339416	ANKRD45	ankyrin repeat domain 45	+
157567	ANKRD46	ankyrin repeat domain 46	+
54851	ANKRD49	ankyrin repeat domain 49	+
57182	ANKRD50	ankyrin repeat domain 50	+
283373	ANKRD52	ankyrin repeat domain 52	+
79998	ANKRD53	ankyrin repeat domain 53	+
129138	ANKRD54	ankyrin repeat domain 54	+
79722	ANKRD55	ankyrin repeat domain 55	-
22881	ANKRD6	ankyrin repeat domain 6	+
100310846	ANKRD61	ankyrin repeat domain 61	-
100131244	ANKRD63	ankyrin repeat domain 63	+
441869	ANKRD65	ankyrin repeat domain 65	-
100287718	ANKRD66	ankyrin repeat domain 66	-
56311	ANKRD7	ankyrin repeat domain 7	-
122416	ANKRD9	ankyrin repeat domain 9	-
23294	ANKS1A	ankyrin repeat and sterile alpha motif domain containing 1A	+
56899	ANKS1B	ankyrin repeat and sterile alpha motif domain containing 1B	+
124401	ANKS3	ankyrin repeat and sterile alpha motif domain containing 3	+
257629	ANKS4B	ankyrin repeat and sterile alpha motif domain containing 4B	+
203286	ANKS6	ankyrin repeat and sterile alpha motif domain containing 6	+
389161	ANKUB1	ankyrin repeat and ubiquitin domain containing 1	+
55139	ANKZF1	ankyrin repeat and zinc finger domain containing 1	+
54443	ANLN	anillin, actin binding protein	-
55107	ANO1	anoctamin 1, calcium activated chloride channel	+
55129	ANO10	anoctamin 10	+
57101	ANO2	anoctamin 2	-
63982	ANO3	anoctamin 3	+
121601	ANO4	anoctamin 4	+
203859	ANO5	anoctamin 5	+
196527	ANO6	anoctamin 6	+
50636	ANO7	anoctamin 7	+
57719	ANO8	anoctamin 8	+
338440	ANO9	anoctamin 9	-
8125	ANP32A	acidic (leucine-rich) nuclear phosphoprotein 32 family, member A	+
10541	ANP32B	acidic (leucine-rich) nuclear phosphoprotein 32 family, member B	+
23520	ANP32C	acidic (leucine-rich) nuclear phosphoprotein 32 family, member C	-
23519	ANP32D	acidic (leucine-rich) nuclear phosphoprotein 32 family, member D	-
81611	ANP32E	acidic (leucine-rich) nuclear phosphoprotein 32 family, member E	+
290	ANPEP	alanyl (membrane) aminopeptidase	+
84168	ANTXR1	anthrax toxin receptor 1	+
118429	ANTXR2	anthrax toxin receptor 2	+
301	ANXA1	annexin A1	+
11199	ANXA10	annexin A10	+
311	ANXA11	annexin A11	+
312	ANXA13	annexin A13	+
302	ANXA2	annexin A2	+
389289	ANXA2R	annexin A2 receptor	+
306	ANXA3	annexin A3	+
307	ANXA4	annexin A4	+
308	ANXA5	annexin A5	+
309	ANXA6	annexin A6	+
310	ANXA7	annexin A7	+
653145	ANXA8	annexin A8	+
728113	ANXA8L1	annexin A8-like 1	-
244	ANXA8L2	annexin A8-like 2	-
8416	ANXA9	annexin A9	+
313	AOAH	acyloxyacyl hydrolase (neutrophil)	+
314	AOC2	amine oxidase, copper containing 2 (retina-specific)	+
8639	AOC3	amine oxidase, copper containing 3	+
316	AOX1	aldehyde oxidase 1	+
55435	AP1AR	adaptor-related protein complex 1 associated regulatory protein	-
162	AP1B1	adaptor-related protein complex 1, beta 1 subunit	+
164	AP1G1	adaptor-related protein complex 1, gamma 1 subunit	+
8906	AP1G2	adaptor-related protein complex 1, gamma 2 subunit	+
8907	AP1M1	adaptor-related protein complex 1, mu 1 subunit	+
10053	AP1M2	adaptor-related protein complex 1, mu 2 subunit	+
1174	AP1S1	adaptor-related protein complex 1, sigma 1 subunit	+
8905	AP1S2	adaptor-related protein complex 1, sigma 2 subunit	+
130340	AP1S3	adaptor-related protein complex 1, sigma 3 subunit	+
160	AP2A1	adaptor-related protein complex 2, alpha 1 subunit	+
161	AP2A2	adaptor-related protein complex 2, alpha 2 subunit	+
163	AP2B1	adaptor-related protein complex 2, beta 1 subunit	+
1173	AP2M1	adaptor-related protein complex 2, mu 1 subunit	+
1175	AP2S1	adaptor-related protein complex 2, sigma 1 subunit	+
8546	AP3B1	adaptor-related protein complex 3, beta 1 subunit	-
8120	AP3B2	adaptor-related protein complex 3, beta 2 subunit	+
8943	AP3D1	adaptor-related protein complex 3, delta 1 subunit	+
26985	AP3M1	adaptor-related protein complex 3, mu 1 subunit	+
10947	AP3M2	adaptor-related protein complex 3, mu 2 subunit	+
1176	AP3S1	adaptor-related protein complex 3, sigma 1 subunit	+
10239	AP3S2	adaptor-related protein complex 3, sigma 2 subunit	+
10717	AP4B1	adaptor-related protein complex 4, beta 1 subunit	+
23431	AP4E1	adaptor-related protein complex 4, epsilon 1 subunit	+
9179	AP4M1	adaptor-related protein complex 4, mu 1 subunit	+
11154	AP4S1	adaptor-related protein complex 4, sigma 1 subunit	+
91056	AP5B1	adaptor-related protein complex 5, beta 1 subunit	+
55745	AP5M1	adaptor-related protein complex 5, mu 1 subunit	+
55317	AP5S1	adaptor-related protein complex 5, sigma 1 subunit	+
9907	AP5Z1	adaptor-related protein complex 5, zeta 1 subunit	+
317	APAF1	apoptotic peptidase activating factor 1	+
320	APBA1	amyloid beta (A4) precursor protein-binding, family A, member 1	+
321	APBA2	amyloid beta (A4) precursor protein-binding, family A, member 2	+
9546	APBA3	amyloid beta (A4) precursor protein-binding, family A, member 3	+
322	APBB1	amyloid beta (A4) precursor protein-binding, family B, member 1 (Fe65)	+
54518	APBB1IP	amyloid beta (A4) precursor protein-binding, family B, member 1 interacting protein	+
323	APBB2	amyloid beta (A4) precursor protein-binding, family B, member 2	+
10307	APBB3	amyloid beta (A4) precursor protein-binding, family B, member 3	+
324	APC	adenomatous polyposis coli	+
10297	APC2	adenomatosis polyposis coli 2	+
147495	APCDD1	adenomatosis polyposis coli down-regulated 1	-
164284	APCDD1L	adenomatosis polyposis coli down-regulated 1-like	-
325	APCS	amyloid P component, serum	+
327	APEH	acylaminoacyl-peptide hydrolase	+
328	APEX1	APEX nuclease (multifunctional DNA repair enzyme) 1	+
27301	APEX2	APEX nuclease (apurinic/apyrimidinic endonuclease) 2	+
51107	APH1A	APH1A gamma secretase subunit	+
83464	APH1B	APH1B gamma secretase subunit	+
8539	API5	apoptosis inhibitor 5	+
51074	APIP	APAF1 interacting protein	+
378708	APITD1	apoptosis-inducing, TAF9-like domain 1	-
100526739	APITD1-CORT	APITD1-CORT readthrough	+
200558	APLF	aprataxin and PNKP like factor	+
8862	APLN	apelin	+
187	APLNR	apelin receptor	+
333	APLP1	amyloid beta (A4) precursor-like protein 1	+
334	APLP2	amyloid beta (A4) precursor-like protein 2	+
57136	APMAP	adipocyte plasma membrane associated protein	+
335	APOA1	apolipoprotein A-I	+
128240	APOA1BP	apolipoprotein A-I binding protein	+
336	APOA2	apolipoprotein A-II	+
337	APOA4	apolipoprotein A-IV	-
116519	APOA5	apolipoprotein A-V	+
338	APOB	apolipoprotein B	+
339	APOBEC1	apolipoprotein B mRNA editing enzyme, catalytic polypeptide 1	+
10930	APOBEC2	apolipoprotein B mRNA editing enzyme, catalytic polypeptide-like 2	+
200315	APOBEC3A	apolipoprotein B mRNA editing enzyme, catalytic polypeptide-like 3A	+
100913187	APOBEC3A_B	APOBEC3A and APOBEC3B deletion hybrid	-
9582	APOBEC3B	apolipoprotein B mRNA editing enzyme, catalytic polypeptide-like 3B	+
27350	APOBEC3C	apolipoprotein B mRNA editing enzyme, catalytic polypeptide-like 3C	+
140564	APOBEC3D	apolipoprotein B mRNA editing enzyme, catalytic polypeptide-like 3D	-
200316	APOBEC3F	apolipoprotein B mRNA editing enzyme, catalytic polypeptide-like 3F	+
60489	APOBEC3G	apolipoprotein B mRNA editing enzyme, catalytic polypeptide-like 3G	+
164668	APOBEC3H	apolipoprotein B mRNA editing enzyme, catalytic polypeptide-like 3H	+
403314	APOBEC4	apolipoprotein B mRNA editing enzyme, catalytic polypeptide-like 4 (putative)	+
55911	APOBR	apolipoprotein B receptor	+
341	APOC1	apolipoprotein C-I	+
344	APOC2	apolipoprotein C-II	+
345	APOC3	apolipoprotein C-III	+
346	APOC4	apolipoprotein C-IV	-
347	APOD	apolipoprotein D	+
348	APOE	apolipoprotein E	+
319	APOF	apolipoprotein F	+
350	APOH	apolipoprotein H (beta-2-glycoprotein I)	-
8542	APOL1	apolipoprotein L, 1	-
23780	APOL2	apolipoprotein L, 2	+
80833	APOL3	apolipoprotein L, 3	-
80832	APOL4	apolipoprotein L, 4	-
80831	APOL5	apolipoprotein L, 5	-
80830	APOL6	apolipoprotein L, 6	-
81575	APOLD1	apolipoprotein L domain containing 1	+
55937	APOM	apolipoprotein M	+
79135	APOO	apolipoprotein O	+
139322	APOOL	apolipoprotein O-like	+
84334	APOPT1	apoptogenic 1, mitochondrial	+
351	APP	amyloid beta (A4) precursor protein	+
10513	APPBP2	amyloid beta precursor protein (cytoplasmic tail) binding protein 2	+
26060	APPL1	adaptor protein, phosphotyrosine interaction, PH domain and leucine zipper containing 1	+
55198	APPL2	adaptor protein, phosphotyrosine interaction, PH domain and leucine zipper containing 2	+
353	APRT	adenine phosphoribosyltransferase	+
54840	APTX	aprataxin	+
358	AQP1	aquaporin 1	+
89872	AQP10	aquaporin 10	+
282679	AQP11	aquaporin 11	+
375318	AQP12A	aquaporin 12A	-
653437	AQP12B	aquaporin 12B	+
359	AQP2	aquaporin 2 (collecting duct)	+
360	AQP3	aquaporin 3 (Gill blood group)	+
361	AQP4	aquaporin 4	+
362	AQP5	aquaporin 5	+
363	AQP6	aquaporin 6, kidney specific	+
364	AQP7	aquaporin 7	+
343	AQP8	aquaporin 8	+
366	AQP9	aquaporin 9	+
206338	AQPEP	laeverin	+
9716	AQR	aquarius intron-binding spliceosomal factor	+
367	AR	androgen receptor	+
369	ARAF	v-raf murine sarcoma 3611 viral oncogene homolog	+
116985	ARAP1	ArfGAP with RhoGAP domain, ankyrin repeat and PH domain 1	+
116984	ARAP2	ArfGAP with RhoGAP domain, ankyrin repeat and PH domain 2	+
64411	ARAP3	ArfGAP with RhoGAP domain, ankyrin repeat and PH domain 3	+
23237	ARC	activity-regulated cytoskeleton-associated protein	+
372	ARCN1	archain 1	+
374	AREG	amphiregulin	+
375	ARF1	ADP-ribosylation factor 1	+
377	ARF3	ADP-ribosylation factor 3	+
378	ARF4	ADP-ribosylation factor 4	+
381	ARF5	ADP-ribosylation factor 5	+
382	ARF6	ADP-ribosylation factor 6	+
55738	ARFGAP1	ADP-ribosylation factor GTPase activating protein 1	+
84364	ARFGAP2	ADP-ribosylation factor GTPase activating protein 2	+
26286	ARFGAP3	ADP-ribosylation factor GTPase activating protein 3	+
10565	ARFGEF1	ADP-ribosylation factor guanine nucleotide-exchange factor 1 (brefeldin A-inhibited)	+
10564	ARFGEF2	ADP-ribosylation factor guanine nucleotide-exchange factor 2 (brefeldin A-inhibited)	+
27236	ARFIP1	ADP-ribosylation factor interacting protein 1	+
23647	ARFIP2	ADP-ribosylation factor interacting protein 2	+
10139	ARFRP1	ADP-ribosylation factor related protein 1	+
383	ARG1	arginase 1	+
384	ARG2	arginase 2	+
503582	ARGFX	arginine-fifty homeobox	+
55082	ARGLU1	arginine and glutamate rich 1	+
392	ARHGAP1	Rho GTPase activating protein 1	+
79658	ARHGAP10	Rho GTPase activating protein 10	+
9824	ARHGAP11A	Rho GTPase activating protein 11A	+
89839	ARHGAP11B	Rho GTPase activating protein 11B	-
94134	ARHGAP12	Rho GTPase activating protein 12	+
55843	ARHGAP15	Rho GTPase activating protein 15	+
55114	ARHGAP17	Rho GTPase activating protein 17	-
93663	ARHGAP18	Rho GTPase activating protein 18	+
84986	ARHGAP19	Rho GTPase activating protein 19	+
57569	ARHGAP20	Rho GTPase activating protein 20	+
57584	ARHGAP21	Rho GTPase activating protein 21	+
58504	ARHGAP22	Rho GTPase activating protein 22	+
57636	ARHGAP23	Rho GTPase activating protein 23	+
83478	ARHGAP24	Rho GTPase activating protein 24	+
9938	ARHGAP25	Rho GTPase activating protein 25	+
23092	ARHGAP26	Rho GTPase activating protein 26	+
201176	ARHGAP27	Rho GTPase activating protein 27	+
79822	ARHGAP28	Rho GTPase activating protein 28	+
9411	ARHGAP29	Rho GTPase activating protein 29	+
257106	ARHGAP30	Rho GTPase activating protein 30	-
57514	ARHGAP31	Rho GTPase activating protein 31	+
9743	ARHGAP32	Rho GTPase activating protein 32	+
115703	ARHGAP33	Rho GTPase activating protein 33	+
2909	ARHGAP35	Rho GTPase activating protein 35	+
158763	ARHGAP36	Rho GTPase activating protein 36	+
80728	ARHGAP39	Rho GTPase activating protein 39	+
393	ARHGAP4	Rho GTPase activating protein 4	+
343578	ARHGAP40	Rho GTPase activating protein 40	-
143872	ARHGAP42	Rho GTPase activating protein 42	+
9912	ARHGAP44	Rho GTPase activating protein 44	+
394	ARHGAP5	Rho GTPase activating protein 5	+
395	ARHGAP6	Rho GTPase activating protein 6	+
23779	ARHGAP8	Rho GTPase activating protein 8	+
64333	ARHGAP9	Rho GTPase activating protein 9	+
396	ARHGDIA	Rho GDP dissociation inhibitor (GDI) alpha	+
397	ARHGDIB	Rho GDP dissociation inhibitor (GDI) beta	+
398	ARHGDIG	Rho GDP dissociation inhibitor (GDI) gamma	-
9138	ARHGEF1	Rho guanine nucleotide exchange factor (GEF) 1	+
9639	ARHGEF10	Rho guanine nucleotide exchange factor (GEF) 10	+
55160	ARHGEF10L	Rho guanine nucleotide exchange factor (GEF) 10-like	+
9826	ARHGEF11	Rho guanine nucleotide exchange factor (GEF) 11	+
23365	ARHGEF12	Rho guanine nucleotide exchange factor (GEF) 12	+
22899	ARHGEF15	Rho guanine nucleotide exchange factor (GEF) 15	+
27237	ARHGEF16	Rho guanine nucleotide exchange factor (GEF) 16	+
9828	ARHGEF17	Rho guanine nucleotide exchange factor (GEF) 17	+
23370	ARHGEF18	Rho/Rac guanine nucleotide exchange factor (GEF) 18	+
128272	ARHGEF19	Rho guanine nucleotide exchange factor (GEF) 19	-
9181	ARHGEF2	Rho/Rac guanine nucleotide exchange factor (GEF) 2	+
115557	ARHGEF25	Rho guanine nucleotide exchange factor (GEF) 25	+
26084	ARHGEF26	Rho guanine nucleotide exchange factor (GEF) 26	+
64283	ARHGEF28	Rho guanine nucleotide exchange factor (GEF) 28	+
50650	ARHGEF3	Rho guanine nucleotide exchange factor (GEF) 3	+
100271715	ARHGEF33	Rho guanine nucleotide exchange factor (GEF) 33	+
445328	ARHGEF35	Rho guanine nucleotide exchange factor (GEF) 35	-
389337	ARHGEF37	Rho guanine nucleotide exchange factor (GEF) 37	+
54848	ARHGEF38	Rho guanine nucleotide exchange factor (GEF) 38	+
84904	ARHGEF39	Rho guanine nucleotide exchange factor (GEF) 39	+
50649	ARHGEF4	Rho guanine nucleotide exchange factor (GEF) 4	-
55701	ARHGEF40	Rho guanine nucleotide exchange factor (GEF) 40	+
7984	ARHGEF5	Rho guanine nucleotide exchange factor (GEF) 5	+
9459	ARHGEF6	Rac/Cdc42 guanine nucleotide exchange factor (GEF) 6	+
8874	ARHGEF7	Rho guanine nucleotide exchange factor (GEF) 7	+
23229	ARHGEF9	Cdc42 guanine nucleotide exchange factor (GEF) 9	+
8289	ARID1A	AT rich interactive domain 1A (SWI-like)	+
57492	ARID1B	AT rich interactive domain 1B (SWI1-like)	-
196528	ARID2	AT rich interactive domain 2 (ARID, RFX-like)	-
1820	ARID3A	AT rich interactive domain 3A (BRIGHT-like)	-
10620	ARID3B	AT rich interactive domain 3B (BRIGHT-like)	+
138715	ARID3C	AT rich interactive domain 3C (BRIGHT-like)	+
5926	ARID4A	AT rich interactive domain 4A (RBP1-like)	+
51742	ARID4B	AT rich interactive domain 4B (RBP1-like)	+
10865	ARID5A	AT rich interactive domain 5A (MRF1-like)	+
84159	ARID5B	AT rich interactive domain 5B (MRF1-like)	+
25820	ARIH1	ariadne RBR E3 ubiquitin protein ligase 1	-
10425	ARIH2	ariadne RBR E3 ubiquitin protein ligase 2	-
646450	ARIH2OS	ariadne homolog 2 opposite strand	-
400	ARL1	ADP-ribosylation factor-like 1	+
285598	ARL10	ADP-ribosylation factor-like 10	+
115761	ARL11	ADP-ribosylation factor-like 11	+
392509	ARL13A	ADP-ribosylation factor-like 13A	+
200894	ARL13B	ADP-ribosylation factor-like 13B	+
80117	ARL14	ADP-ribosylation factor-like 14	+
120534	ARL14EP	ADP-ribosylation factor-like 14 effector protein	+
644100	ARL14EPL	ADP-ribosylation factor-like 14 effector protein-like	+
54622	ARL15	ADP-ribosylation factor-like 15	+
339231	ARL16	ADP-ribosylation factor-like 16	-
51326	ARL17A	ADP-ribosylation factor-like 17A	-
100506084	ARL17B	ADP-ribosylation factor-like 17B	-
402	ARL2	ADP-ribosylation factor-like 2	+
23568	ARL2BP	ADP-ribosylation factor-like 2 binding protein	+
403	ARL3	ADP-ribosylation factor-like 3	+
10124	ARL4A	ADP-ribosylation factor-like 4A	+
10123	ARL4C	ADP-ribosylation factor-like 4C	+
379	ARL4D	ADP-ribosylation factor-like 4D	+
26225	ARL5A	ADP-ribosylation factor-like 5A	+
221079	ARL5B	ADP-ribosylation factor-like 5B	+
390790	ARL5C	ADP-ribosylation factor-like 5C	-
84100	ARL6	ADP-ribosylation factor-like 6	+
23204	ARL6IP1	ADP-ribosylation factor-like 6 interacting protein 1	-
51329	ARL6IP4	ADP-ribosylation-like factor 6 interacting protein 4	-
10550	ARL6IP5	ADP-ribosylation-like factor 6 interacting protein 5	+
151188	ARL6IP6	ADP-ribosylation-like factor 6 interacting protein 6	+
127829	ARL8A	ADP-ribosylation factor-like 8A	+
55207	ARL8B	ADP-ribosylation factor-like 8B	+
132946	ARL9	ADP-ribosylation factor-like 9	+
55156	ARMC1	armadillo repeat containing 1	-
83787	ARMC10	armadillo repeat containing 10	+
221481	ARMC12	armadillo repeat containing 12	+
84071	ARMC2	armadillo repeat containing 2	+
219681	ARMC3	armadillo repeat containing 3	+
55130	ARMC4	armadillo repeat containing 4	+
79798	ARMC5	armadillo repeat containing 5	+
93436	ARMC6	armadillo repeat containing 6	+
79637	ARMC7	armadillo repeat containing 7	+
25852	ARMC8	armadillo repeat containing 8	+
80210	ARMC9	armadillo repeat containing 9	+
51309	ARMCX1	armadillo repeat containing, X-linked 1	+
9823	ARMCX2	armadillo repeat containing, X-linked 2	+
51566	ARMCX3	armadillo repeat containing, X-linked 3	+
100131755	ARMCX4	armadillo repeat containing, X-linked 4	-
64860	ARMCX5	armadillo repeat containing, X-linked 5	+
100528062	ARMCX5-GPRASP2	ARMCX5-GPRASP2 readthrough	+
54470	ARMCX6	armadillo repeat containing, X-linked 6	+
387715	ARMS2	age-related maculopathy susceptibility 2	-
405	ARNT	aryl hydrocarbon receptor nuclear translocator	+
9915	ARNT2	aryl-hydrocarbon receptor nuclear translocator 2	+
406	ARNTL	aryl hydrocarbon receptor nuclear translocator-like	+
56938	ARNTL2	aryl hydrocarbon receptor nuclear translocator-like 2	-
10552	ARPC1A	actin related protein 2/3 complex, subunit 1A, 41kDa	+
10095	ARPC1B	actin related protein 2/3 complex, subunit 1B, 41kDa	+
10109	ARPC2	actin related protein 2/3 complex, subunit 2, 34kDa	+
10094	ARPC3	actin related protein 2/3 complex, subunit 3, 21kDa	+
10093	ARPC4	actin related protein 2/3 complex, subunit 4, 20kDa	+
100526693	ARPC4-TTLL3	ARPC4-TTLL3 readthrough	+
10092	ARPC5	actin related protein 2/3 complex, subunit 5, 16kDa	+
81873	ARPC5L	actin related protein 2/3 complex, subunit 5-like	+
10776	ARPP19	cAMP-regulated phosphoprotein, 19kDa	+
10777	ARPP21	cAMP-regulated phosphoprotein, 21kDa	+
407	ARR3	arrestin 3, retinal (X-arrestin)	+
408	ARRB1	arrestin, beta 1	+
409	ARRB2	arrestin, beta 2	+
92714	ARRDC1	arrestin domain containing 1	+
27106	ARRDC2	arrestin domain containing 2	+
57561	ARRDC3	arrestin domain containing 3	+
91947	ARRDC4	arrestin domain containing 4	+
645432	ARRDC5	arrestin domain containing 5	-
410	ARSA	arylsulfatase A	+
411	ARSB	arylsulfatase B	+
414	ARSD	arylsulfatase D	+
415	ARSE	arylsulfatase E (chondrodysplasia punctata 1)	+
416	ARSF	arylsulfatase F	+
22901	ARSG	arylsulfatase G	+
347527	ARSH	arylsulfatase family, member H	-
340075	ARSI	arylsulfatase family, member I	+
79642	ARSJ	arylsulfatase family, member J	+
153642	ARSK	arylsulfatase family, member K	+
417	ART1	ADP-ribosyltransferase 1	+
419	ART3	ADP-ribosyltransferase 3	-
420	ART4	ADP-ribosyltransferase 4	-
116969	ART5	ADP-ribosyltransferase 5	+
9048	ARTN	artemin	+
64801	ARV1	ARV1 homolog (S. cerevisiae)	+
421	ARVCF	armadillo repeat gene deleted in velocardiofacial syndrome	-
170302	ARX	aristaless related homeobox	+
57412	AS3MT	arsenic (+3 oxidation state) methyltransferase	+
427	ASAH1	N-acylsphingosine amidohydrolase (acid ceramidase) 1	+
56624	ASAH2	N-acylsphingosine amidohydrolase (non-lysosomal ceramidase) 2	+
653308	ASAH2B	N-acylsphingosine amidohydrolase (non-lysosomal ceramidase) 2B	-
50807	ASAP1	ArfGAP with SH3 domain, ankyrin repeat and PH domain 1	+
8853	ASAP2	ArfGAP with SH3 domain, ankyrin repeat and PH domain 2	+
55616	ASAP3	ArfGAP with SH3 domain, ankyrin repeat and PH domain 3	+
51665	ASB1	ankyrin repeat and SOCS box containing 1	+
136371	ASB10	ankyrin repeat and SOCS box containing 10	+
140456	ASB11	ankyrin repeat and SOCS box containing 11	+
142689	ASB12	ankyrin repeat and SOCS box containing 12	+
79754	ASB13	ankyrin repeat and SOCS box containing 13	+
142686	ASB14	ankyrin repeat and SOCS box containing 14	+
142685	ASB15	ankyrin repeat and SOCS box containing 15	+
92591	ASB16	ankyrin repeat and SOCS box containing 16	+
127247	ASB17	ankyrin repeat and SOCS box containing 17	+
401036	ASB18	ankyrin repeat and SOCS box containing 18	+
51676	ASB2	ankyrin repeat and SOCS box containing 2	+
51130	ASB3	ankyrin repeat and SOCS box containing 3	+
51666	ASB4	ankyrin repeat and SOCS box containing 4	+
140458	ASB5	ankyrin repeat and SOCS box containing 5	+
140459	ASB6	ankyrin repeat and SOCS box containing 6	+
140460	ASB7	ankyrin repeat and SOCS box containing 7	+
140461	ASB8	ankyrin repeat and SOCS box containing 8	+
140462	ASB9	ankyrin repeat and SOCS box containing 9	+
51008	ASCC1	activating signal cointegrator 1 complex subunit 1	+
84164	ASCC2	activating signal cointegrator 1 complex subunit 2	+
10973	ASCC3	activating signal cointegrator 1 complex subunit 3	+
429	ASCL1	achaete-scute family bHLH transcription factor 1	+
430	ASCL2	achaete-scute family bHLH transcription factor 2	+
56676	ASCL3	achaete-scute family bHLH transcription factor 3	+
121549	ASCL4	achaete-scute family bHLH transcription factor 4	+
647219	ASCL5	achaete-scute family bHLH transcription factor 5	+
25842	ASF1A	anti-silencing function 1A histone chaperone	+
55723	ASF1B	anti-silencing function 1B histone chaperone	+
432	ASGR1	asialoglycoprotein receptor 1	+
433	ASGR2	asialoglycoprotein receptor 2	+
55870	ASH1L	ash1 (absent, small, or homeotic)-like (Drosophila)	+
9070	ASH2L	ash2 (absent, small, or homeotic)-like (Drosophila)	+
41	ASIC1	acid-sensing (proton-gated) ion channel 1	+
40	ASIC2	acid-sensing (proton-gated) ion channel 2	+
9311	ASIC3	acid-sensing (proton-gated) ion channel 3	+
55515	ASIC4	acid-sensing (proton-gated) ion channel family member 4	-
51802	ASIC5	acid-sensing (proton-gated) ion channel family member 5	+
434	ASIP	agouti signaling protein	+
435	ASL	argininosuccinate lyase	-
438	ASMT	acetylserotonin O-methyltransferase	-
8623	ASMTL	acetylserotonin O-methyltransferase-like	-
439	ASNA1	arsA arsenite transporter, ATP-binding, homolog 1 (bacterial)	+
440	ASNS	asparagine synthetase (glutamine-hydrolyzing)	+
54529	ASNSD1	asparagine synthetase domain containing 1	+
443	ASPA	aspartoacylase	+
554235	ASPDH	aspartate dehydrogenase domain containing	+
374569	ASPG	asparaginase homolog (S. cerevisiae)	+
444	ASPH	aspartate beta-hydroxylase	+
253982	ASPHD1	aspartate beta-hydroxylase domain containing 1	-
57168	ASPHD2	aspartate beta-hydroxylase domain containing 2	+
259266	ASPM	asp (abnormal spindle) homolog, microcephaly associated (Drosophila)	+
54829	ASPN	asporin	+
151516	ASPRV1	aspartic peptidase, retroviral-like 1	+
79058	ASPSCR1	alveolar soft part sarcoma chromosome region, candidate 1	-
80150	ASRGL1	asparaginase like 1	+
445	ASS1	argininosuccinate synthase 1	+
28990	ASTE1	asteroid homolog 1 (Drosophila)	+
431705	ASTL	astacin-like metallo-endopeptidase (M12 family)	+
460	ASTN1	astrotactin 1	+
23245	ASTN2	astrotactin 2	+
55726	ASUN	asunder spermatogenesis regulator	+
171023	ASXL1	additional sex combs like 1 (Drosophila)	+
55252	ASXL2	additional sex combs like 2 (Drosophila)	+
80816	ASXL3	additional sex combs like 3 (Drosophila)	+
136991	ASZ1	ankyrin repeat, SAM and basic leucine zipper domain containing 1	+
84896	ATAD1	ATPase family, AAA domain containing 1	+
29028	ATAD2	ATPase family, AAA domain containing 2	+
54454	ATAD2B	ATPase family, AAA domain containing 2B	+
55210	ATAD3A	ATPase family, AAA domain containing 3A	+
83858	ATAD3B	ATPase family, AAA domain containing 3B	-
219293	ATAD3C	ATPase family, AAA domain containing 3C	-
79915	ATAD5	ATPase family, AAA domain containing 5	+
79969	ATAT1	alpha tubulin acetyltransferase 1	+
85300	ATCAY	ataxia, cerebellar, Cayman type	+
11101	ATE1	arginyltransferase 1	+
466	ATF1	activating transcription factor 1	+
1386	ATF2	activating transcription factor 2	+
467	ATF3	activating transcription factor 3	+
468	ATF4	activating transcription factor 4	+
22809	ATF5	activating transcription factor 5	+
22926	ATF6	activating transcription factor 6	+
1388	ATF6B	activating transcription factor 6 beta	+
11016	ATF7	activating transcription factor 7	-
55729	ATF7IP	activating transcription factor 7 interacting protein	+
80063	ATF7IP2	activating transcription factor 7 interacting protein 2	+
83734	ATG10	autophagy related 10	+
9140	ATG12	autophagy related 12	+
9776	ATG13	autophagy related 13	+
22863	ATG14	autophagy related 14	+
55054	ATG16L1	autophagy related 16-like 1 (S. cerevisiae)	+
89849	ATG16L2	autophagy related 16-like 2 (S. cerevisiae)	-
23130	ATG2A	autophagy related 2A	+
55102	ATG2B	autophagy related 2B	+
64422	ATG3	autophagy related 3	+
115201	ATG4A	autophagy related 4A, cysteine peptidase	+
23192	ATG4B	autophagy related 4B, cysteine peptidase	+
84938	ATG4C	autophagy related 4C, cysteine peptidase	-
84971	ATG4D	autophagy related 4D, cysteine peptidase	+
9474	ATG5	autophagy related 5	+
10533	ATG7	autophagy related 7	+
79065	ATG9A	autophagy related 9A	+
285973	ATG9B	autophagy related 9B	+
80162	ATHL1	ATH1, acid trehalase-like 1 (yeast)	+
471	ATIC	5-aminoimidazole-4-carboxamide ribonucleotide formyltransferase/IMP cyclohydrolase	+
51062	ATL1	atlastin GTPase 1	+
64225	ATL2	atlastin GTPase 2	+
25923	ATL3	atlastin GTPase 3	-
472	ATM	ataxia telangiectasia mutated	+
23300	ATMIN	ATM interactor	+
1822	ATN1	atrophin 1	+
474	ATOH1	atonal homolog 1 (Drosophila)	+
220202	ATOH7	atonal homolog 7 (Drosophila)	+
84913	ATOH8	atonal homolog 8 (Drosophila)	+
475	ATOX1	antioxidant 1 copper chaperone	+
57194	ATP10A	ATPase, class V, type 10A	+
23120	ATP10B	ATPase, class V, type 10B	-
57205	ATP10D	ATPase, class V, type 10D	+
23250	ATP11A	ATPase, class VI, type 11A	+
23200	ATP11B	ATPase, class VI, type 11B	+
286410	ATP11C	ATPase, class VI, type 11C	+
479	ATP12A	ATPase, H+/K+ transporting, nongastric, alpha polypeptide	+
57130	ATP13A1	ATPase type 13A1	+
23400	ATP13A2	ATPase type 13A2	+
79572	ATP13A3	ATPase type 13A3	+
84239	ATP13A4	ATPase type 13A4	+
344905	ATP13A5	ATPase type 13A5	+
476	ATP1A1	ATPase, Na+/K+ transporting, alpha 1 polypeptide	+
477	ATP1A2	ATPase, Na+/K+ transporting, alpha 2 polypeptide	+
478	ATP1A3	ATPase, Na+/K+ transporting, alpha 3 polypeptide	+
480	ATP1A4	ATPase, Na+/K+ transporting, alpha 4 polypeptide	+
481	ATP1B1	ATPase, Na+/K+ transporting, beta 1 polypeptide	+
482	ATP1B2	ATPase, Na+/K+ transporting, beta 2 polypeptide	+
483	ATP1B3	ATPase, Na+/K+ transporting, beta 3 polypeptide	+
23439	ATP1B4	ATPase, Na+/K+ transporting, beta 4 polypeptide	+
487	ATP2A1	ATPase, Ca++ transporting, cardiac muscle, fast twitch 1	-
488	ATP2A2	ATPase, Ca++ transporting, cardiac muscle, slow twitch 2	-
489	ATP2A3	ATPase, Ca++ transporting, ubiquitous	+
490	ATP2B1	ATPase, Ca++ transporting, plasma membrane 1	+
491	ATP2B2	ATPase, Ca++ transporting, plasma membrane 2	+
492	ATP2B3	ATPase, Ca++ transporting, plasma membrane 3	+
493	ATP2B4	ATPase, Ca++ transporting, plasma membrane 4	+
27032	ATP2C1	ATPase, Ca++ transporting, type 2C, member 1	+
9914	ATP2C2	ATPase, Ca++ transporting, type 2C, member 2	+
495	ATP4A	ATPase, H+/K+ exchanging, alpha polypeptide	-
496	ATP4B	ATPase, H+/K+ exchanging, beta polypeptide	+
498	ATP5A1	ATP synthase, H+ transporting, mitochondrial F1 complex, alpha subunit 1, cardiac muscle	+
506	ATP5B	ATP synthase, H+ transporting, mitochondrial F1 complex, beta polypeptide	+
509	ATP5C1	ATP synthase, H+ transporting, mitochondrial F1 complex, gamma polypeptide 1	+
513	ATP5D	ATP synthase, H+ transporting, mitochondrial F1 complex, delta subunit	+
514	ATP5E	ATP synthase, H+ transporting, mitochondrial F1 complex, epsilon subunit	+
515	ATP5F1	ATP synthase, H+ transporting, mitochondrial Fo complex, subunit B1	+
516	ATP5G1	ATP synthase, H+ transporting, mitochondrial Fo complex, subunit C1 (subunit 9)	+
517	ATP5G2	ATP synthase, H+ transporting, mitochondrial Fo complex, subunit C2 (subunit 9)	+
518	ATP5G3	ATP synthase, H+ transporting, mitochondrial Fo complex, subunit C3 (subunit 9)	+
10476	ATP5H	ATP synthase, H+ transporting, mitochondrial Fo complex, subunit d	+
521	ATP5I	ATP synthase, H+ transporting, mitochondrial Fo complex, subunit E	+
522	ATP5J	ATP synthase, H+ transporting, mitochondrial Fo complex, subunit F6	+
9551	ATP5J2	ATP synthase, H+ transporting, mitochondrial Fo complex, subunit F2	+
100526740	ATP5J2-PTCD1	ATP5J2-PTCD1 readthrough	-
10632	ATP5L	ATP synthase, H+ transporting, mitochondrial Fo complex, subunit G	+
267020	ATP5L2	ATP synthase, H+ transporting, mitochondrial Fo complex, subunit G2	-
539	ATP5O	ATP synthase, H+ transporting, mitochondrial F1 complex, O subunit	+
27109	ATP5S	ATP synthase, H+ transporting, mitochondrial Fo complex, subunit s (factor B)	+
55101	ATP5SL	ATP5S-like	+
537	ATP6AP1	ATPase, H+ transporting, lysosomal accessory protein 1	+
92270	ATP6AP1L	ATPase, H+ transporting, lysosomal accessory protein 1-like	-
10159	ATP6AP2	ATPase, H+ transporting, lysosomal accessory protein 2	+
535	ATP6V0A1	ATPase, H+ transporting, lysosomal V0 subunit a1	+
23545	ATP6V0A2	ATPase, H+ transporting, lysosomal V0 subunit a2	+
50617	ATP6V0A4	ATPase, H+ transporting, lysosomal V0 subunit a4	+
533	ATP6V0B	ATPase, H+ transporting, lysosomal 21kDa, V0 subunit b	+
527	ATP6V0C	ATPase, H+ transporting, lysosomal 16kDa, V0 subunit c	+
9114	ATP6V0D1	ATPase, H+ transporting, lysosomal 38kDa, V0 subunit d1	+
245972	ATP6V0D2	ATPase, H+ transporting, lysosomal 38kDa, V0 subunit d2	+
8992	ATP6V0E1	ATPase, H+ transporting, lysosomal 9kDa, V0 subunit e1	+
155066	ATP6V0E2	ATPase, H+ transporting V0 subunit e2	+
523	ATP6V1A	ATPase, H+ transporting, lysosomal 70kDa, V1 subunit A	+
525	ATP6V1B1	ATPase, H+ transporting, lysosomal 56/58kDa, V1 subunit B1	+
526	ATP6V1B2	ATPase, H+ transporting, lysosomal 56/58kDa, V1 subunit B2	+
528	ATP6V1C1	ATPase, H+ transporting, lysosomal 42kDa, V1 subunit C1	+
245973	ATP6V1C2	ATPase, H+ transporting, lysosomal 42kDa, V1 subunit C2	+
51382	ATP6V1D	ATPase, H+ transporting, lysosomal 34kDa, V1 subunit D	+
529	ATP6V1E1	ATPase, H+ transporting, lysosomal 31kDa, V1 subunit E1	+
90423	ATP6V1E2	ATPase, H+ transporting, lysosomal 31kDa, V1 subunit E2	+
9296	ATP6V1F	ATPase, H+ transporting, lysosomal 14kDa, V1 subunit F	+
9550	ATP6V1G1	ATPase, H+ transporting, lysosomal 13kDa, V1 subunit G1	+
534	ATP6V1G2	ATPase, H+ transporting, lysosomal 13kDa, V1 subunit G2	+
127124	ATP6V1G3	ATPase, H+ transporting, lysosomal 13kDa, V1 subunit G3	+
51606	ATP6V1H	ATPase, H+ transporting, lysosomal 50/57kDa, V1 subunit H	+
538	ATP7A	ATPase, Cu++ transporting, alpha polypeptide	+
540	ATP7B	ATPase, Cu++ transporting, beta polypeptide	+
10396	ATP8A1	ATPase, aminophospholipid transporter (APLT), class I, type 8A, member 1	+
51761	ATP8A2	ATPase, aminophospholipid transporter, class I, type 8A, member 2	-
5205	ATP8B1	ATPase, aminophospholipid transporter, class I, type 8B, member 1	-
57198	ATP8B2	ATPase, aminophospholipid transporter, class I, type 8B, member 2	+
148229	ATP8B3	ATPase, aminophospholipid transporter, class I, type 8B, member 3	-
79895	ATP8B4	ATPase, class I, type 8B, member 4	-
10079	ATP9A	ATPase, class II, type 9A	-
374868	ATP9B	ATPase, class II, type 9B	+
64756	ATPAF1	ATP synthase mitochondrial F1 complex assembly factor 1	+
91647	ATPAF2	ATP synthase mitochondrial F1 complex assembly factor 2	+
89978	ATPBD4	diphthamine biosynthesis 6	-
93974	ATPIF1	ATPase inhibitory factor 1	+
545	ATR	ataxia telangiectasia and Rad3 related	+
51374	ATRAID	all-trans retinoic acid-induced differentiation factor	+
84126	ATRIP	ATR interacting protein	+
8455	ATRN	attractin	+
26033	ATRNL1	attractin-like 1	+
546	ATRX	alpha thalassemia/mental retardation syndrome X-linked	+
6310	ATXN1	ataxin 1	+
25814	ATXN10	ataxin 10	+
342371	ATXN1L	ataxin 1-like	+
6311	ATXN2	ataxin 2	+
11273	ATXN2L	ataxin 2-like	+
4287	ATXN3	ataxin 3	+
92552	ATXN3L	ataxin 3-like	-
6314	ATXN7	ataxin 7	+
222255	ATXN7L1	ataxin 7-like 1	+
127002	ATXN7L2	ataxin 7-like 2	+
56970	ATXN7L3	ataxin 7-like 3	+
552889	ATXN7L3B	ataxin 7-like 3B	+
549	AUH	AU RNA binding protein/enoyl-CoA hydratase	+
79000	AUNIP	aurora kinase A and ninein interacting protein	+
550	AUP1	ancient ubiquitous protein 1	+
6790	AURKA	aurora kinase A	+
54998	AURKAIP1	aurora kinase A interacting protein 1	+
9212	AURKB	aurora kinase B	+
6795	AURKC	aurora kinase C	+
26053	AUTS2	autism susceptibility candidate 2	-
57099	AVEN	apoptosis, caspase activation inhibitor	+
10677	AVIL	advillin	+
23080	AVL9	AVL9 homolog (S. cerevisiase)	+
551	AVP	arginine vasopressin	+
60370	AVPI1	arginine vasopressin-induced 1	+
552	AVPR1A	arginine vasopressin receptor 1A	+
553	AVPR1B	arginine vasopressin receptor 1B	+
554	AVPR2	arginine vasopressin receptor 2	+
158833	AWAT1	acyl-CoA wax alcohol acyltransferase 1	+
158835	AWAT2	acyl-CoA wax alcohol acyltransferase 2	+
126859	AXDND1	axonemal dynein light chain domain containing 1	+
8312	AXIN1	axin 1	+
8313	AXIN2	axin 2	+
558	AXL	AXL receptor tyrosine kinase	-
563	AZGP1	alpha-2-glycoprotein 1, zinc-binding	+
22994	AZI1	5-azacytidine induced 1	-
64343	AZI2	5-azacytidine induced 2	+
51582	AZIN1	antizyme inhibitor 1	+
566	AZU1	azurocidin 1	+
567	B2M	beta-2-microglobulin	+
8706	B3GALNT1	beta-1,3-N-acetylgalactosaminyltransferase 1 (globoside blood group)	+
148789	B3GALNT2	beta-1,3-N-acetylgalactosaminyltransferase 2	+
8708	B3GALT1	UDP-Gal:betaGlcNAc beta 1,3-galactosyltransferase, polypeptide 1	+
8707	B3GALT2	UDP-Gal:betaGlcNAc beta 1,3-galactosyltransferase, polypeptide 2	+
8705	B3GALT4	UDP-Gal:betaGlcNAc beta 1,3-galactosyltransferase, polypeptide 4	+
10317	B3GALT5	UDP-Gal:betaGlcNAc beta 1,3-galactosyltransferase, polypeptide 5	+
126792	B3GALT6	UDP-Gal:betaGal beta 1,3-galactosyltransferase polypeptide 6	-
145173	B3GALTL	beta 1,3-galactosyltransferase-like	+
27087	B3GAT1	beta-1,3-glucuronyltransferase 1 (glucuronosyltransferase P)	+
135152	B3GAT2	beta-1,3-glucuronyltransferase 2 (glucuronosyltransferase S)	+
26229	B3GAT3	beta-1,3-glucuronyltransferase 3 (glucuronosyltransferase I)	+
11041	B3GNT1	UDP-GlcNAc:betaGal beta-1,3-N-acetylglucosaminyltransferase 1	+
10678	B3GNT2	UDP-GlcNAc:betaGal beta-1,3-N-acetylglucosaminyltransferase 2	+
10331	B3GNT3	UDP-GlcNAc:betaGal beta-1,3-N-acetylglucosaminyltransferase 3	+
79369	B3GNT4	UDP-GlcNAc:betaGal beta-1,3-N-acetylglucosaminyltransferase 4	+
84002	B3GNT5	UDP-GlcNAc:betaGal beta-1,3-N-acetylglucosaminyltransferase 5	+
192134	B3GNT6	UDP-GlcNAc:betaGal beta-1,3-N-acetylglucosaminyltransferase 6 (core 3 synthase)	+
93010	B3GNT7	UDP-GlcNAc:betaGal beta-1,3-N-acetylglucosaminyltransferase 7	+
374907	B3GNT8	UDP-GlcNAc:betaGal beta-1,3-N-acetylglucosaminyltransferase 8	+
84752	B3GNT9	UDP-GlcNAc:betaGal beta-1,3-N-acetylglucosaminyltransferase 9	+
146712	B3GNTL1	UDP-GlcNAc:betaGal beta-1,3-N-acetylglucosaminyltransferase-like 1	-
2583	B4GALNT1	beta-1,4-N-acetyl-galactosaminyl transferase 1	+
124872	B4GALNT2	beta-1,4-N-acetyl-galactosaminyl transferase 2	+
283358	B4GALNT3	beta-1,4-N-acetyl-galactosaminyl transferase 3	+
338707	B4GALNT4	beta-1,4-N-acetyl-galactosaminyl transferase 4	-
2683	B4GALT1	UDP-Gal:betaGlcNAc beta 1,4- galactosyltransferase, polypeptide 1	+
8704	B4GALT2	UDP-Gal:betaGlcNAc beta 1,4- galactosyltransferase, polypeptide 2	+
8703	B4GALT3	UDP-Gal:betaGlcNAc beta 1,4- galactosyltransferase, polypeptide 3	+
8702	B4GALT4	UDP-Gal:betaGlcNAc beta 1,4- galactosyltransferase, polypeptide 4	+
9334	B4GALT5	UDP-Gal:betaGlcNAc beta 1,4- galactosyltransferase, polypeptide 5	+
9331	B4GALT6	UDP-Gal:betaGlcNAc beta 1,4- galactosyltransferase, polypeptide 6	+
11285	B4GALT7	xylosylprotein beta 1,4-galactosyltransferase, polypeptide 7	+
27077	B9D1	B9 protein domain 1	+
80776	B9D2	B9 protein domain 2	+
79870	BAALC	brain and acute leukemia, cytoplasmic	+
570	BAAT	bile acid CoA: amino acid N-acyltransferase (glycine N-choloyltransferase)	+
29086	BABAM1	BRISC and BRCA1 A complex member 1	+
23621	BACE1	beta-site APP-cleaving enzyme 1	+
25825	BACE2	beta-site APP-cleaving enzyme 2	+
571	BACH1	BTB and CNC homology 1, basic leucine zipper transcription factor 1	+
60468	BACH2	BTB and CNC homology 1, basic leucine zipper transcription factor 2	+
572	BAD	BCL2-associated agonist of cell death	+
573	BAG1	BCL2-associated athanogene	+
9532	BAG2	BCL2-associated athanogene 2	+
9531	BAG3	BCL2-associated athanogene 3	+
9530	BAG4	BCL2-associated athanogene 4	+
9529	BAG5	BCL2-associated athanogene 5	+
7917	BAG6	BCL2-associated athanogene 6	+
574	BAGE	B melanoma antigen	-
85319	BAGE2	B melanoma antigen family, member 2	-
85318	BAGE3	B melanoma antigen family, member 3	-
85317	BAGE4	B melanoma antigen family, member 4	-
85316	BAGE5	B melanoma antigen family, member 5	-
57597	BAHCC1	BAH domain and coiled-coil containing 1	-
22893	BAHD1	bromo adjacent homology domain containing 1	+
575	BAI1	brain-specific angiogenesis inhibitor 1	+
576	BAI2	brain-specific angiogenesis inhibitor 2	+
577	BAI3	brain-specific angiogenesis inhibitor 3	+
10458	BAIAP2	BAI1-associated protein 2	+
55971	BAIAP2L1	BAI1-associated protein 2-like 1	+
80115	BAIAP2L2	BAI1-associated protein 2-like 2	+
8938	BAIAP3	BAI1-associated protein 3	+
578	BAK1	BCL2-antagonist/killer 1	+
25805	BAMBI	BMP and activin membrane-bound inhibitor	+
8815	BANF1	barrier to autointegration factor 1	+
140836	BANF2	barrier to autointegration factor 2	+
55024	BANK1	B-cell scaffold protein with ankyrin repeats 1	+
54971	BANP	BTG3 associated nuclear protein	+
8314	BAP1	BRCA1 associated protein-1 (ubiquitin carboxy-terminal hydrolase)	+
580	BARD1	BRCA1 associated RING domain 1	+
56751	BARHL1	BarH-like homeobox 1	+
343472	BARHL2	BarH-like homeobox 2	+
56033	BARX1	BARX homeobox 1	-
8538	BARX2	BARX homeobox 2	+
10409	BASP1	brain abundant, membrane attached signal protein 1	+
10538	BATF	basic leucine zipper transcription factor, ATF-like	+
116071	BATF2	basic leucine zipper transcription factor, ATF-like 2	+
55509	BATF3	basic leucine zipper transcription factor, ATF-like 3	+
581	BAX	BCL2-associated X protein	+
11177	BAZ1A	bromodomain adjacent to zinc finger domain, 1A	+
9031	BAZ1B	bromodomain adjacent to zinc finger domain, 1B	+
11176	BAZ2A	bromodomain adjacent to zinc finger domain, 2A	+
29994	BAZ2B	bromodomain adjacent to zinc finger domain, 2B	+
27113	BBC3	BCL2 binding component 3	+
92482	BBIP1	BBSome interacting protein 1	+
8424	BBOX1	butyrobetaine (gamma), 2-oxoglutarate dioxygenase (gamma-butyrobetaine hydroxylase) 1	+
582	BBS1	Bardet-Biedl syndrome 1	+
79738	BBS10	Bardet-Biedl syndrome 10	+
166379	BBS12	Bardet-Biedl syndrome 12	+
583	BBS2	Bardet-Biedl syndrome 2	+
585	BBS4	Bardet-Biedl syndrome 4	+
129880	BBS5	Bardet-Biedl syndrome 5	+
55212	BBS7	Bardet-Biedl syndrome 7	+
27241	BBS9	Bardet-Biedl syndrome 9	+
56987	BBX	bobby sox homolog (Drosophila)	+
4059	BCAM	basal cell adhesion molecule (Lutheran blood group)	+
63827	BCAN	brevican	+
55973	BCAP29	B-cell receptor-associated protein 29	+
10134	BCAP31	B-cell receptor-associated protein 31	+
9564	BCAR1	breast cancer anti-estrogen resistance 1	+
8412	BCAR3	breast cancer anti-estrogen resistance 3	+
8537	BCAS1	breast carcinoma amplified sequence 1	+
10286	BCAS2	breast carcinoma amplified sequence 2	+
54828	BCAS3	breast carcinoma amplified sequence 3	-
55653	BCAS4	breast carcinoma amplified sequence 4	+
586	BCAT1	branched chain amino-acid transaminase 1, cytosolic	+
587	BCAT2	branched chain amino-acid transaminase 2, mitochondrial	+
56647	BCCIP	BRCA2 and CDKN1A interacting protein	+
144233	BCDIN3D	BCDIN3 domain containing	+
590	BCHE	butyrylcholinesterase	+
593	BCKDHA	branched chain keto acid dehydrogenase E1, alpha polypeptide	+
594	BCKDHB	branched chain keto acid dehydrogenase E1, beta polypeptide	+
10295	BCKDK	branched chain ketoacid dehydrogenase kinase	+
8915	BCL10	B-cell CLL/lymphoma 10	+
53335	BCL11A	B-cell CLL/lymphoma 11A (zinc finger protein)	+
64919	BCL11B	B-cell CLL/lymphoma 11B (zinc finger protein)	+
596	BCL2	B-cell CLL/lymphoma 2	-
597	BCL2A1	BCL2-related protein A1	+
598	BCL2L1	BCL2-like 1	+
10017	BCL2L10	BCL2-like 10 (apoptosis facilitator)	+
10018	BCL2L11	BCL2-like 11 (apoptosis facilitator)	+
83596	BCL2L12	BCL2-like 12 (proline rich)	+
23786	BCL2L13	BCL2-like 13 (apoptosis facilitator)	+
79370	BCL2L14	BCL2-like 14 (apoptosis facilitator)	+
440603	BCL2L15	BCL2-like 15	+
599	BCL2L2	BCL2-like 2	+
100529063	BCL2L2-PABPN1	BCL2L2-PABPN1 readthrough	+
602	BCL3	B-cell CLL/lymphoma 3	+
604	BCL6	B-cell CLL/lymphoma 6	+
255877	BCL6B	B-cell CLL/lymphoma 6, member B	+
605	BCL7A	B-cell CLL/lymphoma 7A	-
9275	BCL7B	B-cell CLL/lymphoma 7B	+
9274	BCL7C	B-cell CLL/lymphoma 7C	+
607	BCL9	B-cell CLL/lymphoma 9	+
283149	BCL9L	B-cell CLL/lymphoma 9-like	+
9774	BCLAF1	BCL2-associated transcription factor 1	+
53630	BCMO1	beta-carotene 15,15'-monooxygenase 1	+
83875	BCO2	beta-carotene oxygenase 2	+
54880	BCOR	BCL6 corepressor	+
63035	BCORL1	BCL6 corepressor-like 1	+
613	BCR	breakpoint cluster region	+
617	BCS1L	BC1 (ubiquinol-cytochrome c reductase) synthesis-like	+
622	BDH1	3-hydroxybutyrate dehydrogenase, type 1	+
56898	BDH2	3-hydroxybutyrate dehydrogenase, type 2	+
623	BDKRB1	bradykinin receptor B1	+
624	BDKRB2	bradykinin receptor B2	+
627	BDNF	brain-derived neurotrophic factor	+
55814	BDP1	B double prime 1, subunit of RNA polymerase III transcription initiation factor IIIB	+
146227	BEAN1	brain expressed, associated with NEDD4, 1	+
8678	BECN1	beclin 1, autophagy related	+
57596	BEGAIN	brain-enriched guanylate kinase-associated	+
139105	BEND2	BEN domain containing 2	-
57673	BEND3	BEN domain containing 3	+
389206	BEND4	BEN domain containing 4	+
79656	BEND5	BEN domain containing 5	+
221336	BEND6	BEN domain containing 6	+
222389	BEND7	BEN domain containing 7	+
7439	BEST1	bestrophin 1	+
54831	BEST2	bestrophin 2	+
144453	BEST3	bestrophin 3	+
266675	BEST4	bestrophin 4	+
10282	BET1	Bet1 golgi vesicular membrane trafficking protein	+
51272	BET1L	Bet1 golgi vesicular membrane trafficking protein-like	+
100128327	BET3L	trafficking protein particle complex 3-like	+
55859	BEX1	brain expressed, X-linked 1	+
84707	BEX2	brain expressed X-linked 2	+
56271	BEX4	brain expressed, X-linked 4	+
340542	BEX5	brain expressed, X-linked 5	+
51283	BFAR	bifunctional apoptosis regulator	+
631	BFSP1	beaded filament structural protein 1, filensin	+
8419	BFSP2	beaded filament structural protein 2, phakinin	+
632	BGLAP	bone gamma-carboxyglutamate (gla) protein	+
633	BGN	biglycan	+
168620	BHLHA15	basic helix-loop-helix family, member a15	+
727857	BHLHA9	basic helix-loop-helix family, member a9	+
80823	BHLHB9	basic helix-loop-helix domain containing, class B, 9	+
27319	BHLHE22	basic helix-loop-helix family, member e22	+
128408	BHLHE23	basic helix-loop-helix family, member e23	-
8553	BHLHE40	basic helix-loop-helix family, member e40	+
79365	BHLHE41	basic helix-loop-helix family, member e41	+
635	BHMT	betaine--homocysteine S-methyltransferase	+
23743	BHMT2	betaine--homocysteine S-methyltransferase 2	+
80114	BICC1	bicaudal C homolog 1 (Drosophila)	+
636	BICD1	bicaudal D homolog 1 (Drosophila)	+
23299	BICD2	bicaudal D homolog 2 (Drosophila)	+
637	BID	BH3 interacting domain death agonist	+
638	BIK	BCL2-interacting killer (apoptosis-inducing)	+
274	BIN1	bridging integrator 1	+
51411	BIN2	bridging integrator 2	+
55909	BIN3	bridging integrator 3	+
329	BIRC2	baculoviral IAP repeat containing 2	+
330	BIRC3	baculoviral IAP repeat containing 3	+
332	BIRC5	baculoviral IAP repeat containing 5	+
57448	BIRC6	baculoviral IAP repeat containing 6	+
79444	BIRC7	baculoviral IAP repeat containing 7	+
112401	BIRC8	baculoviral IAP repeat containing 8	-
54841	BIVM	basic, immunoglobulin-like variable motif containing	+
100533467	BIVM-ERCC5	BIVM-ERCC5 readthrough	+
10904	BLCAP	bladder cancer associated protein	+
414899	BLID	BH3-like motif containing, cell death inducer	-
640	BLK	B lymphoid tyrosine kinase	+
641	BLM	Bloom syndrome, RecQ helicase-like	+
642	BLMH	bleomycin hydrolase	+
29760	BLNK	B-cell linker	+
2647	BLOC1S1	biogenesis of lysosomal organelles complex-1, subunit 1	+
282991	BLOC1S2	biogenesis of lysosomal organelles complex-1, subunit 2	+
388552	BLOC1S3	biogenesis of lysosomal organelles complex-1, subunit 3	+
55330	BLOC1S4	biogenesis of lysosomal organelles complex-1, subunit 4, cappuccino	+
63915	BLOC1S5	biogenesis of lysosomal organelles complex-1, subunit 5, muted	+
26258	BLOC1S6	biogenesis of lysosomal organelles complex-1, subunit 6, pallidin	+
644	BLVRA	biliverdin reductase A	+
645	BLVRB	biliverdin reductase B (flavin reductase (NADPH))	+
8548	BLZF1	basic leucine zipper nuclear factor 1	+
90427	BMF	Bcl2 modifying factor	+
648	BMI1	BMI1 polycomb ring finger oncogene	+
649	BMP1	bone morphogenetic protein 1	+
27302	BMP10	bone morphogenetic protein 10	+
9210	BMP15	bone morphogenetic protein 15	+
650	BMP2	bone morphogenetic protein 2	+
55589	BMP2K	BMP2 inducible kinase	-
651	BMP3	bone morphogenetic protein 3	+
652	BMP4	bone morphogenetic protein 4	+
653	BMP5	bone morphogenetic protein 5	+
654	BMP6	bone morphogenetic protein 6	+
655	BMP7	bone morphogenetic protein 7	+
353500	BMP8A	bone morphogenetic protein 8a	-
656	BMP8B	bone morphogenetic protein 8b	-
168667	BMPER	BMP binding endothelial regulator	+
657	BMPR1A	bone morphogenetic protein receptor, type IA	+
658	BMPR1B	bone morphogenetic protein receptor, type IB	+
659	BMPR2	bone morphogenetic protein receptor, type II (serine/threonine kinase)	+
9790	BMS1	BMS1 ribosome biogenesis factor	-
660	BMX	BMX non-receptor tyrosine kinase	+
646	BNC1	basonuclin 1	-
54796	BNC2	basonuclin 2	+
662	BNIP1	BCL2/adenovirus E1B 19kDa interacting protein 1	+
663	BNIP2	BCL2/adenovirus E1B 19kDa interacting protein 2	-
664	BNIP3	BCL2/adenovirus E1B 19kDa interacting protein 3	+
665	BNIP3L	BCL2/adenovirus E1B 19kDa interacting protein 3-like	+
149428	BNIPL	BCL2/adenovirus E1B 19kD interacting protein like	+
91653	BOC	BOC cell adhesion associated, oncogene regulated	+
91272	BOD1	biorientation of chromosomes in cell division 1	+
259282	BOD1L1	biorientation of chromosomes in cell division 1-like 1	+
284257	BOD1L2	biorientation of chromosomes in cell division 1-like 2	+
666	BOK	BCL2-related ovarian killer	+
51027	BOLA1	bolA family member 1	+
552900	BOLA2	bolA family member 2	+
654483	BOLA2B	bolA family member 2B	+
388962	BOLA3	bolA family member 3	+
66037	BOLL	boule-like RNA-binding protein	+
23246	BOP1	block of proliferation 1	-
79866	BORA	bora, aurora kinase A activator	+
669	BPGM	2,3-bisphosphoglycerate mutase	+
670	BPHL	biphenyl hydrolase-like (serine hydrolase)	+
671	BPI	bactericidal/permeability-increasing protein	+
51297	BPIFA1	BPI fold containing family A, member 1	+
140683	BPIFA2	BPI fold containing family A, member 2	+
128861	BPIFA3	BPI fold containing family A, member 3	+
92747	BPIFB1	BPI fold containing family B, member 1	+
80341	BPIFB2	BPI fold containing family B, member 2	+
359710	BPIFB3	BPI fold containing family B, member 3	+
149954	BPIFB4	BPI fold containing family B, member 4	-
128859	BPIFB6	BPI fold containing family B, member 6	-
254240	BPIFC	BPI fold containing family C	+
10380	BPNT1	3'(2'), 5'-bisphosphate nucleotidase 1	+
2186	BPTF	bromodomain PHD finger transcription factor	-
9083	BPY2	basic charge, Y-linked, 2	-
442867	BPY2B	basic charge, Y-linked, 2B	-
442868	BPY2C	basic charge, Y-linked, 2C	-
673	BRAF	v-raf murine sarcoma viral oncogene homolog B	+
8315	BRAP	BRCA1 associated protein	+
221927	BRAT1	BRCA1-associated ATM activator 1	+
672	BRCA1	breast cancer 1, early onset	+
675	BRCA2	breast cancer 2, early onset	+
79184	BRCC3	BRCA1/BRCA2-containing complex, subunit 3	+
23774	BRD1	bromodomain containing 1	+
6046	BRD2	bromodomain containing 2	+
8019	BRD3	bromodomain containing 3	+
23476	BRD4	bromodomain containing 4	+
29117	BRD7	bromodomain containing 7	+
10902	BRD8	bromodomain containing 8	+
65980	BRD9	bromodomain containing 9	+
676	BRDT	bromodomain, testis-specific	+
9577	BRE	brain and reproductive organ-expressed (TNFRSF1A modulator)	+
2972	BRF1	BRF1, RNA polymerase III transcription initiation factor 90 kDa subunit	+
55290	BRF2	BRF2, RNA polymerase III transcription initiation factor 50 kDa subunit	+
25798	BRI3	brain protein I3	+
140707	BRI3BP	BRI3 binding protein	+
283870	BRICD5	BRICHOS domain containing 5	+
83990	BRIP1	BRCA1 interacting protein C-terminal helicase 1	-
55299	BRIX1	BRX1, biogenesis of ribosomes, homolog (S. cerevisiae)	+
55845	BRK1	BRICK1, SCAR/WAVE actin-nucleating complex subunit	+
25855	BRMS1	breast cancer metastasis suppressor 1	+
84312	BRMS1L	breast cancer metastasis-suppressor 1-like	+
148362	BROX	BRO1 domain and CAAX motif containing	+
7862	BRPF1	bromodomain and PHD finger containing, 1	+
27154	BRPF3	bromodomain and PHD finger containing, 3	+
680	BRS3	bombesin-like receptor 3	+
84446	BRSK1	BR serine/threonine kinase 1	-
9024	BRSK2	BR serine/threonine kinase 2	-
54014	BRWD1	bromodomain and WD repeat domain containing 1	+
254065	BRWD3	bromodomain and WD repeat domain containing 3	+
26580	BSCL2	Berardinelli-Seip congenital lipodystrophy 2 (seipin)	+
55108	BSDC1	BSD domain containing 1	+
682	BSG	basigin	+
8927	BSN	bassoon presynaptic cytomatrix protein	-
7809	BSND	Bartter syndrome, infantile, with sensorineural deafness (Barttin)	+
100131137	BSPH1	binder of sperm protein homolog 1	-
54836	BSPRY	B-box and SPRY domain containing	+
683	BST1	bone marrow stromal cell antigen 1	+
684	BST2	bone marrow stromal cell antigen 2	+
390259	BSX	brain-specific homeobox	+
9044	BTAF1	BTAF1 RNA polymerase II, B-TFIID transcription factor-associated, 170kDa	+
53339	BTBD1	BTB (POZ) domain containing 1	+
84280	BTBD10	BTB (POZ) domain containing 10	+
121551	BTBD11	BTB (POZ) domain containing 11	+
118663	BTBD16	BTB (POZ) domain containing 16	+
388419	BTBD17	BTB (POZ) domain containing 17	+
643376	BTBD18	BTB (POZ) domain containing 18	+
149478	BTBD19	BTB (POZ) domain containing 19	-
55643	BTBD2	BTB (POZ) domain containing 2	-
22903	BTBD3	BTB (POZ) domain containing 3	+
90135	BTBD6	BTB (POZ) domain containing 6	-
55727	BTBD7	BTB (POZ) domain containing 7	+
284697	BTBD8	BTB (POZ) domain containing 8	+
114781	BTBD9	BTB (POZ) domain containing 9	+
685	BTC	betacellulin	+
686	BTD	biotinidase	+
689	BTF3	basic transcription factor 3	+
91408	BTF3L4	basic transcription factor 3-like 4	+
694	BTG1	B-cell translocation gene 1, anti-proliferative	+
7832	BTG2	BTG family, member 2	+
10950	BTG3	BTG family, member 3	+
54766	BTG4	B-cell translocation gene 4	+
695	BTK	Bruton agammaglobulinemia tyrosine kinase	+
151888	BTLA	B and T lymphocyte associated	+
696	BTN1A1	butyrophilin, subfamily 1, member A1	+
11120	BTN2A1	butyrophilin, subfamily 2, member A1	+
10385	BTN2A2	butyrophilin, subfamily 2, member A2	+
11119	BTN3A1	butyrophilin, subfamily 3, member A1	-
11118	BTN3A2	butyrophilin, subfamily 3, member A2	-
10384	BTN3A3	butyrophilin, subfamily 3, member A3	-
56244	BTNL2	butyrophilin-like 2 (MHC class II associated)	-
10917	BTNL3	butyrophilin-like 3	-
79908	BTNL8	butyrophilin-like 8	+
153579	BTNL9	butyrophilin-like 9	+
8945	BTRC	beta-transducin repeat containing E3 ubiquitin protein ligase	+
699	BUB1	BUB1 mitotic checkpoint serine/threonine kinase	+
701	BUB1B	BUB1 mitotic checkpoint serine/threonine kinase B	-
9184	BUB3	BUB3 mitotic checkpoint protein	+
84811	BUD13	BUD13 homolog (S. cerevisiae)	+
8896	BUD31	BUD31 homolog (S. cerevisiae)	+
11149	BVES	blood vessel epicardial substance	+
705	BYSL	bystin-like	+
9256	BZRAP1	benzodiazapine receptor (peripheral) associated protein 1	+
9689	BZW1	basic leucine zipper and W2 domains 1	+
28969	BZW2	basic leucine zipper and W2 domains 2	+
11067	C10orf10	chromosome 10 open reading frame 10	+
414152	C10orf105	chromosome 10 open reading frame 105	-
219621	C10orf107	chromosome 10 open reading frame 107	+
83938	C10orf11	chromosome 10 open reading frame 11	+
221060	C10orf111	chromosome 10 open reading frame 111	-
387638	C10orf113	chromosome 10 open reading frame 113	-
399726	C10orf114	cancer susceptibility candidate 10	-
10974	C10orf116	adipogenesis regulatory factor	+
55088	C10orf118	chromosome 10 open reading frame 118	+
26148	C10orf12	chromosome 10 open reading frame 12	+
399814	C10orf120	chromosome 10 open reading frame 120	+
170371	C10orf128	chromosome 10 open reading frame 128	+
142827	C10orf129	chromosome 10 open reading frame 129	-
100127889	C10orf131	chromosome 10 open reading frame 131	-
26098	C10orf137	chromosome 10 open reading frame 137	+
56652	C10orf2	chromosome 10 open reading frame 2	+
220979	C10orf25	chromosome 10 open reading frame 25	-
119032	C10orf32	chromosome 10 open reading frame 32	+
219738	C10orf35	chromosome 10 open reading frame 35	+
282966	C10orf53	chromosome 10 open reading frame 53	+
64115	C10orf54	chromosome 10 open reading frame 54	+
414236	C10orf55	chromosome 10 open reading frame 55	-
414157	C10orf62	chromosome 10 open reading frame 62	+
256815	C10orf67	chromosome 10 open reading frame 67	-
79741	C10orf68	coiled-coil domain containing 7	-
118461	C10orf71	chromosome 10 open reading frame 71	+
79591	C10orf76	chromosome 10 open reading frame 76	+
143379	C10orf82	chromosome 10 open reading frame 82	+
80007	C10orf88	chromosome 10 open reading frame 88	+
118611	C10orf90	chromosome 10 open reading frame 90	+
170393	C10orf91	chromosome 10 open reading frame 91	-
79946	C10orf95	chromosome 10 open reading frame 95	-
387695	C10orf99	chromosome 10 open reading frame 99	+
64776	C11orf1	chromosome 11 open reading frame 1	+
56673	C11orf16	chromosome 11 open reading frame 16	-
29125	C11orf21	chromosome 11 open reading frame 21	-
53838	C11orf24	chromosome 11 open reading frame 24	+
56946	C11orf30	chromosome 11 open reading frame 30	+
280636	C11orf31	chromosome 11 open reading frame 31	-
349633	C11orf34	placenta expressed transcript 1	-
256329	C11orf35	chromosome 11 open reading frame 35	-
143501	C11orf40	chromosome 11 open reading frame 40	-
160298	C11orf42	chromosome 11 open reading frame 42	+
283171	C11orf44	chromosome 11 open reading frame 44	-
219833	C11orf45	chromosome 11 open reading frame 45	-
79081	C11orf48	chromosome 11 open reading frame 48	-
79096	C11orf49	chromosome 11 open reading frame 49	+
91894	C11orf52	chromosome 11 open reading frame 52	+
341032	C11orf53	chromosome 11 open reading frame 53	+
28970	C11orf54	chromosome 11 open reading frame 54	+
55216	C11orf57	chromosome 11 open reading frame 57	+
10944	C11orf58	chromosome 11 open reading frame 58	+
79864	C11orf63	chromosome 11 open reading frame 63	+
160140	C11orf65	chromosome 11 open reading frame 65	+
83638	C11orf68	chromosome 11 open reading frame 68	+
85016	C11orf70	chromosome 11 open reading frame 70	+
54494	C11orf71	chromosome 11 open reading frame 71	-
51501	C11orf73	chromosome 11 open reading frame 73	+
119710	C11orf74	chromosome 11 open reading frame 74	+
56935	C11orf75	single-pass membrane protein with coiled-coil domains 4	+
79703	C11orf80	chromosome 11 open reading frame 80	-
220042	C11orf82	chromosome 11 open reading frame 82	+
790955	C11orf83	chromosome 11 open reading frame 83	+
144097	C11orf84	chromosome 11 open reading frame 84	+
283129	C11orf85	chromosome 11 open reading frame 85	+
254439	C11orf86	chromosome 11 open reading frame 86	+
399947	C11orf87	chromosome 11 open reading frame 87	+
399949	C11orf88	chromosome 11 open reading frame 88	+
100131378	C11orf91	chromosome 11 open reading frame 91	-
120376	C11orf93	colorectal cancer associated 2	+
143678	C11orf94	chromosome 11 open reading frame 94	+
65998	C11orf95	chromosome 11 open reading frame 95	-
387763	C11orf96	chromosome 11 open reading frame 96	+
60314	C12orf10	chromosome 12 open reading frame 10	+
90488	C12orf23	chromosome 12 open reading frame 23	+
91298	C12orf29	chromosome 12 open reading frame 29	+
80763	C12orf39	chromosome 12 open reading frame 39	+
57102	C12orf4	chromosome 12 open reading frame 4	+
283461	C12orf40	chromosome 12 open reading frame 40	+
374470	C12orf42	chromosome 12 open reading frame 42	+
64897	C12orf43	chromosome 12 open reading frame 43	+
60673	C12orf44	chromosome 12 open reading frame 44	+
121053	C12orf45	chromosome 12 open reading frame 45	+
79794	C12orf49	chromosome 12 open reading frame 49	+
57103	C12orf5	chromosome 12 open reading frame 5	+
160419	C12orf50	chromosome 12 open reading frame 50	+
84934	C12orf52	RBPJ interacting and tubulin associated 1	+
121273	C12orf54	chromosome 12 open reading frame 54	-
115749	C12orf56	chromosome 12 open reading frame 56	+
113246	C12orf57	chromosome 12 open reading frame 57	+
144608	C12orf60	chromosome 12 open reading frame 60	+
283416	C12orf61	chromosome 12 open reading frame 61	+
91574	C12orf65	chromosome 12 open reading frame 65	-
144577	C12orf66	chromosome 12 open reading frame 66	+
387856	C12orf68	chromosome 12 open reading frame 68	+
440087	C12orf69	single-pass membrane protein with coiled-coil domains 3	+
341346	C12orf70	single-pass membrane protein with coiled-coil domains 2	-
728858	C12orf71	chromosome 12 open reading frame 71	+
728568	C12orf73	chromosome 12 open reading frame 73	+
338809	C12orf74	chromosome 12 open reading frame 74	+
387882	C12orf75	chromosome 12 open reading frame 75	+
400073	C12orf76	chromosome 12 open reading frame 76	+
196415	C12orf77	chromosome 12 open reading frame 77	-
400165	C13orf35	chromosome 13 open reading frame 35	-
729420	C13orf45	chromosome 13 open reading frame 45	-
11161	C14orf1	chromosome 14 open reading frame 1	+
54916	C14orf101	transmembrane protein 260	+
55195	C14orf105	chromosome 14 open reading frame 105	+
55017	C14orf119	chromosome 14 open reading frame 119	+
56967	C14orf132	chromosome 14 open reading frame 132	+
84520	C14orf142	chromosome 14 open reading frame 142	+
80017	C14orf159	chromosome 14 open reading frame 159	+
51637	C14orf166	chromosome 14 open reading frame 166	+
145497	C14orf166B	chromosome 14 open reading frame 166B	+
79697	C14orf169	chromosome 14 open reading frame 169	+
283598	C14orf177	chromosome 14 open reading frame 177	+
283579	C14orf178	chromosome 14 open reading frame 178	-
400258	C14orf180	chromosome 14 open reading frame 180	-
283551	C14orf182	chromosome 14 open reading frame 182	-
196913	C14orf183	chromosome 14 open reading frame 183	-
9556	C14orf2	chromosome 14 open reading frame 2	+
122525	C14orf28	chromosome 14 open reading frame 28	+
145407	C14orf37	chromosome 14 open reading frame 37	+
317761	C14orf39	chromosome 14 open reading frame 39	+
122616	C14orf79	chromosome 14 open reading frame 79	+
283643	C14orf80	chromosome 14 open reading frame 80	+
60686	C14orf93	chromosome 14 open reading frame 93	-
161502	C15orf26	chromosome 15 open reading frame 26	+
123591	C15orf27	chromosome 15 open reading frame 27	+
145858	C15orf32	chromosome 15 open reading frame 32	-
348110	C15orf38	chromosome 15 open reading frame 38	+
100526783	C15orf38-AP3S2	C15orf38-AP3S2 readthrough	+
56905	C15orf39	chromosome 15 open reading frame 39	+
123207	C15orf40	chromosome 15 open reading frame 40	+
84529	C15orf41	chromosome 15 open reading frame 41	+
145645	C15orf43	chromosome 15 open reading frame 43	+
84419	C15orf48	chromosome 15 open reading frame 48	+
388115	C15orf52	chromosome 15 open reading frame 52	+
400359	C15orf53	chromosome 15 open reading frame 53	-
400360	C15orf54	chromosome 15 open reading frame 54	-
256646	C15orf55	NUT midline carcinoma, family member 1	+
644809	C15orf56	chromosome 15 open reading frame 56	-
90416	C15orf57	chromosome 15 open reading frame 57	+
388135	C15orf59	chromosome 15 open reading frame 59	+
283677	C15orf60	chromosome 15 open reading frame 60	+
145853	C15orf61	chromosome 15 open reading frame 61	+
643338	C15orf62	chromosome 15 open reading frame 62	+
146325	C16orf11	chromosome 16 open reading frame 11	+
84326	C16orf13	chromosome 16 open reading frame 13	+
750	C16orf3	chromosome 16 open reading frame 3	-
89927	C16orf45	chromosome 16 open reading frame 45	-
123775	C16orf46	chromosome 16 open reading frame 46	+
730094	C16orf52	chromosome 16 open reading frame 52	+
283897	C16orf54	chromosome 16 open reading frame 54	+
124045	C16orf55	spermatogenesis associated 33	+
64755	C16orf58	chromosome 16 open reading frame 58	+
80178	C16orf59	chromosome 16 open reading frame 59	+
57020	C16orf62	chromosome 16 open reading frame 62	+
80262	C16orf70	chromosome 16 open reading frame 70	+
146562	C16orf71	chromosome 16 open reading frame 71	+
29035	C16orf72	chromosome 16 open reading frame 72	+
404550	C16orf74	chromosome 16 open reading frame 74	+
123970	C16orf78	chromosome 16 open reading frame 78	+
29105	C16orf80	chromosome 16 open reading frame 80	+
162083	C16orf82	chromosome 16 open reading frame 82	+
388284	C16orf86	chromosome 16 open reading frame 86	+
388272	C16orf87	chromosome 16 open reading frame 87	+
400506	C16orf88	lysine-rich nucleolar protein 1	+
146556	C16orf89	chromosome 16 open reading frame 89	+
646174	C16orf90	chromosome 16 open reading frame 90	+
283951	C16orf91	chromosome 16 open reading frame 91	+
146378	C16orf92	chromosome 16 open reading frame 92	+
90835	C16orf93	chromosome 16 open reading frame 93	+
100506581	C16orf95	chromosome 16 open reading frame 95	+
342346	C16orf96	chromosome 16 open reading frame 96	+
388276	C16orf97	chromosome 16 open reading frame 97	-
388327	C17orf100	chromosome 17 open reading frame 100	+
400591	C17orf102	chromosome 17 open reading frame 102	-
256302	C17orf103	chromosome 17 open reading frame 103	+
284071	C17orf104	chromosome 17 open reading frame 104	+
284067	C17orf105	chromosome 17 open reading frame 105	+
100130311	C17orf107	chromosome 17 open reading frame 107	-
100506650	C17orf112	chromosome 17 open reading frame 112	-
284083	C17orf47	chromosome 17 open reading frame 47	+
124944	C17orf49	chromosome 17 open reading frame 49	+
146853	C17orf50	chromosome 17 open reading frame 50	+
339263	C17orf51	chromosome 17 open reading frame 51	-
78995	C17orf53	chromosome 17 open reading frame 53	+
284018	C17orf58	chromosome 17 open reading frame 58	+
54785	C17orf59	chromosome 17 open reading frame 59	+
79415	C17orf62	chromosome 17 open reading frame 62	+
124773	C17orf64	chromosome 17 open reading frame 64	+
256957	C17orf66	chromosome 17 open reading frame 66	+
339210	C17orf67	chromosome 17 open reading frame 67	+
80233	C17orf70	chromosome 17 open reading frame 70	+
92340	C17orf72	chromosome 17 open reading frame 72	-
201243	C17orf74	chromosome 17 open reading frame 74	+
64149	C17orf75	chromosome 17 open reading frame 75	+
146723	C17orf77	chromosome 17 open reading frame 77	-
284099	C17orf78	chromosome 17 open reading frame 78	+
55028	C17orf80	chromosome 17 open reading frame 80	+
388407	C17orf82	chromosome 17 open reading frame 82	-
55421	C17orf85	chromosome 17 open reading frame 85	+
284184	C17orf89	chromosome 17 open reading frame 89	-
100170841	C17orf96	chromosome 17 open reading frame 96	-
400566	C17orf97	chromosome 17 open reading frame 97	+
388381	C17orf98	chromosome 17 open reading frame 98	+
100141515	C17orf99	chromosome 17 open reading frame 99	+
83608	C18orf21	chromosome 18 open reading frame 21	+
147339	C18orf25	chromosome 18 open reading frame 25	+
497661	C18orf32	chromosome 18 open reading frame 32	+
642597	C18orf42	chromosome 18 open reading frame 42	+
162681	C18orf54	chromosome 18 open reading frame 54	+
494514	C18orf56	chromosome 18 open reading frame 56	-
284274	C18orf62	small integral membrane protein 21	-
644041	C18orf63	chromosome 18 open reading frame 63	+
29919	C18orf8	chromosome 18 open reading frame 8	+
56005	C19orf10	chromosome 19 open reading frame 10	+
83636	C19orf12	chromosome 19 open reading frame 12	+
147685	C19orf18	chromosome 19 open reading frame 18	-
126353	C19orf21	mitotic spindle positioning	+
55009	C19orf24	chromosome 19 open reading frame 24	+
148223	C19orf25	chromosome 19 open reading frame 25	+
255057	C19orf26	chromosome 19 open reading frame 26	-
64073	C19orf33	chromosome 19 open reading frame 33	+
374872	C19orf35	chromosome 19 open reading frame 35	+
255809	C19orf38	chromosome 19 open reading frame 38	+
91442	C19orf40	chromosome 19 open reading frame 40	+
79002	C19orf43	chromosome 19 open reading frame 43	+
84167	C19orf44	chromosome 19 open reading frame 44	+
374877	C19orf45	chromosome 19 open reading frame 45	+
126526	C19orf47	chromosome 19 open reading frame 47	+
84798	C19orf48	chromosome 19 open reading frame 48	-
90580	C19orf52	chromosome 19 open reading frame 52	+
28974	C19orf53	chromosome 19 open reading frame 53	-
284325	C19orf54	chromosome 19 open reading frame 54	+
148137	C19orf55	chromosome 19 open reading frame 55	-
79173	C19orf57	chromosome 19 open reading frame 57	+
199675	C19orf59	chromosome 19 open reading frame 59	+
91304	C19orf6	transmembrane protein 259	+
55049	C19orf60	chromosome 19 open reading frame 60	+
55337	C19orf66	chromosome 19 open reading frame 66	+
100170765	C19orf69	chromosome 19 open reading frame 69	-
125988	C19orf70	chromosome 19 open reading frame 70	+
100128569	C19orf71	chromosome 19 open reading frame 71	-
55150	C19orf73	chromosome 19 open reading frame 73	-
284422	C19orf77	chromosome 19 open reading frame 77	+
55908	C19orf80	chromosome 19 open reading frame 80	+
342918	C19orf81	chromosome 19 open reading frame 81	+
10438	C1D	C1D nuclear receptor corepressor	+
56913	C1GALT1	core 1 synthase, glycoprotein-N-acetylgalactosamine 3-beta-galactosyltransferase, 1	+
29071	C1GALT1C1	C1GALT1-specific chaperone 1	+
200159	C1orf100	chromosome 1 open reading frame 100	+
257044	C1orf101	chromosome 1 open reading frame 101	+
92346	C1orf105	chromosome 1 open reading frame 105	+
55765	C1orf106	chromosome 1 open reading frame 106	+
54955	C1orf109	chromosome 1 open reading frame 109	+
339512	C1orf110	chromosome 1 open reading frame 110	-
284680	C1orf111	chromosome 1 open reading frame 111	-
55732	C1orf112	chromosome 1 open reading frame 112	+
57821	C1orf114	coiled-coil domain containing 181	+
79762	C1orf115	chromosome 1 open reading frame 115	+
79098	C1orf116	chromosome 1 open reading frame 116	+
127687	C1orf122	chromosome 1 open reading frame 122	+
54987	C1orf123	chromosome 1 open reading frame 123	+
148345	C1orf127	chromosome 1 open reading frame 127	-
128061	C1orf131	chromosome 1 open reading frame 131	+
400757	C1orf141	chromosome 1 open reading frame 141	-
388649	C1orf146	chromosome 1 open reading frame 146	+
100532736	C1orf151-NBL1	MINOS1-NBL1 readthrough	+
93190	C1orf158	chromosome 1 open reading frame 158	+
54991	C1orf159	chromosome 1 open reading frame 159	+
128346	C1orf162	chromosome 1 open reading frame 162	+
199920	C1orf168	chromosome 1 open reading frame 168	-
126695	C1orf172	chromosome 1 open reading frame 172	+
127254	C1orf173	chromosome 1 open reading frame 173	+
339448	C1orf174	chromosome 1 open reading frame 174	+
163747	C1orf177	chromosome 1 open reading frame 177	+
284546	C1orf185	chromosome 1 open reading frame 185	+
440712	C1orf186	chromosome 1 open reading frame 186	+
388701	C1orf189	chromosome 1 open reading frame 189	+
257177	C1orf192	chromosome 1 open reading frame 192	+
127003	C1orf194	chromosome 1 open reading frame 194	-
84886	C1orf198	chromosome 1 open reading frame 198	+
284677	C1orf204	chromosome 1 open reading frame 204	+
81563	C1orf21	chromosome 1 open reading frame 21	+
149466	C1orf210	chromosome 1 open reading frame 210	+
127703	C1orf216	chromosome 1 open reading frame 216	+
400793	C1orf226	chromosome 1 open reading frame 226	+
149643	C1orf227	chromosome 1 open reading frame 227	+
339541	C1orf228	chromosome 1 open reading frame 228	+
388759	C1orf229	chromosome 1 open reading frame 229	-
643988	C1orf233	chromosome 1 open reading frame 233	-
54953	C1orf27	chromosome 1 open reading frame 27	+
79169	C1orf35	chromosome 1 open reading frame 35	+
25912	C1orf43	chromosome 1 open reading frame 43	+
79078	C1orf50	chromosome 1 open reading frame 50	+
148523	C1orf51	chromosome 1 open reading frame 51	+
148423	C1orf52	chromosome 1 open reading frame 52	+
388722	C1orf53	chromosome 1 open reading frame 53	+
79630	C1orf54	chromosome 1 open reading frame 54	+
54964	C1orf56	chromosome 1 open reading frame 56	+
10485	C1orf61	chromosome 1 open reading frame 61	-
57035	C1orf63	chromosome 1 open reading frame 63	+
149563	C1orf64	chromosome 1 open reading frame 64	+
164127	C1orf65	chromosome 1 open reading frame 65	+
100129271	C1orf68	chromosome 1 open reading frame 68	+
148304	C1orf74	chromosome 1 open reading frame 74	+
112770	C1orf85	chromosome 1 open reading frame 85	+
199990	C1orf86	chromosome 1 open reading frame 86	+
127795	C1orf87	chromosome 1 open reading frame 87	-
84970	C1orf94	chromosome 1 open reading frame 94	+
375057	C1orf95	chromosome 1 open reading frame 95	-
712	C1QA	complement component 1, q subcomponent, A chain	+
713	C1QB	complement component 1, q subcomponent, B chain	+
708	C1QBP	complement component 1, q subcomponent binding protein	+
714	C1QC	complement component 1, q subcomponent, C chain	+
10882	C1QL1	complement component 1, q subcomponent-like 1	+
165257	C1QL2	complement component 1, q subcomponent-like 2	+
389941	C1QL3	complement component 1, q subcomponent-like 3	+
338761	C1QL4	complement component 1, q subcomponent-like 4	-
114897	C1QTNF1	C1q and tumor necrosis factor related protein 1	+
114898	C1QTNF2	C1q and tumor necrosis factor related protein 2	+
114899	C1QTNF3	C1q and tumor necrosis factor related protein 3	+
114900	C1QTNF4	C1q and tumor necrosis factor related protein 4	+
114902	C1QTNF5	C1q and tumor necrosis factor related protein 5	+
114904	C1QTNF6	C1q and tumor necrosis factor related protein 6	+
[truncated: 17,064 more rows]
