# Supplementary material for: A new rhesus macaque assembly and annotation for next-generation sequencing analyses
Source: Biol Direct. 2014 Oct 14;9:20. doi: 10.1186/1745-6150-9-20 (PMC4214606; doi:10.1186/1745-6150-9-20)
Supplement: Additional file 2 — De novo assembled transcripts. Accessions and names of rhesus macaque transcripts we assembled using Velvet-Oases. Includes human gene ID, gene symbol, gene description and accessions of TSA records. [file 1745-6150-9-20-S2.txt]

#GENE_ID	GENE_SYMBOL	GENE_DESCRIPTION	mRNA-Acc-1_Protein-Acc-1|mRNA-Acc-2_Protein-Acc-2|etc
2	A2M	alpha-2-macroglobulin	JV635650.1_AFJ70990.1|JV044860.1_AFI34931.1|JU471944.1_AFH28748.1|JU323357.1_AFE67113.1
53947	A4GALT	alpha 1,4-galactosyltransferase	JV045255.1_AFI35326.1|JU473743.1_AFH30547.1
8086	AAAS	achalasia, adrenocortical insufficiency, alacrimia	JV043602.1_AFI33673.1|JU473482.1_AFH30286.1|JU321144.1_AFE64900.1
65985	AACS	acetoacetyl-CoA synthetase	JV043726.1_AFI33797.1|JU476890.1_AFH33694.1|JV043727.1_AFI33798.1|JU476889.1_AFH33693.1|JU322392.1_AFE66148.1|JU322393.1_AFE66149.1
51166	AADAT	aminoadipate aminotransferase	JU472696.1_AFH29500.1|JU472694.1_AFH29498.1|JU472697.1_AFH29501.1|JU472695.1_AFH29499.1|JU472693.1_AFH29497.1|JU322905.1_AFE66661.1
79719	AAGAB	alpha- and gamma-adaptin binding protein	JU472451.1_AFH29255.1|JU336411.1_AFE80164.1
14	AAMP	angio-associated, migratory cell protein	JV045132.1_AFI35203.1|JU471818.1_AFH28622.1|JU319853.1_AFE63609.1
16	AARS	alanyl-tRNA synthetase	JU333160.1_AFE76915.1|JV046297.1_AFI36368.1|JU471499.1_AFH28303.1
57505	AARS2	alanyl-tRNA synthetase 2, mitochondrial	JU323264.1_AFE67020.1|JU323262.1_AFE67018.1|JU323260.1_AFE67016.1|JU323263.1_AFE67019.1|JU323261.1_AFE67017.1
132949	AASDH	aminoadipate-semialdehyde dehydrogenase	JU332961.1_AFE76716.1
60496	AASDHPPT	aminoadipate-semialdehyde dehydrogenase-phosphopantetheinyl transferase	JU472738.1_AFH29542.1|JV043669.1_AFI33740.1|JU320279.1_AFE64035.1|JU320278.1_AFE64034.1
10157	AASS	aminoadipate-semialdehyde synthase	JU332430.1_AFE76185.1
26574	AATF	apoptosis antagonizing transcription factor	JU475152.1_AFH31956.1|JU333969.1_AFE77724.1|JV046741.1_AFI36812.1
9625	AATK	apoptosis-associated tyrosine kinase	JU337241.1_AFE80994.1
18	ABAT	4-aminobutyrate aminotransferase	JV046350.1_AFI36421.1|JU474558.1_AFH31362.1|JU333250.1_AFE77005.1|JV046349.1_AFI36420.1|JU333251.1_AFE77006.1|JU322517.1_AFE66273.1
19	ABCA1	ATP-binding cassette, sub-family A (ABC1), member 1	JU471175.1_AFH27979.1
20	ABCA2	ATP-binding cassette, sub-family A (ABC1), member 2	JV636012.1_AFJ71352.1|JV046392.1_AFI36463.1
21	ABCA3	ATP-binding cassette, sub-family A (ABC1), member 3	JV046432.1_AFI36503.1|JU321148.1_AFE64904.1
23461	ABCA5	ATP-binding cassette, sub-family A (ABC1), member 5	JU333693.1_AFE77448.1
10351	ABCA8	ATP-binding cassette, sub-family A (ABC1), member 8	JV045894.1_AFI35965.1|JU332481.1_AFE76236.1|JU332479.1_AFE76234.1|JV045895.1_AFI35966.1|JV045893.1_AFI35964.1
10058	ABCB6	ATP-binding cassette, sub-family B (MDR/TAP), member 6	JV045829.1_AFI35900.1|JU332389.1_AFE76144.1
22	ABCB7	ATP-binding cassette, sub-family B (MDR/TAP), member 7	JU474683.1_AFH31487.1
11194	ABCB8	ATP-binding cassette, sub-family B (MDR/TAP), member 8	JU332733.1_AFE76488.1
23457	ABCB9	ATP-binding cassette, sub-family B (MDR/TAP), member 9	JU333692.1_AFE77447.1
4363	ABCC1	ATP-binding cassette, sub-family C (CFTR/MRP), member 1	JV636165.1_AFJ71505.1
10057	ABCC5	ATP-binding cassette, sub-family C (CFTR/MRP), member 5	JU473846.1_AFH30650.1|JV043661.1_AFI33732.1|JU473847.1_AFH30651.1|JU332388.1_AFE76143.1
215	ABCD1	ATP-binding cassette, sub-family D (ALD), member 1	JV635488.1_AFJ70828.1|JU472711.1_AFH29515.1
225	ABCD2	ATP-binding cassette, sub-family D (ALD), member 2	JU333435.1_AFE77190.1
5825	ABCD3	ATP-binding cassette, sub-family D (ALD), member 3	JV043860.1_AFI33931.1|JU471834.1_AFH28638.1|JU471835.1_AFH28639.1|JU321720.1_AFE65476.1|JU321721.1_AFE65477.1
5826	ABCD4	ATP-binding cassette, sub-family D (ALD), member 4	JV044014.1_AFI34085.1|JU322834.1_AFE66590.1
6059	ABCE1	ATP-binding cassette, sub-family E (OABP), member 1	JV045509.1_AFI35580.1|JU472207.1_AFH29011.1|JU335805.1_AFE79558.1
23	ABCF1	ATP-binding cassette, sub-family F (GCN20), member 1	JV046496.1_AFI36567.1|JU474776.1_AFH31580.1|JU333507.1_AFE77262.1
55324	ABCF3	ATP-binding cassette, sub-family F (GCN20), member 3	JV047558.1_AFI37629.1|JU476274.1_AFH33078.1|JU321963.1_AFE65719.1
9619	ABCG1	ATP-binding cassette, sub-family G (WHITE), member 1	JU470740.1_AFH27544.1|JU470739.1_AFH27543.1|JU322147.1_AFE65903.1|JU322133.1_AFE65889.1
9429	ABCG2	ATP-binding cassette, sub-family G (WHITE), member 2	JV667266.1_AFJ71929.1|JU323027.1_AFE66783.1
55347	ABHD10	abhydrolase domain containing 10	JV043244.1_AFI33315.1|JU476281.1_AFH33085.1
26090	ABHD12	abhydrolase domain containing 12	JV046714.1_AFI36785.1|JU470966.1_AFH27770.1|JU470967.1_AFH27771.1|JU332112.1_AFE75868.1|JU321600.1_AFE65356.1
84945	ABHD13	abhydrolase domain containing 13	JU336796.1_AFE80549.1|JU477555.1_AFH34359.1
25864	ABHD14A	abhydrolase domain containing 14A	JU475058.1_AFH31862.1|JV046677.1_AFI36748.1|JU333862.1_AFE77617.1
84836	ABHD14B	abhydrolase domain containing 14B	JV635631.1_AFJ70971.1|JU477542.1_AFH34346.1|JU470593.1_AFH27397.1
7920	ABHD16A	abhydrolase domain containing 16A	JV048242.1_AFI38313.1|JU477189.1_AFH33993.1
11057	ABHD2	abhydrolase domain containing 2	JU332680.1_AFE76435.1|JV043293.1_AFI33364.1|JU474119.1_AFH30923.1
171586	ABHD3	abhydrolase domain containing 3	JV044764.1_AFI34835.1|JU322351.1_AFE66107.1
63874	ABHD4	abhydrolase domain containing 4	JV047890.1_AFI37961.1|JU472925.1_AFH29729.1|JU322369.1_AFE66125.1
51099	ABHD5	abhydrolase domain containing 5	JV527804.1_AFJ70260.1|JV047245.1_AFI37316.1|JU334779.1_AFE78532.1
57406	ABHD6	abhydrolase domain containing 6	JU335618.1_AFE79371.1|JU473309.1_AFH30113.1
79575	ABHD8	abhydrolase domain containing 8	JV667479.1_AFJ72142.1
10006	ABI1	abl-interactor 1	JV635887.1_AFJ71227.1|JV635888.1_AFJ71228.1|JV600230.1_AFJ70618.1|JV489145.1_AFJ70179.1|JV043632.1_AFI33703.1|JU470700.1_AFH27504.1|JV043633.1_AFI33704.1|JV043631.1_AFI33702.1|JU473825.1_AFH30629.1|JU470699.1_AFH27503.1|JU332366.1_AFE76121.1|JU332364.1_AFE76119.1|JU332367.1_AFE76122.1|JU332365.1_AFE76120.1
10152	ABI2	abl-interactor 2	JU473890.1_AFH30694.1|JV043999.1_AFI34070.1|JU332270.1_AFE76025.1|JU332268.1_AFE76023.1|JU332266.1_AFE76021.1|JU332271.1_AFE76026.1|JU332269.1_AFE76024.1|JU332267.1_AFE76022.1|JU320691.1_AFE64447.1
25	ABL1	c-abl oncogene 1, non-receptor tyrosine kinase	JV045094.1_AFI35165.1|JU470690.1_AFH27494.1|JV046637.1_AFI36708.1|JU321473.1_AFE65229.1
3983	ABLIM1	actin binding LIM protein 1	JU334475.1_AFE78228.1|JU334474.1_AFE78227.1
84448	ABLIM2	actin binding LIM protein family, member 2	JV635590.1_AFJ70930.1|JV048455.1_AFI38526.1|JV048454.1_AFI38525.1|JU477506.1_AFH34310.1|JU336735.1_AFE80488.1|JU477505.1_AFH34309.1|JU336736.1_AFE80489.1|JU336734.1_AFE80487.1
22885	ABLIM3	actin binding LIM protein family, member 3	JU320482.1_AFE64238.1
29	ABR	active BCR-related	JU334147.1_AFE77902.1|JU475277.1_AFH32081.1|JU319955.1_AFE63711.1
58527	ABRACL	ABRA C-terminal like	JV045226.1_AFI35297.1|JV047807.1_AFI37878.1|JU476619.1_AFH33423.1
29777	ABT1	activator of basal transcription 1	JU334193.1_AFE77948.1
80325	ABTB1	ankyrin repeat and BTB (POZ) domain containing 1	JV048310.1_AFI38381.1|JU477314.1_AFH34118.1|JU336504.1_AFE80257.1
25841	ABTB2	ankyrin repeat and BTB (POZ) domain containing 2	JU322019.1_AFE65775.1|JU322018.1_AFE65774.1
30	ACAA1	acetyl-CoA acyltransferase 1	JU475344.1_AFH32148.1|JU334231.1_AFE77986.1
10449	ACAA2	acetyl-CoA acyltransferase 2	JU473986.1_AFH30790.1|JV045913.1_AFI35984.1|JU322786.1_AFE66542.1
31	ACACA	acetyl-CoA carboxylase alpha	JU322287.1_AFE66043.1|JU320354.1_AFE64110.1
84129	ACAD11	acyl-CoA dehydrogenase family, member 11	JV048419.1_AFI38490.1|JU477464.1_AFH34268.1|JU336664.1_AFE80417.1|JU477463.1_AFH34267.1|JU336665.1_AFE80418.1|JU336663.1_AFE80416.1
27034	ACAD8	acyl-CoA dehydrogenase family, member 8	JV043245.1_AFI33316.1
28976	ACAD9	acyl-CoA dehydrogenase family, member 9	JU472977.1_AFH29781.1
33	ACADL	acyl-CoA dehydrogenase, long chain	JU323253.1_AFE67009.1
34	ACADM	acyl-CoA dehydrogenase, C-4 to C-12 straight chain	JV045728.1_AFI35799.1|JU472359.1_AFH29163.1|JU322915.1_AFE66671.1
35	ACADS	acyl-CoA dehydrogenase, C-2 to C-3 short chain	JU475453.1_AFH32257.1|JU321637.1_AFE65393.1
36	ACADSB	acyl-CoA dehydrogenase, short/branched chain	JV046976.1_AFI37047.1|JU334366.1_AFE78119.1|JU334364.1_AFE78117.1|JU334362.1_AFE78115.1|JV046975.1_AFI37046.1|JU334367.1_AFE78120.1|JU334365.1_AFE78118.1|JU334363.1_AFE78116.1
37	ACADVL	acyl-CoA dehydrogenase, very long chain	JV046986.1_AFI37057.1|JU334391.1_AFE78144.1|JU471107.1_AFH27911.1
23527	ACAP2	ArfGAP with coiled-coil, ankyrin repeat and PH domains 2	JU474966.1_AFH31770.1|JU474964.1_AFH31768.1|JU474967.1_AFH31771.1|JU474965.1_AFH31769.1|JU322271.1_AFE66027.1
116983	ACAP3	ArfGAP with coiled-coil, ankyrin repeat and PH domains 3	JU474244.1_AFH31048.1|JV046135.1_AFI36206.1|JU332835.1_AFE76590.1
38	ACAT1	acetyl-CoA acetyltransferase 1	JV667397.1_AFJ72060.1|JU475521.1_AFH32325.1
91452	ACBD5	acyl-CoA binding domain containing 5	JU337061.1_AFE80814.1|JU337059.1_AFE80812.1|JU337062.1_AFE80815.1|JU337060.1_AFE80813.1|JU337058.1_AFE80811.1
84320	ACBD6	acyl-CoA binding domain containing 6	JV048444.1_AFI38515.1|JU471387.1_AFH28191.1|JU321541.1_AFE65297.1
414149	ACBD7	acyl-CoA binding domain containing 7	JU334530.1_AFE78283.1|JU334528.1_AFE78281.1|JU334529.1_AFE78282.1
84680	ACCS	1-aminocyclopropane-1-carboxylate synthase homolog (Arabidopsis)(non-functional)	JV045301.1_AFI35372.1
55331	ACER3	alkaline ceramidase 3	JU322439.1_AFE66195.1
22985	ACIN1	apoptotic chromatin condensation inducer 1	JV046494.1_AFI36565.1|JV046492.1_AFI36563.1|JV046490.1_AFI36561.1|JU474772.1_AFH31576.1|JU333501.1_AFE77256.1|JV046493.1_AFI36564.1|JV046491.1_AFI36562.1
47	ACLY	ATP citrate lyase	JU334639.1_AFE78392.1|JV044005.1_AFI34076.1|JU475699.1_AFH32503.1|JU334640.1_AFE78393.1
57001	ACN9	ACN9 homolog (S. cerevisiae)	JU335552.1_AFE79305.1
48	ACO1	aconitase 1, soluble	JV047165.1_AFI37236.1|JU475721.1_AFH32525.1|JU321597.1_AFE65353.1
50	ACO2	aconitase 2, mitochondrial	JV636183.1_AFJ71523.1|JV047194.1_AFI37265.1
26027	ACOT11	acyl-CoA thioesterase 11	JV635852.1_AFJ71192.1
55856	ACOT13	acyl-CoA thioesterase 13	JV047637.1_AFI37708.1|JU471589.1_AFH28393.1|JU332310.1_AFE76065.1
11332	ACOT7	acyl-CoA thioesterase 7	JV565032.1_AFJ70367.1
10005	ACOT8	acyl-CoA thioesterase 8	JU472253.1_AFH29057.1
51	ACOX1	acyl-CoA oxidase 1, palmitoyl	JV635703.1_AFJ71043.1|JV043232.1_AFI33303.1|JU471142.1_AFH27946.1|JU334755.1_AFE78508.1|JV043231.1_AFI33302.1
8309	ACOX2	acyl-CoA oxidase 2, branched chain	JV045800.1_AFI35871.1
8310	ACOX3	acyl-CoA oxidase 3, pristanoyl	JU323268.1_AFE67024.1
52	ACP1	acid phosphatase 1, soluble	JU471351.1_AFH28155.1
54	ACP5	acid phosphatase 5, tartrate resistant	JU476047.1_AFH32851.1
51205	ACP6	acid phosphatase 6, lysophosphatidic	JV044496.1_AFI34567.1|JU475856.1_AFH32660.1|JU323354.1_AFE67110.1
92370	ACPL2	acid phosphatase-like 2	JU477839.1_AFH34643.1
23205	ACSBG1	acyl-CoA synthetase bubblegum family member 1	JU333603.1_AFE77358.1
197322	ACSF3	acyl-CoA synthetase family member 3	JV636007.1_AFJ71347.1|JU472982.1_AFH29786.1|JU474597.1_AFH31401.1
2180	ACSL1	acyl-CoA synthetase long-chain family member 1	JU333376.1_AFE77131.1|JU474673.1_AFH31477.1
2181	ACSL3	acyl-CoA synthetase long-chain family member 3	JV046439.1_AFI36510.1|JU470685.1_AFH27489.1|JU321348.1_AFE65104.1
2182	ACSL4	acyl-CoA synthetase long-chain family member 4	JV046440.1_AFI36511.1|JU333377.1_AFE77132.1
23305	ACSL6	acyl-CoA synthetase long-chain family member 6	JV046560.1_AFI36631.1|JU321992.1_AFE65748.1|JU321991.1_AFE65747.1
54988	ACSM5	acyl-CoA synthetase medium-chain family member 5	JU335179.1_AFE78932.1
84532	ACSS1	acyl-CoA synthetase short-chain family member 1	JV048462.1_AFI38533.1|JU477518.1_AFH34322.1|JU477517.1_AFH34321.1|JU336747.1_AFE80500.1
55902	ACSS2	acyl-CoA synthetase short-chain family member 2	JV635763.1_AFJ71103.1
59	ACTA2	actin, alpha 2, smooth muscle, aorta	JV635492.1_AFJ70832.1|JV043219.1_AFI33290.1|JU473021.1_AFH29825.1
71	ACTG1	actin, gamma 1	JV667467.1_AFJ72130.1
86	ACTL6A	actin-like 6A	JV048546.1_AFI38617.1|JU477606.1_AFH34410.1|JU320351.1_AFE64107.1
51412	ACTL6B	actin-like 6B	JV667412.1_AFJ72075.1
87	ACTN1	actinin, alpha 1	JV048569.1_AFI38640.1|JV048568.1_AFI38639.1|JU470606.1_AFH27410.1
88	ACTN2	actinin, alpha 2	JU336924.1_AFE80677.1
81	ACTN4	actinin, alpha 4	JV048330.1_AFI38401.1|JU477340.1_AFH34144.1|JU336527.1_AFE80280.1|JU336526.1_AFE80279.1
55860	ACTR10	actin-related protein 10 homolog (S. cerevisiae)	JV047640.1_AFI37711.1|JU476396.1_AFH33200.1|JU335452.1_AFE79205.1
10121	ACTR1A	ARP1 actin-related protein 1 homolog A, centractin alpha (yeast)	JV045841.1_AFI35912.1|JU332411.1_AFE76166.1
10120	ACTR1B	ARP1 actin-related protein 1 homolog B, centractin beta (yeast)	JV043168.1_AFI33239.1|JU473878.1_AFH30682.1|JU322229.1_AFE65985.1
10097	ACTR2	ARP2 actin-related protein 2 homolog (yeast)	JV667322.1_AFJ71985.1|JV635894.1_AFJ71234.1|JV045836.1_AFI35907.1|JV045837.1_AFI35908.1|JV045835.1_AFI35906.1|JU332096.1_AFE75852.1|JU332095.1_AFE75851.1
10096	ACTR3	ARP3 actin-related protein 3 homolog (yeast)	JV045834.1_AFI35905.1|JU473864.1_AFH30668.1|JU332403.1_AFE76158.1
57180	ACTR3B	ARP3 actin-related protein 3 homolog B (yeast)	JU472393.1_AFH29197.1|JU319934.1_AFE63690.1
64431	ACTR6	ARP6 actin-related protein 6 homolog (yeast)	JU476806.1_AFH33610.1|JU335925.1_AFE79678.1
93973	ACTR8	ARP8 actin-related protein 8 homolog (yeast)	JV048735.1_AFI38806.1|JU337159.1_AFE80912.1|JU477889.1_AFH34693.1
90	ACVR1	activin A receptor, type I	JU472698.1_AFH29502.1|JV043497.1_AFI33568.1|JU319950.1_AFE63706.1
91	ACVR1B	activin A receptor, type IB	JV667500.1_AFJ72163.1
130399	ACVR1C	activin A receptor, type IC	JU321843.1_AFE65599.1
92	ACVR2A	activin A receptor, type IIA	JV048676.1_AFI38747.1|JU320274.1_AFE64030.1
93	ACVR2B	activin A receptor, type IIB	JU473069.1_AFH29873.1
95	ACY1	aminoacylase 1	JV044383.1_AFI34454.1|JU472825.1_AFH29629.1|JU323020.1_AFE66776.1
97	ACYP1	acylphosphatase 1, erythrocyte (common) type	JU473101.1_AFH29905.1|JU322974.1_AFE66730.1
100	ADA	adenosine deaminase	JU470774.1_AFH27578.1|JU323178.1_AFE66934.1
102	ADAM10	ADAM metallopeptidase domain 10	JV045624.1_AFI35695.1|JU472430.1_AFH29234.1|JU320888.1_AFE64644.1
8038	ADAM12	ADAM metallopeptidase domain 12	JU477319.1_AFH34123.1
8751	ADAM15	ADAM metallopeptidase domain 15	JV667495.1_AFJ72158.1|JU336910.1_AFE80663.1|JU336908.1_AFE80661.1|JU336909.1_AFE80662.1|JU336907.1_AFE80660.1
6868	ADAM17	ADAM metallopeptidase domain 17	JU476964.1_AFH33768.1|JV048061.1_AFI38132.1
8754	ADAM9	ADAM metallopeptidase domain 9	JU336911.1_AFE80664.1
9510	ADAMTS1	ADAM metallopeptidase with thrombospondin type 1 motif, 1	JU321572.1_AFE65328.1
81794	ADAMTS10	ADAM metallopeptidase with thrombospondin type 1 motif, 10	JV565191.1_AFJ70526.1
9507	ADAMTS4	ADAM metallopeptidase with thrombospondin type 1 motif, 4	JU321649.1_AFE65405.1|JU321647.1_AFE65403.1|JU321648.1_AFE65404.1|JU321646.1_AFE65402.1
54507	ADAMTSL4	ADAMTS-like 4	JV636230.1_AFJ71570.1
11033	ADAP1	ArfGAP with dual PH domains 1	JU332323.1_AFE76078.1
103	ADAR	adenosine deaminase, RNA-specific	JU472010.1_AFH28814.1|JV043165.1_AFI33236.1|JU321127.1_AFE64883.1
23536	ADAT1	adenosine deaminase, tRNA-specific 1	JU471978.1_AFH28782.1
113451	ADC	arginine decarboxylase	JU322823.1_AFE66579.1
57143	ADCK1	aarF domain containing kinase 1	JV047727.1_AFI37798.1|JU471439.1_AFH28243.1|JU321098.1_AFE64854.1
90956	ADCK2	aarF domain containing kinase 2	JU477754.1_AFH34558.1|JU323286.1_AFE67042.1
56997	ADCK3	aarF domain containing kinase 3	JU471238.1_AFH28042.1|JV045449.1_AFI35520.1
79934	ADCK4	aarF domain containing kinase 4	JV048291.1_AFI38362.1|JU471714.1_AFH28518.1|JU323098.1_AFE66854.1
203054	ADCK5	aarF domain containing kinase 5	JV046411.1_AFI36482.1
108	ADCY2	adenylate cyclase 2 (brain)	JV667305.1_AFJ71968.1
109	ADCY3	adenylate cyclase 3	JV045996.1_AFI36067.1|JU332629.1_AFE76384.1
113	ADCY7	adenylate cyclase 7	JU474186.1_AFH30990.1
115	ADCY9	adenylate cyclase 9	JV635938.1_AFJ71278.1
116	ADCYAP1	adenylate cyclase activating polypeptide 1 (pituitary)	JV565048.1_AFJ70383.1
118	ADD1	adducin 1 (alpha)	JV667213.1_AFJ71876.1|JV046142.1_AFI36213.1|JU471306.1_AFH28110.1|JU332855.1_AFE76610.1|JV046143.1_AFI36214.1|JV046141.1_AFI36212.1|JU471307.1_AFH28111.1|JU332856.1_AFE76611.1|JU332854.1_AFE76609.1
119	ADD2	adducin 2 (beta)	JU320729.1_AFE64485.1
120	ADD3	adducin 3 (gamma)	JV044832.1_AFI34903.1|JU470926.1_AFH27730.1|JV046155.1_AFI36226.1|JV044833.1_AFI34904.1|JU470925.1_AFH27729.1|JU322389.1_AFE66145.1|JU322346.1_AFE66102.1|JU322388.1_AFE66144.1
125	ADH1B	alcohol dehydrogenase 1B (class I), beta polypeptide	JU473175.1_AFH29979.1
128	ADH5	alcohol dehydrogenase 5 (class III), chi polypeptide	JV046188.1_AFI36259.1|JV046187.1_AFI36258.1|JU474317.1_AFH31121.1
55256	ADI1	acireductone dioxygenase 1	JU335289.1_AFE79042.1|JU476249.1_AFH33053.1
51094	ADIPOR1	adiponectin receptor 1	JV047244.1_AFI37315.1|JU334778.1_AFE78531.1|JU475819.1_AFH32623.1
79602	ADIPOR2	adiponectin receptor 2	JU473640.1_AFH30444.1|JV048251.1_AFI38322.1|JU336383.1_AFE80136.1
132	ADK	adenosine kinase	JV043766.1_AFI33837.1|JU473352.1_AFH30156.1|JV043767.1_AFI33838.1|JU322198.1_AFE65954.1|JU322157.1_AFE65913.1
23394	ADNP	activity-dependent neuroprotector homeobox	JV046586.1_AFI36657.1|JV046584.1_AFI36655.1|JU474928.1_AFH31732.1|JU474926.1_AFH31730.1|JV046585.1_AFI36656.1|JU474927.1_AFH31731.1|JU333673.1_AFE77428.1
22850	ADNP2	ADNP homeobox 2	JU474716.1_AFH31520.1
84890	ADO	2-aminoethanethiol (cysteamine) dioxygenase	JU472999.1_AFH29803.1|JU321139.1_AFE64895.1
134	ADORA1	adenosine A1 receptor	JV043842.1_AFI33913.1|JV046217.1_AFI36288.1|JU332965.1_AFE76720.1|JU319793.1_AFE63549.1
83440	ADPGK	ADP-dependent glucokinase	JU473028.1_AFH29832.1
141	ADPRH	ADP-ribosylarginine hydrolase	JU474378.1_AFH31182.1
113622	ADPRHL1	ADP-ribosylhydrolase like 1	JV635719.1_AFJ71059.1
156	ADRBK1	adrenergic, beta, receptor kinase 1	JU333139.1_AFE76894.1
157	ADRBK2	adrenergic, beta, receptor kinase 2	JU333140.1_AFE76895.1
11047	ADRM1	adhesion regulating molecule 1	JV043777.1_AFI33848.1
158	ADSL	adenylosuccinate lyase	JV635458.1_AFJ70798.1|JU474467.1_AFH31271.1
159	ADSS	adenylosuccinate synthase	JV046292.1_AFI36363.1|JU471846.1_AFH28650.1|JU333149.1_AFE76904.1
122622	ADSSL1	adenylosuccinate synthase like 1	JU332876.1_AFE76631.1
64782	AEN	apoptosis enhancing nuclease	JV636322.1_AFJ71662.1|JU476829.1_AFH33633.1
166	AES	amino-terminal enhancer of split	JU474518.1_AFH31322.1|JV046325.1_AFI36396.1|JU474519.1_AFH31323.1|JU474517.1_AFH31321.1|JU333203.1_AFE76958.1
60312	AFAP1	actin filament associated protein 1	JU332167.1_AFE75922.1
134265	AFAP1L1	actin filament associated protein 1-like 1	JU322766.1_AFE66522.1
84632	AFAP1L2	actin filament associated protein 1-like 2	JV636416.1_AFJ71756.1|JU336757.1_AFE80510.1
3899	AFF3	AF4/FMR2 family, member 3	JU475550.1_AFH32354.1
27125	AFF4	AF4/FMR2 family, member 4	JU475185.1_AFH31989.1|JU334001.1_AFE77756.1
10939	AFG3L2	AFG3-like AAA ATPase 2	JV635922.1_AFJ71262.1|JU474091.1_AFH30895.1
54812	AFTPH	aftiphilin	JV044200.1_AFI34271.1|JU472340.1_AFH29144.1|JU472339.1_AFH29143.1|JU332285.1_AFE76040.1|JU332286.1_AFE76041.1
175	AGA	aspartylglucosaminidase	JU472523.1_AFH29327.1|JU323397.1_AFE67153.1
116987	AGAP1	ArfGAP with GTPase domain, ankyrin repeat and PH domain 1	JU332840.1_AFE76595.1|JU332838.1_AFE76593.1|JV043275.1_AFI33346.1|JU332841.1_AFE76596.1|JU332839.1_AFE76594.1|JU322158.1_AFE65914.1
116986	AGAP2	ArfGAP with GTPase domain, ankyrin repeat and PH domain 2	JV565062.1_AFJ70397.1|JU474246.1_AFH31050.1
60509	AGBL5	ATP/GTP binding protein-like 5	JV636307.1_AFJ71647.1|JV047854.1_AFI37925.1|JU476680.1_AFH33484.1|JU320991.1_AFE64747.1
177	AGER	advanced glycosylation end product-specific receptor	JV635997.1_AFJ71337.1|JU474552.1_AFH31356.1
3267	AGFG1	ArfGAP with FG repeats 1	JV043881.1_AFI33952.1|JU475399.1_AFH32203.1|JU320374.1_AFE64130.1|JU320375.1_AFE64131.1|JU320373.1_AFE64129.1
55109	AGGF1	angiogenic factor with G patch and FHA domains 1	JV047500.1_AFI37571.1|JU476192.1_AFH32996.1|JU335228.1_AFE78981.1
55750	AGK	acylglycerol kinase	JV044616.1_AFI34687.1|JU476362.1_AFH33166.1|JV044615.1_AFI34686.1|JU476363.1_AFH33167.1|JU321190.1_AFE64946.1|JU321191.1_AFE64947.1
178	AGL	amylo-alpha-1, 6-glucosidase, 4-alpha-glucanotransferase	JU322604.1_AFE66360.1
10554	AGPAT1	1-acylglycerol-3-phosphate O-acyltransferase 1	JV044889.1_AFI34960.1|JU472959.1_AFH29763.1|JU319981.1_AFE63737.1
10555	AGPAT2	1-acylglycerol-3-phosphate O-acyltransferase 2	JV635799.1_AFJ71139.1|JU473596.1_AFH30400.1
56894	AGPAT3	1-acylglycerol-3-phosphate O-acyltransferase 3	JV043334.1_AFI33405.1|JU335520.1_AFE79273.1|JU476457.1_AFH33261.1|JU335519.1_AFE79272.1
56895	AGPAT4	1-acylglycerol-3-phosphate O-acyltransferase 4	JU321266.1_AFE65022.1
55326	AGPAT5	1-acylglycerol-3-phosphate O-acyltransferase 5	JU476275.1_AFH33079.1|JU321832.1_AFE65588.1
137964	AGPAT6	1-acylglycerol-3-phosphate O-acyltransferase 6	JU471026.1_AFH27830.1|JV045609.1_AFI35680.1|JU320614.1_AFE64370.1
375790	AGRN	agrin	JU334420.1_AFE78173.1|JU334419.1_AFE78172.1
183	AGT	angiotensinogen (serpin peptidase inhibitor, clade A, member 8)	JU474563.1_AFH31367.1|JU333255.1_AFE77010.1
57085	AGTRAP	angiotensin II receptor-associated protein	JV565151.1_AFJ70486.1|JV044736.1_AFI34807.1|JU473726.1_AFH30530.1|JU332259.1_AFE76014.1
64850	AGXT2L1	ethanolamine-phosphate phospho-lyase	JU323161.1_AFE66917.1
85007	AGXT2L2	5-phosphohydroxy-L-lysine phospho-lyase	JU322930.1_AFE66686.1
191	AHCY	adenosylhomocysteinase	JU471194.1_AFH27998.1|JV044665.1_AFI34736.1|JU321436.1_AFE65192.1
10768	AHCYL1	adenosylhomocysteinase-like 1	JV635429.1_AFJ70769.1|JV045980.1_AFI36051.1|JU474068.1_AFH30872.1|JU474067.1_AFH30871.1
23382	AHCYL2	adenosylhomocysteinase-like 2	JU474920.1_AFH31724.1
27245	AHDC1	AT hook, DNA binding motif, containing 1	JV600268.1_AFJ70656.1
10598	AHSA1	AHA1, activator of heat shock 90kDa protein ATPase homolog 1 (yeast)	JV044990.1_AFI35061.1|JU473093.1_AFH29897.1|JU319823.1_AFE63579.1
130872	AHSA2	AHA1, activator of heat shock 90kDa protein ATPase homolog 2 (yeast)	JV565068.1_AFJ70403.1
64853	AIDA	axin interactor, dorsalization associated	JV047960.1_AFI38031.1|JU476840.1_AFH33644.1|JU335961.1_AFE79714.1
199	AIF1	allograft inflammatory factor 1	JU474605.1_AFH31409.1|JU333291.1_AFE77046.1
83543	AIF1L	allograft inflammatory factor 1-like	JU336607.1_AFE80360.1|JU336608.1_AFE80361.1
9131	AIFM1	apoptosis-inducing factor, mitochondrion-associated, 1	JV048655.1_AFI38726.1|JU337049.1_AFE80802.1|JU477779.1_AFH34583.1|JU337050.1_AFE80803.1
84883	AIFM2	apoptosis-inducing factor, mitochondrion-associated, 2	JV635774.1_AFJ71114.1|JV048483.1_AFI38554.1
150209	AIFM3	apoptosis-inducing factor, mitochondrion-associated, 3	JU333101.1_AFE76856.1|JU333099.1_AFE76854.1
51390	AIG1	androgen-induced 1	JV047297.1_AFI37368.1
9447	AIM2	absent in melanoma 2	JU471931.1_AFH28735.1
7965	AIMP2	aminoacyl tRNA synthetase complex-interacting multifunctional protein 2	JV048258.1_AFI38329.1|JU477215.1_AFH34019.1|JU336396.1_AFE80149.1
9049	AIP	aryl hydrocarbon receptor interacting protein	JV045056.1_AFI35127.1|JU337002.1_AFE80755.1
55966	AJAP1	adherens junctions associated protein 1	JU335471.1_AFE79224.1
203	AK1	adenylate kinase 1	JV046410.1_AFI36481.1|JU333325.1_AFE77080.1
204	AK2	adenylate kinase 2	JU333340.1_AFE77095.1|JV046425.1_AFI36496.1|JV043725.1_AFI33796.1|JU333341.1_AFE77096.1
50808	AK3	adenylate kinase 3	JV047216.1_AFI37287.1|JU475786.1_AFH32590.1|JU334741.1_AFE78494.1|JV047217.1_AFI37288.1|JV047215.1_AFI37286.1
26289	AK5	adenylate kinase 5	JU475135.1_AFH31939.1|JU333952.1_AFE77707.1
8165	AKAP1	A kinase (PRKA) anchor protein 1	JV636392.1_AFJ71732.1|JV048348.1_AFI38419.1|JU477367.1_AFH34171.1
11216	AKAP10	A kinase (PRKA) anchor protein 10	JV045174.1_AFI35245.1|JU474162.1_AFH30966.1|JU320999.1_AFE64755.1
11215	AKAP11	A kinase (PRKA) anchor protein 11	JV527782.1_AFJ70238.1|JU332738.1_AFE76493.1|JU332737.1_AFE76492.1
9590	AKAP12	A kinase (PRKA) anchor protein 12	JV048786.1_AFI38857.1|JU337232.1_AFE80985.1|JU337231.1_AFE80984.1
11214	AKAP13	A kinase (PRKA) anchor protein 13	JU474161.1_AFH30965.1
8227	AKAP17A	A kinase (PRKA) anchor protein 17A	JV048367.1_AFI38438.1|JU477387.1_AFH34191.1
9495	AKAP5	A kinase (PRKA) anchor protein 5	JU472135.1_AFH28939.1|JU323375.1_AFE67131.1
9472	AKAP6	A kinase (PRKA) anchor protein 6	JV564979.1_AFJ70314.1|JU322800.1_AFE66556.1
9465	AKAP7	A kinase (PRKA) anchor protein 7	JV048757.1_AFI38828.1|JU321369.1_AFE65125.1
10270	AKAP8	A kinase (PRKA) anchor protein 8	JV635905.1_AFJ71245.1|JV045876.1_AFI35947.1|JU473934.1_AFH30738.1
26993	AKAP8L	A kinase (PRKA) anchor protein 8-like	JU475166.1_AFH31970.1|JU333982.1_AFE77737.1|JV046755.1_AFI36826.1
10142	AKAP9	A kinase (PRKA) anchor protein 9	JU332428.1_AFE76183.1
56672	AKIP1	A kinase (PRKA) interacting protein 1	JU476442.1_AFH33246.1|JV047683.1_AFI37754.1
79647	AKIRIN1	akirin 1	JV048257.1_AFI38328.1|JU336395.1_AFE80148.1|JU336393.1_AFE80146.1|JU336391.1_AFE80144.1|JU477213.1_AFH34017.1|JU336394.1_AFE80147.1|JU336392.1_AFE80145.1
55122	AKIRIN2	akirin 2	JV045336.1_AFI35407.1|JU471356.1_AFH28160.1|JU319914.1_AFE63670.1
80709	AKNA	AT-hook transcription factor	JU477320.1_AFH34124.1
10327	AKR1A1	aldo-keto reductase family 1, member A1 (aldehyde reductase)	JU471778.1_AFH28582.1|JV044459.1_AFI34530.1|JU322102.1_AFE65858.1
231	AKR1B1	aldo-keto reductase family 1, member B1 (aldose reductase)	JU474808.1_AFH31612.1|JV046515.1_AFI36586.1|JU333550.1_AFE77305.1
57016	AKR1B10	aldo-keto reductase family 1, member B10 (aldose reductase)	JV045414.1_AFI35485.1|JU473070.1_AFH29874.1|JV045413.1_AFI35484.1|JU473071.1_AFH29875.1|JU323234.1_AFE66990.1|JU323232.1_AFE66988.1|JU323233.1_AFE66989.1
1645	AKR1C1	aldo-keto reductase family 1, member C1	JV489092.1_AFJ70126.1|JV046318.1_AFI36389.1|JU333193.1_AFE76948.1
8574	AKR7A2	aldo-keto reductase family 7, member A2 (aflatoxin aldehyde reductase)	JV667234.1_AFJ71897.1|JU475012.1_AFH31816.1|JU477603.1_AFH34407.1|JU323316.1_AFE67072.1|JU323317.1_AFE67073.1
207	AKT1	v-akt murine thymoma viral oncogene homolog 1	JU474650.1_AFH31454.1|JV044353.1_AFI34424.1|JU333355.1_AFE77110.1
84335	AKT1S1	AKT1 substrate 1 (proline-rich)	JV048447.1_AFI38518.1|JU336716.1_AFE80469.1|JU477497.1_AFH34301.1
208	AKT2	v-akt murine thymoma viral oncogene homolog 2	JU471528.1_AFH28332.1|JU320025.1_AFE63781.1
10000	AKT3	v-akt murine thymoma viral oncogene homolog 3	JV045813.1_AFI35884.1|JU471633.1_AFH28437.1|JU332363.1_AFE76118.1
64400	AKTIP	AKT interacting protein	JV635819.1_AFJ71159.1|JV043964.1_AFI34035.1|JU476797.1_AFH33601.1
210	ALAD	aminolevulinate dehydratase	JU473124.1_AFH29928.1|JV043813.1_AFI33884.1|JU322586.1_AFE66342.1
211	ALAS1	aminolevulinate, delta-, synthase 1	JU471286.1_AFH28090.1|JV044639.1_AFI34710.1|JU474657.1_AFH31461.1|JU333361.1_AFE77116.1|JU321677.1_AFE65433.1
214	ALCAM	activated leukocyte cell adhesion molecule	JU472354.1_AFH29158.1|JU321394.1_AFE65150.1
126133	ALDH16A1	aldehyde dehydrogenase 16 family, member A1	JU473459.1_AFH30263.1
5832	ALDH18A1	aldehyde dehydrogenase 18 family, member A1	JU476606.1_AFH33410.1|JV043965.1_AFI34036.1|JU321753.1_AFE65509.1
216	ALDH1A1	aldehyde dehydrogenase 1 family, member A1	JU333372.1_AFE77127.1|JV043623.1_AFI33694.1|JU474665.1_AFH31469.1
8854	ALDH1A2	aldehyde dehydrogenase 1 family, member A2	JV635656.1_AFJ70996.1
220	ALDH1A3	aldehyde dehydrogenase 1 family, member A3	JV636026.1_AFJ71366.1|JV043870.1_AFI33941.1
219	ALDH1B1	aldehyde dehydrogenase 1 family, member B1	JV635826.1_AFJ71166.1
10840	ALDH1L1	aldehyde dehydrogenase 1 family, member L1	JU474080.1_AFH30884.1|JU332617.1_AFE76372.1
217	ALDH2	aldehyde dehydrogenase 2 family (mitochondrial)	JV046438.1_AFI36509.1|JU474666.1_AFH31470.1
218	ALDH3A1	aldehyde dehydrogenase 3 family, member A1	JU322743.1_AFE66499.1
224	ALDH3A2	aldehyde dehydrogenase 3 family, member A2	JU333431.1_AFE77186.1|JU333429.1_AFE77184.1|JU333427.1_AFE77182.1|JU333425.1_AFE77180.1|JU333423.1_AFE77178.1|JV046461.1_AFI36532.1|JU333432.1_AFE77187.1|JU333430.1_AFE77185.1|JU333428.1_AFE77183.1|JU333426.1_AFE77181.1|JU333424.1_AFE77179.1
8659	ALDH4A1	aldehyde dehydrogenase 4 family, member A1	JU322692.1_AFE66448.1
501	ALDH7A1	aldehyde dehydrogenase 7 family, member A1	JU334721.1_AFE78474.1|JU334722.1_AFE78475.1
223	ALDH9A1	aldehyde dehydrogenase 9 family, member A1	JU333422.1_AFE77177.1
226	ALDOA	aldolase A, fructose-bisphosphate	JV043914.1_AFI33985.1|JU470588.1_AFH27392.1|JV043913.1_AFI33984.1|JU470587.1_AFH27391.1
230	ALDOC	aldolase C, fructose-bisphosphate	JV667170.1_AFJ71833.1|JV564968.1_AFJ70303.1|JU474777.1_AFH31581.1
56052	ALG1	ALG1, chitobiosyldiphosphodolichol beta-mannosyltransferase	JU472924.1_AFH29728.1
440138	ALG11	ALG11, alpha-1,2-mannosyltransferase	JU334581.1_AFE78334.1|JU334582.1_AFE78335.1|JU334580.1_AFE78333.1
79087	ALG12	ALG12, alpha-1,6-mannosyltransferase	JU471476.1_AFH28280.1|JU323269.1_AFE67025.1
79868	ALG13	ALG13, UDP-N-acetylglucosaminyltransferase subunit	JU470726.1_AFH27530.1|JU336437.1_AFE80190.1
199857	ALG14	ALG14, UDP-N-acetylglucosaminyltransferase subunit	JU333298.1_AFE77053.1|JV046391.1_AFI36462.1
85365	ALG2	ALG2, alpha-1,3/1,6-mannosyltransferase	JU471497.1_AFH28301.1|JU322924.1_AFE66680.1
10195	ALG3	ALG3, alpha-1,3- mannosyltransferase	JV635901.1_AFJ71241.1|JU473909.1_AFH30713.1|JU322676.1_AFE66432.1
29880	ALG5	ALG5, dolichyl-phosphate beta-glucosyltransferase	JU322609.1_AFE66365.1
29929	ALG6	ALG6, alpha-1,3-glucosyltransferase	JU475337.1_AFH32141.1
79053	ALG8	ALG8, alpha-1,3-glucosyltransferase	JV044589.1_AFI34660.1|JU472505.1_AFH29309.1|JU322679.1_AFE66435.1
79796	ALG9	ALG9, alpha-1,2-mannosyltransferase	JU471701.1_AFH28505.1
8846	ALKBH1	alkB, alkylation repair homolog 1 (E. coli)	JU477664.1_AFH34468.1
121642	ALKBH2	alkB, alkylation repair homolog 2 (E. coli)	JV044372.1_AFI34443.1|JU322687.1_AFE66443.1
221120	ALKBH3	alkB, alkylation repair homolog 3 (E. coli)	JV044170.1_AFI34241.1|JU322579.1_AFE66335.1
54890	ALKBH5	alkB, alkylation repair homolog 5 (E. coli)	JV667254.1_AFJ71917.1
84964	ALKBH6	alkB, alkylation repair homolog 6 (E. coli)	JV667491.1_AFJ72154.1
84266	ALKBH7	alkB, alkylation repair homolog 7 (E. coli)	JU477484.1_AFH34288.1|JU336690.1_AFE80443.1
91801	ALKBH8	alkB, alkylation repair homolog 8 (E. coli)	JU322966.1_AFE66722.1|JU322967.1_AFE66723.1
241	ALOX5AP	arachidonate 5-lipoxygenase-activating protein	JU322430.1_AFE66186.1
249	ALPL	alkaline phosphatase, liver/bone/kidney	JV635823.1_AFJ71163.1|JV045034.1_AFI35105.1
57679	ALS2	amyotrophic lateral sclerosis 2 (juvenile)	JU473720.1_AFH30524.1|JU335665.1_AFE79418.1|JU473719.1_AFH30523.1|JU335666.1_AFE79419.1|JU335664.1_AFE79417.1
10189	ALYREF	Aly/REF export factor	JU473906.1_AFH30710.1|JU473907.1_AFH30711.1
23600	AMACR	alpha-methylacyl-CoA racemase	JU323472.1_AFE67228.1|JU323444.1_AFE67200.1
55626	AMBRA1	autophagy/beclin-1 regulator 1	JU476320.1_AFH33124.1|JU335372.1_AFE79125.1|JV043885.1_AFI33956.1
262	AMD1	adenosylmethionine decarboxylase 1	JU475120.1_AFH31924.1|JU471108.1_AFH27912.1|JV043597.1_AFI33668.1|JU322126.1_AFE65882.1|JU322127.1_AFE65883.1
267	AMFR	autocrine motility factor receptor, E3 ubiquitin protein ligase	JV043542.1_AFI33613.1|JU475156.1_AFH31960.1|JU333974.1_AFE77729.1
269	AMHR2	anti-Mullerian hormone receptor, type II	JV636097.1_AFJ71437.1|JV046751.1_AFI36822.1
120425	AMICA1	adhesion molecule, interacts with CXADR antigen 1	JU474267.1_AFH31071.1
57463	AMIGO1	adhesion molecule with Ig-like domain 1	JU320355.1_AFE64111.1
347902	AMIGO2	adhesion molecule with Ig-like domain 2	JV046961.1_AFI37032.1
83607	AMMECR1L	AMMECR1-like	JV048388.1_AFI38459.1|JU477427.1_AFH34231.1|JU320058.1_AFE63814.1
196394	AMN1	antagonist of mitotic exit network 1 homolog (S. cerevisiae)	JU474590.1_AFH31394.1|JU333279.1_AFE77034.1
154810	AMOTL1	angiomotin like 1	JV046287.1_AFI36358.1|JU333138.1_AFE76893.1
51421	AMOTL2	angiomotin like 2	JU334886.1_AFE78639.1
271	AMPD2	adenosine monophosphate deaminase 2	JU475182.1_AFH31986.1|JU471558.1_AFH28362.1|JU333996.1_AFE77751.1|JV044559.1_AFI34630.1
273	AMPH	amphiphysin	JV667379.1_AFJ72042.1|JV565101.1_AFJ70436.1|JU334026.1_AFE77781.1
275	AMT	aminomethyltransferase	JV044782.1_AFI34853.1|JV044783.1_AFI34854.1|JU334053.1_AFE77808.1
279	AMY2A	amylase, alpha 2A (pancreatic)	JV489133.1_AFJ70167.1|JV489091.1_AFJ70125.1|JV045688.1_AFI35759.1|JU472223.1_AFH29027.1
280	AMY2B	amylase, alpha 2B (pancreatic)	JU323196.1_AFE66952.1
51321	AMZ2	archaelysin family metallopeptidase 2	JV044898.1_AFI34969.1|JU471614.1_AFH28418.1|JV044899.1_AFI34970.1|JU323131.1_AFE66887.1
64682	ANAPC1	anaphase promoting complex subunit 1	JU335935.1_AFE79688.1|JU476817.1_AFH33621.1
10393	ANAPC10	anaphase promoting complex subunit 10	JU473353.1_AFH30157.1|JU320931.1_AFE64687.1
51529	ANAPC11	anaphase promoting complex subunit 11	JU334915.1_AFE78668.1|JV047319.1_AFI37390.1|JU475923.1_AFH32727.1
25847	ANAPC13	anaphase promoting complex subunit 13	JV045584.1_AFI35655.1|JU320824.1_AFE64580.1
119504	ANAPC16	anaphase promoting complex subunit 16	JU474264.1_AFH31068.1|JU332861.1_AFE76616.1|JV046151.1_AFI36222.1
29882	ANAPC2	anaphase promoting complex subunit 2	JV046876.1_AFI36947.1|JU475326.1_AFH32130.1|JU334200.1_AFE77955.1
29945	ANAPC4	anaphase promoting complex subunit 4	JV045298.1_AFI35369.1|JU471127.1_AFH27931.1|JU321918.1_AFE65674.1
51433	ANAPC5	anaphase promoting complex subunit 5	JU334893.1_AFE78646.1|JU334892.1_AFE78645.1
23357	ANGEL1	angel homolog 1 (Drosophila)	JV046575.1_AFI36646.1|JU333658.1_AFE77413.1
90806	ANGEL2	angel homolog 2 (Drosophila)	JV048639.1_AFI38710.1|JU473304.1_AFH30108.1|JU321704.1_AFE65460.1
284	ANGPT1	angiopoietin 1	JU320094.1_AFE63850.1
9068	ANGPTL1	angiopoietin-like 1	JV045379.1_AFI35450.1|JU322107.1_AFE65863.1
23452	ANGPTL2	angiopoietin-like 2	JV046594.1_AFI36665.1|JU320665.1_AFE64421.1
287	ANK2	ankyrin 2, neuronal	JV667167.1_AFJ71830.1|JV489095.1_AFJ70129.1|JU334123.1_AFE77878.1|JU334121.1_AFE77876.1|JU334119.1_AFE77874.1|JU334117.1_AFE77872.1|JU334122.1_AFE77877.1|JU334120.1_AFE77875.1|JU334118.1_AFE77873.1
288	ANK3	ankyrin 3, node of Ranvier (ankyrin G)	JV636109.1_AFJ71449.1|JV046825.1_AFI36896.1
51479	ANKFY1	ankyrin repeat and FYVE domain containing 1	JV047310.1_AFI37381.1|JU475911.1_AFH32715.1|JU334905.1_AFE78658.1
56172	ANKH	ANKH inorganic pyrophosphate transport regulator	JU471381.1_AFH28185.1|JU320371.1_AFE64127.1
54882	ANKHD1	ankyrin repeat and KH domain containing 1	JV636240.1_AFJ71580.1|JU476141.1_AFH32945.1
404734	ANKHD1-EIF4EBP3	ANKHD1-EIF4EBP3 readthrough	JV636154.1_AFJ71494.1|JU475591.1_AFH32395.1
54467	ANKIB1	ankyrin repeat and IBR domain containing 1	JV044243.1_AFI34314.1|JU472213.1_AFH29017.1|JU335077.1_AFE78830.1|JU321809.1_AFE65565.1
23141	ANKLE2	ankyrin repeat and LEM domain containing 2	JV565085.1_AFJ70420.1|JU333573.1_AFE77328.1
57037	ANKMY2	ankyrin repeat and MYND domain containing 2	JU476482.1_AFH33286.1|JV044439.1_AFI34510.1|JU335559.1_AFE79312.1
57763	ANKRA2	ankyrin repeat, family A (RFXANK-like), 2	JV047780.1_AFI37851.1|JU476582.1_AFH33386.1|JU320956.1_AFE64712.1
55608	ANKRD10	ankyrin repeat domain 10	JU470542.1_AFH27346.1|JU335362.1_AFE79115.1|JU476315.1_AFH33119.1
29123	ANKRD11	ankyrin repeat domain 11	JV046850.1_AFI36921.1|JU475294.1_AFH32098.1
23253	ANKRD12	ankyrin repeat domain 12	JU474875.1_AFH31679.1
88455	ANKRD13A	ankyrin repeat domain 13A	JV045464.1_AFI35535.1|JU472043.1_AFH28847.1|JU322270.1_AFE66026.1
124930	ANKRD13B	ankyrin repeat domain 13B	JU332895.1_AFE76650.1
81573	ANKRD13C	ankyrin repeat domain 13C	JV048337.1_AFI38408.1|JU477358.1_AFH34162.1|JU336540.1_AFE80293.1
338692	ANKRD13D	ankyrin repeat domain 13 family, member D	JV667387.1_AFJ72050.1|JU334312.1_AFE78065.1|JU472537.1_AFH29341.1
54522	ANKRD16	ankyrin repeat domain 16	JV636232.1_AFJ71572.1
84079	ANKRD27	ankyrin repeat domain 27 (VPS9 domain)	JU477458.1_AFH34262.1|JU336657.1_AFE80410.1
23243	ANKRD28	ankyrin repeat domain 28	JU320254.1_AFE64010.1
147463	ANKRD29	ankyrin repeat domain 29	JU322046.1_AFE65802.1
284615	ANKRD34A	ankyrin repeat domain 34A	JU320832.1_AFE64588.1
340120	ANKRD34B	ankyrin repeat domain 34B	JU322876.1_AFE66632.1
353322	ANKRD37	ankyrin repeat domain 37	JV046970.1_AFI37041.1
51239	ANKRD39	ankyrin repeat domain 39	JU322620.1_AFE66376.1
91369	ANKRD40	ankyrin repeat domain 40	JV048657.1_AFI38728.1|JU337053.1_AFE80806.1|JU477781.1_AFH34585.1
157567	ANKRD46	ankyrin repeat domain 46	JU333141.1_AFE76896.1|JV046289.1_AFI36360.1|JU474465.1_AFH31269.1
54851	ANKRD49	ankyrin repeat domain 49	JU470597.1_AFH27401.1|JU320996.1_AFE64752.1
57182	ANKRD50	ankyrin repeat domain 50	JU321714.1_AFE65470.1
283373	ANKRD52	ankyrin repeat domain 52	JU475234.1_AFH32038.1|JV046803.1_AFI36874.1|JU320834.1_AFE64590.1
129138	ANKRD54	ankyrin repeat domain 54	JV635958.1_AFJ71298.1
22881	ANKRD6	ankyrin repeat domain 6	JV565081.1_AFJ70416.1|JV046473.1_AFI36544.1
122416	ANKRD9	ankyrin repeat domain 9	JV667292.1_AFJ71955.1
56899	ANKS1B	ankyrin repeat and sterile alpha motif domain containing 1B	JU335524.1_AFE79277.1|JU319887.1_AFE63643.1
55139	ANKZF1	ankyrin repeat and zinc finger domain containing 1	JV044855.1_AFI34926.1|JU476203.1_AFH33007.1|JU323358.1_AFE67114.1
54443	ANLN	anillin, actin binding protein	JU476074.1_AFH32878.1
55129	ANO10	anoctamin 10	JU322811.1_AFE66567.1
63982	ANO3	anoctamin 3	JU320709.1_AFE64465.1
121601	ANO4	anoctamin 4	JU332873.1_AFE76628.1|JU320695.1_AFE64451.1
196527	ANO6	anoctamin 6	JV046376.1_AFI36447.1
8125	ANP32A	acidic (leucine-rich) nuclear phosphoprotein 32 family, member A	JV048333.1_AFI38404.1
10541	ANP32B	acidic (leucine-rich) nuclear phosphoprotein 32 family, member B	JV635699.1_AFJ71039.1|JV045935.1_AFI36006.1
81611	ANP32E	acidic (leucine-rich) nuclear phosphoprotein 32 family, member E	JV048344.1_AFI38415.1|JU336549.1_AFE80302.1|JU336550.1_AFE80303.1
118429	ANTXR2	anthrax toxin receptor 2	JV635395.1_AFJ70735.1
301	ANXA1	annexin A1	JU472362.1_AFH29166.1|JU321766.1_AFE65522.1
311	ANXA11	annexin A11	JU475370.1_AFH32174.1|JU334258.1_AFE78013.1|JV046907.1_AFI36978.1|JU475371.1_AFH32175.1
389289	ANXA2R	annexin A2 receptor	JU473067.1_AFH29871.1
307	ANXA4	annexin A4	JV635697.1_AFJ71037.1|JU471582.1_AFH28386.1|JU334242.1_AFE77997.1
308	ANXA5	annexin A5	JU334246.1_AFE78001.1|JU473797.1_AFH30601.1
309	ANXA6	annexin A6	JV046904.1_AFI36975.1|JU475368.1_AFH32172.1|JV044595.1_AFI34666.1|JU470941.1_AFH27745.1|JU334251.1_AFE78006.1|JU321559.1_AFE65315.1
310	ANXA7	annexin A7	JV043770.1_AFI33841.1|JU334256.1_AFE78011.1|JU334254.1_AFE78009.1|JV043769.1_AFI33840.1|JU475369.1_AFH32173.1|JU334255.1_AFE78010.1
313	AOAH	acyloxyacyl hydrolase (neutrophil)	JU334261.1_AFE78014.1
316	AOX1	aldehyde oxidase 1	JV046917.1_AFI36988.1
55435	AP1AR	adaptor-related protein complex 1 associated regulatory protein	JV044966.1_AFI35037.1|JU473745.1_AFH30549.1|JU322045.1_AFE65801.1|JU321923.1_AFE65679.1
162	AP1B1	adaptor-related protein complex 1, beta 1 subunit	JV046308.1_AFI36379.1|JU474490.1_AFH31294.1|JU471804.1_AFH28608.1|JU333179.1_AFE76934.1|JV043485.1_AFI33556.1|JU322080.1_AFE65836.1|JU322089.1_AFE65845.1
164	AP1G1	adaptor-related protein complex 1, gamma 1 subunit	JV043718.1_AFI33789.1|JV043717.1_AFI33788.1|JU470581.1_AFH27385.1|JU320539.1_AFE64295.1
8906	AP1G2	adaptor-related protein complex 1, gamma 2 subunit	JV044474.1_AFI34545.1|JU477685.1_AFH34489.1
8907	AP1M1	adaptor-related protein complex 1, mu 1 subunit	JV565202.1_AFJ70537.1|JU477686.1_AFH34490.1|JU336952.1_AFE80705.1
1174	AP1S1	adaptor-related protein complex 1, sigma 1 subunit	JU332851.1_AFE76606.1|JV045643.1_AFI35714.1
8905	AP1S2	adaptor-related protein complex 1, sigma 2 subunit	JU470839.1_AFH27643.1|JU336951.1_AFE80704.1|JU320549.1_AFE64305.1
160	AP2A1	adaptor-related protein complex 2, alpha 1 subunit	JV046300.1_AFI36371.1|JV046298.1_AFI36369.1|JU474482.1_AFH31286.1|JU333164.1_AFE76919.1|JU333162.1_AFE76917.1|JV046299.1_AFI36370.1|JU474481.1_AFH31285.1|JU470509.1_AFH27313.1|JU333163.1_AFE76918.1|JU333161.1_AFE76916.1
161	AP2A2	adaptor-related protein complex 2, alpha 2 subunit	JV600166.1_AFJ70554.1|JU474485.1_AFH31289.1|JU333174.1_AFE76929.1
163	AP2B1	adaptor-related protein complex 2, beta 1 subunit	JV046312.1_AFI36383.1|JU474500.1_AFH31304.1|JU333187.1_AFE76942.1|JU333185.1_AFE76940.1|JV046311.1_AFI36382.1|JU474501.1_AFH31305.1|JU333186.1_AFE76941.1
1173	AP2M1	adaptor-related protein complex 2, mu 1 subunit	JV046138.1_AFI36209.1|JU474250.1_AFH31054.1|JU332849.1_AFE76604.1|JV046139.1_AFI36210.1|JU474249.1_AFH31053.1|JU332850.1_AFE76605.1
1175	AP2S1	adaptor-related protein complex 2, sigma 1 subunit	JU474251.1_AFH31055.1|JU332852.1_AFE76607.1
8546	AP3B1	adaptor-related protein complex 3, beta 1 subunit	JV636427.1_AFJ71767.1|JV048535.1_AFI38606.1|JU477590.1_AFH34394.1|JU336846.1_AFE80599.1
26985	AP3M1	adaptor-related protein complex 3, mu 1 subunit	JV046754.1_AFI36825.1|JU471137.1_AFH27941.1|JU320435.1_AFE64191.1
10947	AP3M2	adaptor-related protein complex 3, mu 2 subunit	JV043446.1_AFI33517.1|JV043447.1_AFI33518.1|JU322332.1_AFE66088.1|JU322331.1_AFE66087.1
1176	AP3S1	adaptor-related protein complex 3, sigma 1 subunit	JV046140.1_AFI36211.1|JU474252.1_AFH31056.1|JU319816.1_AFE63572.1
10239	AP3S2	adaptor-related protein complex 3, sigma 2 subunit	JU332454.1_AFE76209.1|JV045259.1_AFI35330.1|JU473921.1_AFH30725.1
10717	AP4B1	adaptor-related protein complex 4, beta 1 subunit	JU472868.1_AFH29672.1|JV044343.1_AFI34414.1|JU321511.1_AFE65267.1
23431	AP4E1	adaptor-related protein complex 4, epsilon 1 subunit	JU333689.1_AFE77444.1
11154	AP4S1	adaptor-related protein complex 4, sigma 1 subunit	JV046057.1_AFI36128.1|JU474145.1_AFH30949.1|JU332718.1_AFE76473.1
91056	AP5B1	adaptor-related protein complex 5, beta 1 subunit	JV600331.1_AFJ70719.1
55317	AP5S1	adaptor-related protein complex 5, sigma 1 subunit	JU476272.1_AFH33076.1|JV047557.1_AFI37628.1
317	APAF1	apoptotic peptidase activating factor 1	JU334269.1_AFE78022.1|JU475385.1_AFH32189.1|JU334270.1_AFE78023.1|JU334268.1_AFE78021.1
320	APBA1	amyloid beta (A4) precursor protein-binding, family A, member 1	JU334287.1_AFE78040.1
321	APBA2	amyloid beta (A4) precursor protein-binding, family A, member 2	JU471772.1_AFH28576.1|JU322375.1_AFE66131.1|JU322360.1_AFE66116.1
9546	APBA3	amyloid beta (A4) precursor protein-binding, family A, member 3	JV045568.1_AFI35639.1|JU473302.1_AFH30106.1
322	APBB1	amyloid beta (A4) precursor protein-binding, family B, member 1 (Fe65)	JV046922.1_AFI36993.1|JU475394.1_AFH32198.1|JV044161.1_AFI34232.1
323	APBB2	amyloid beta (A4) precursor protein-binding, family B, member 2	JU334289.1_AFE78042.1|JU475395.1_AFH32199.1|JU334288.1_AFE78041.1|JU321552.1_AFE65308.1
10307	APBB3	amyloid beta (A4) precursor protein-binding, family B, member 3	JV600187.1_AFJ70575.1|JV045881.1_AFI35952.1|JU322925.1_AFE66681.1
324	APC	adenomatous polyposis coli	JU334290.1_AFE78043.1
10297	APC2	adenomatosis polyposis coli 2	JV667325.1_AFJ71988.1
147495	APCDD1	adenomatosis polyposis coli down-regulated 1	JV045386.1_AFI35457.1|JU333070.1_AFE76825.1
327	APEH	acylaminoacyl-peptide hydrolase	JV044506.1_AFI34577.1|JU472880.1_AFH29684.1|JU321362.1_AFE65118.1
328	APEX1	APEX nuclease (multifunctional DNA repair enzyme) 1	JV046926.1_AFI36997.1|JV046924.1_AFI36995.1|JV046925.1_AFI36996.1|JU475401.1_AFH32205.1
27301	APEX2	APEX nuclease (apurinic/apyrimidinic endonuclease) 2	JV045278.1_AFI35349.1|JU473317.1_AFH30121.1|JU323181.1_AFE66937.1
51107	APH1A	APH1A gamma secretase subunit	JV047248.1_AFI37319.1|JU472456.1_AFH29260.1|JU334783.1_AFE78536.1|JV047249.1_AFI37320.1|JU472457.1_AFH29261.1|JU334784.1_AFE78537.1
83464	APH1B	APH1B gamma secretase subunit	JV048384.1_AFI38455.1|JU472980.1_AFH29784.1|JU336602.1_AFE80355.1
8539	API5	apoptosis inhibitor 5	JV048521.1_AFI38592.1|JV048520.1_AFI38591.1|JU471216.1_AFH28020.1|JU336827.1_AFE80580.1|JU471217.1_AFH28021.1|JU336828.1_AFE80581.1
51074	APIP	APAF1 interacting protein	JV564993.1_AFJ70328.1|JU472086.1_AFH28890.1|JU321006.1_AFE64762.1
378708	APITD1	apoptosis-inducing, TAF9-like domain 1	JV047002.1_AFI37073.1|JU471812.1_AFH28616.1|JU334429.1_AFE78182.1
8862	APLN	apelin	JU336931.1_AFE80684.1
187	APLNR	apelin receptor	JV565075.1_AFJ70410.1
333	APLP1	amyloid beta (A4) precursor-like protein 1	JV489163.1_AFJ70197.1
334	APLP2	amyloid beta (A4) precursor-like protein 2	JV046940.1_AFI37011.1|JU334305.1_AFE78058.1|JV046941.1_AFI37012.1|JV046939.1_AFI37010.1|JU334306.1_AFE78059.1|JU334304.1_AFE78057.1
128240	APOA1BP	apolipoprotein A-I binding protein	JV043194.1_AFI33265.1|JU470754.1_AFH27558.1|JU323047.1_AFE66803.1
27350	APOBEC3C	apolipoprotein B mRNA editing enzyme, catalytic polypeptide-like 3C	JV044580.1_AFI34651.1|JU475210.1_AFH32014.1|JV044581.1_AFI34652.1|JV044579.1_AFI34650.1|JU334043.1_AFE77798.1
200316	APOBEC3F	apolipoprotein B mRNA editing enzyme, catalytic polypeptide-like 3F	JU470722.1_AFH27526.1
341	APOC1	apolipoprotein C-I	JU475426.1_AFH32230.1|JV045807.1_AFI35878.1|JU332358.1_AFE76113.1
347	APOD	apolipoprotein D	JU472767.1_AFH29571.1
348	APOE	apolipoprotein E	JV667389.1_AFJ72052.1
23780	APOL2	apolipoprotein L, 2	JU332260.1_AFE76015.1
79135	APOO	apolipoprotein O	JU471982.1_AFH28786.1|JV043563.1_AFI33634.1|JU322255.1_AFE66011.1
139322	APOOL	apolipoprotein O-like	JV044058.1_AFI34129.1|JU473811.1_AFH30615.1|JU333003.1_AFE76758.1
84334	APOPT1	apoptogenic 1, mitochondrial	JV636410.1_AFJ71750.1
351	APP	amyloid beta (A4) precursor protein	JV046966.1_AFI37037.1|JV043538.1_AFI33609.1|JU472884.1_AFH29688.1|JU472882.1_AFH29686.1|JV043539.1_AFI33610.1|JV043537.1_AFI33608.1|JU472883.1_AFH29687.1
10513	APPBP2	amyloid beta precursor protein (cytoplasmic tail) binding protein 2	JV043942.1_AFI34013.1|JU471043.1_AFH27847.1|JU319766.1_AFE63522.1
26060	APPL1	adaptor protein, phosphotyrosine interaction, PH domain and leucine zipper containing 1	JU473690.1_AFH30494.1|JV046711.1_AFI36782.1|JU320732.1_AFE64488.1
55198	APPL2	adaptor protein, phosphotyrosine interaction, PH domain and leucine zipper containing 2	JV044450.1_AFI34521.1|JU471533.1_AFH28337.1|JU322410.1_AFE66166.1
353	APRT	adenine phosphoribosyltransferase	JU332186.1_AFE75941.1
54840	APTX	aprataxin	JV047458.1_AFI37529.1|JU470637.1_AFH27441.1
358	AQP1	aquaporin 1	JU472936.1_AFH29740.1|JU321134.1_AFE64890.1
282679	AQP11	aquaporin 11	JV046799.1_AFI36870.1
360	AQP3	aquaporin 3 (Gill blood group)	JU470664.1_AFH27468.1|JU470662.1_AFH27466.1|JU470663.1_AFH27467.1
361	AQP4	aquaporin 4	JU334370.1_AFE78123.1|JU334371.1_AFE78124.1
9716	AQR	aquarius intron-binding spliceosomal factor	JU477989.1_AFH34793.1
369	ARAF	v-raf murine sarcoma 3611 viral oncogene homolog	JV044659.1_AFI34730.1|JU334388.1_AFE78141.1
116985	ARAP1	ArfGAP with RhoGAP domain, ankyrin repeat and PH domain 1	JU332837.1_AFE76592.1
116984	ARAP2	ArfGAP with RhoGAP domain, ankyrin repeat and PH domain 2	JU332836.1_AFE76591.1|JU474245.1_AFH31049.1
23237	ARC	activity-regulated cytoskeleton-associated protein	JU322792.1_AFE66548.1
372	ARCN1	archain 1	JV044373.1_AFI34444.1|JU475503.1_AFH32307.1|JU322140.1_AFE65896.1
375	ARF1	ADP-ribosylation factor 1	JV046998.1_AFI37069.1|JU470732.1_AFH27536.1|JU319588.1_AFE63344.1
377	ARF3	ADP-ribosylation factor 3	JV043878.1_AFI33949.1|JU472004.1_AFH28808.1
378	ARF4	ADP-ribosylation factor 4	JV047001.1_AFI37072.1|JU475519.1_AFH32323.1|JU320912.1_AFE64668.1
381	ARF5	ADP-ribosylation factor 5	JV044714.1_AFI34785.1|JU470460.1_AFH27264.1|JU320256.1_AFE64012.1
382	ARF6	ADP-ribosylation factor 6	JV044804.1_AFI34875.1|JU470885.1_AFH27689.1|JU320682.1_AFE64438.1
55738	ARFGAP1	ADP-ribosylation factor GTPase activating protein 1	JV527809.1_AFJ70265.1|JV047613.1_AFI37684.1|JU473403.1_AFH30207.1
84364	ARFGAP2	ADP-ribosylation factor GTPase activating protein 2	JV048449.1_AFI38520.1|JU321094.1_AFE64850.1
26286	ARFGAP3	ADP-ribosylation factor GTPase activating protein 3	JV043801.1_AFI33872.1|JU323041.1_AFE66797.1
10565	ARFGEF1	ADP-ribosylation factor guanine nucleotide-exchange factor 1 (brefeldin A-inhibited)	JU474014.1_AFH30818.1|JV045941.1_AFI36012.1|JU322211.1_AFE65967.1
10564	ARFGEF2	ADP-ribosylation factor guanine nucleotide-exchange factor 2 (brefeldin A-inhibited)	JU473190.1_AFH29994.1|JU320016.1_AFE63772.1
27236	ARFIP1	ADP-ribosylation factor interacting protein 1	JU334008.1_AFE77763.1
23647	ARFIP2	ADP-ribosylation factor interacting protein 2	JU473592.1_AFH30396.1|JV044477.1_AFI34548.1|JU320506.1_AFE64262.1
10139	ARFRP1	ADP-ribosylation factor related protein 1	JV044112.1_AFI34183.1|JU473884.1_AFH30688.1|JU332426.1_AFE76181.1|JV044113.1_AFI34184.1|JU473885.1_AFH30689.1|JU332425.1_AFE76180.1
384	ARG2	arginase 2	JU473540.1_AFH30344.1|JU473538.1_AFH30342.1|JU473541.1_AFH30345.1|JU473539.1_AFH30343.1|JU321469.1_AFE65225.1|JU321470.1_AFE65226.1
55082	ARGLU1	arginine and glutamate rich 1	JU476186.1_AFH32990.1|JU335223.1_AFE78976.1|JV047495.1_AFI37566.1|JU476187.1_AFH32991.1|JU476185.1_AFH32989.1|JU335222.1_AFE78975.1
392	ARHGAP1	Rho GTPase activating protein 1	JV565116.1_AFJ70451.1|JU475558.1_AFH32362.1|JU475556.1_AFH32360.1|JU475554.1_AFH32358.1|JU475552.1_AFH32356.1|JU334465.1_AFE78218.1|JU475559.1_AFH32363.1|JU475557.1_AFH32361.1|JU475555.1_AFH32359.1|JU475553.1_AFH32357.1|JU334464.1_AFE78217.1
9824	ARHGAP11A	Rho GTPase activating protein 11A	JU473039.1_AFH29843.1|JU323442.1_AFE67198.1
94134	ARHGAP12	Rho GTPase activating protein 12	JU337167.1_AFE80920.1
55843	ARHGAP15	Rho GTPase activating protein 15	JU471309.1_AFH28113.1
55114	ARHGAP17	Rho GTPase activating protein 17	JV047502.1_AFI37573.1|JU476196.1_AFH33000.1|JU335231.1_AFE78984.1|JV047503.1_AFI37574.1|JU476195.1_AFH32999.1|JU335230.1_AFE78983.1
93663	ARHGAP18	Rho GTPase activating protein 18	JV048730.1_AFI38801.1
84986	ARHGAP19	Rho GTPase activating protein 19	JV048498.1_AFI38569.1|JU477562.1_AFH34366.1|JU336810.1_AFE80563.1|JU477561.1_AFH34365.1
57584	ARHGAP21	Rho GTPase activating protein 21	JV047765.1_AFI37836.1|JU476549.1_AFH33353.1
57636	ARHGAP23	Rho GTPase activating protein 23	JU321007.1_AFE64763.1
9938	ARHGAP25	Rho GTPase activating protein 25	JU478090.1_AFH34894.1|JU470607.1_AFH27411.1
23092	ARHGAP26	Rho GTPase activating protein 26	JV635538.1_AFJ70878.1|JV045442.1_AFI35513.1|JV045443.1_AFI35514.1
201176	ARHGAP27	Rho GTPase activating protein 27	JU474623.1_AFH31427.1
257106	ARHGAP30	Rho GTPase activating protein 30	JU475039.1_AFH31843.1
57514	ARHGAP31	Rho GTPase activating protein 31	JU476543.1_AFH33347.1
115703	ARHGAP33	Rho GTPase activating protein 33	JV564961.1_AFJ70296.1|JU332819.1_AFE76574.1|JU321117.1_AFE64873.1
2909	ARHGAP35	Rho GTPase activating protein 35	JV046843.1_AFI36914.1|JU475285.1_AFH32089.1
80728	ARHGAP39	Rho GTPase activating protein 39	JU336510.1_AFE80263.1
393	ARHGAP4	Rho GTPase activating protein 4	JV636150.1_AFJ71490.1|JU470906.1_AFH27710.1
9912	ARHGAP44	Rho GTPase activating protein 44	JV489135.1_AFJ70169.1
394	ARHGAP5	Rho GTPase activating protein 5	JU475564.1_AFH32368.1|JU322025.1_AFE65781.1
64333	ARHGAP9	Rho GTPase activating protein 9	JU476789.1_AFH33593.1
397	ARHGDIB	Rho GDP dissociation inhibitor (GDI) beta	JU475568.1_AFH32372.1|JU334471.1_AFE78224.1|JV047041.1_AFI37112.1
398	ARHGDIG	Rho GDP dissociation inhibitor (GDI) gamma	JU322634.1_AFE66390.1
9639	ARHGEF10	Rho guanine nucleotide exchange factor (GEF) 10	JV048799.1_AFI38870.1|JU337244.1_AFE80997.1
55160	ARHGEF10L	Rho guanine nucleotide exchange factor (GEF) 10-like	JV047510.1_AFI37581.1
9826	ARHGEF11	Rho guanine nucleotide exchange factor (GEF) 11	JV048842.1_AFI38913.1|JV048840.1_AFI38911.1|JV048841.1_AFI38912.1|JU337343.1_AFE81094.1|JU337341.1_AFE81092.1|JU337342.1_AFE81093.1
23365	ARHGEF12	Rho guanine nucleotide exchange factor (GEF) 12	JV489090.1_AFJ70124.1
9181	ARHGEF2	Rho/Rac guanine nucleotide exchange factor (GEF) 2	JU470673.1_AFH27477.1|JU321038.1_AFE64794.1
115557	ARHGEF25	Rho guanine nucleotide exchange factor (GEF) 25	JV046124.1_AFI36195.1
50650	ARHGEF3	Rho guanine nucleotide exchange factor (GEF) 3	JV636187.1_AFJ71527.1|JV045256.1_AFI35327.1|JU475785.1_AFH32589.1|JU334734.1_AFE78487.1
389337	ARHGEF37	Rho guanine nucleotide exchange factor (GEF) 37	JU334454.1_AFE78207.1
50649	ARHGEF4	Rho guanine nucleotide exchange factor (GEF) 4	JU323194.1_AFE66950.1
55701	ARHGEF40	Rho guanine nucleotide exchange factor (GEF) 40	JU476346.1_AFH33150.1
9459	ARHGEF6	Rac/Cdc42 guanine nucleotide exchange factor (GEF) 6	JU477916.1_AFH34720.1|JU477915.1_AFH34719.1
8874	ARHGEF7	Rho guanine nucleotide exchange factor (GEF) 7	JU336932.1_AFE80685.1
23229	ARHGEF9	Cdc42 guanine nucleotide exchange factor (GEF) 9	JV600192.1_AFJ70580.1|JU320576.1_AFE64332.1
5926	ARID4A	AT rich interactive domain 4A (RBP1-like)	JU335757.1_AFE79510.1|JU476641.1_AFH33445.1
51742	ARID4B	AT rich interactive domain 4B (RBP1-like)	JV047354.1_AFI37425.1|JU334963.1_AFE78716.1|JV047353.1_AFI37424.1|JU475977.1_AFH32781.1|JU334964.1_AFE78717.1
10865	ARID5A	AT rich interactive domain 5A (MRF1-like)	JV635918.1_AFJ71258.1|JV045367.1_AFI35438.1|JU474083.1_AFH30887.1
84159	ARID5B	AT rich interactive domain 5B (MRF1-like)	JU477469.1_AFH34273.1|JU336669.1_AFE80422.1
25820	ARIH1	ariadne RBR E3 ubiquitin protein ligase 1	JV636085.1_AFJ71425.1|JU475050.1_AFH31854.1|JV046673.1_AFI36744.1
10425	ARIH2	ariadne RBR E3 ubiquitin protein ligase 2	JU471976.1_AFH28780.1|JV044447.1_AFI34518.1|JU473977.1_AFH30781.1|JU471977.1_AFH28781.1|JU471975.1_AFH28779.1|JU321837.1_AFE65593.1
400	ARL1	ADP-ribosylation factor-like 1	JV044956.1_AFI35027.1|JU473432.1_AFH30236.1
285598	ARL10	ADP-ribosylation factor-like 10	JU321021.1_AFE64777.1
115761	ARL11	ADP-ribosylation factor-like 11	JU473544.1_AFH30348.1|JU473545.1_AFH30349.1
200894	ARL13B	ADP-ribosylation factor-like 13B	JU474618.1_AFH31422.1|JV045461.1_AFI35532.1|JU323036.1_AFE66792.1
54622	ARL15	ADP-ribosylation factor-like 15	JU470880.1_AFH27684.1|JU321633.1_AFE65389.1
402	ARL2	ADP-ribosylation factor-like 2	JU473700.1_AFH30504.1|JV045755.1_AFI35826.1|JU321509.1_AFE65265.1
23568	ARL2BP	ADP-ribosylation factor-like 2 binding protein	JV045599.1_AFI35670.1|JU472103.1_AFH28907.1|JU333734.1_AFE77489.1
403	ARL3	ADP-ribosylation factor-like 3	JV044669.1_AFI34740.1|JU475587.1_AFH32391.1|JU334493.1_AFE78246.1
10124	ARL4A	ADP-ribosylation factor-like 4A	JV045618.1_AFI35689.1|JU472585.1_AFH29389.1|JU322292.1_AFE66048.1
10123	ARL4C	ADP-ribosylation factor-like 4C	JU470976.1_AFH27780.1|JU470974.1_AFH27778.1|JU332412.1_AFE76167.1|JU470975.1_AFH27779.1|JU470973.1_AFH27777.1
379	ARL4D	ADP-ribosylation factor-like 4D	JV047003.1_AFI37074.1|JU319908.1_AFE63664.1
26225	ARL5A	ADP-ribosylation factor-like 5A	JU471483.1_AFH28287.1|JU320842.1_AFE64598.1
221079	ARL5B	ADP-ribosylation factor-like 5B	JU474687.1_AFH31491.1|JU320378.1_AFE64134.1
84100	ARL6	ADP-ribosylation factor-like 6	JU477460.1_AFH34264.1|JU336659.1_AFE80412.1
23204	ARL6IP1	ADP-ribosylation factor-like 6 interacting protein 1	JU322308.1_AFE66064.1|JU322306.1_AFE66062.1|JU322307.1_AFE66063.1
10550	ARL6IP5	ADP-ribosylation-like factor 6 interacting protein 5	JV045936.1_AFI36007.1|JU474008.1_AFH30812.1|JU332530.1_AFE76285.1
151188	ARL6IP6	ADP-ribosylation-like factor 6 interacting protein 6	JV635735.1_AFJ71075.1|JV046271.1_AFI36342.1|JU474439.1_AFH31243.1
127829	ARL8A	ADP-ribosylation factor-like 8A	JV046186.1_AFI36257.1|JU474308.1_AFH31112.1|JU332911.1_AFE76666.1
55207	ARL8B	ADP-ribosylation factor-like 8B	JV045219.1_AFI35290.1|JU473619.1_AFH30423.1|JU320585.1_AFE64341.1
132946	ARL9	ADP-ribosylation factor-like 9	JU323228.1_AFE66984.1
55156	ARMC1	armadillo repeat containing 1	JU470826.1_AFH27630.1|JV044223.1_AFI34294.1|JU319897.1_AFE63653.1
83787	ARMC10	armadillo repeat containing 10	JV048400.1_AFI38471.1|JU323124.1_AFE66880.1
79637	ARMC7	armadillo repeat containing 7	JU471957.1_AFH28761.1
25852	ARMC8	armadillo repeat containing 8	JV046676.1_AFI36747.1|JU475057.1_AFH31861.1|JU471637.1_AFH28441.1|JU320041.1_AFE63797.1|JU320040.1_AFE63796.1
80210	ARMC9	armadillo repeat containing 9	JU336487.1_AFE80240.1
51309	ARMCX1	armadillo repeat containing, X-linked 1	JV047283.1_AFI37354.1|JU475879.1_AFH32683.1|JU334855.1_AFE78608.1
9823	ARMCX2	armadillo repeat containing, X-linked 2	JU322458.1_AFE66214.1|JU322459.1_AFE66215.1
51566	ARMCX3	armadillo repeat containing, X-linked 3	JV043804.1_AFI33875.1|JV043803.1_AFI33874.1|JU472073.1_AFH28877.1|JU321866.1_AFE65622.1|JU321867.1_AFE65623.1
64860	ARMCX5	armadillo repeat containing, X-linked 5	JU472361.1_AFH29165.1|JU323327.1_AFE67083.1
54470	ARMCX6	armadillo repeat containing, X-linked 6	JV047430.1_AFI37501.1|JU472476.1_AFH29280.1|JU335079.1_AFE78832.1
405	ARNT	aryl hydrocarbon receptor nuclear translocator	JV636155.1_AFJ71495.1|JV047050.1_AFI37121.1|JU475592.1_AFH32396.1|JU334498.1_AFE78251.1|JV047051.1_AFI37122.1|JU475593.1_AFH32397.1
9915	ARNT2	aryl-hydrocarbon receptor nuclear translocator 2	JV044163.1_AFI34234.1|JU320370.1_AFE64126.1
406	ARNTL	aryl hydrocarbon receptor nuclear translocator-like	JV044936.1_AFI35007.1|JU475596.1_AFH32400.1|JU334500.1_AFE78253.1|JV044935.1_AFI35006.1|JU475595.1_AFH32399.1
10552	ARPC1A	actin related protein 2/3 complex, subunit 1A, 41kDa	JV045937.1_AFI36008.1|JU474009.1_AFH30813.1|JU332531.1_AFE76286.1
10095	ARPC1B	actin related protein 2/3 complex, subunit 1B, 41kDa	JV045833.1_AFI35904.1|JU473863.1_AFH30667.1|JU332402.1_AFE76157.1
10109	ARPC2	actin related protein 2/3 complex, subunit 2, 34kDa	JV044180.1_AFI34251.1|JU473872.1_AFH30676.1|JU473870.1_AFH30674.1|JU332406.1_AFE76161.1|JU473871.1_AFH30675.1|JU473869.1_AFH30673.1|JU320784.1_AFE64540.1
10094	ARPC3	actin related protein 2/3 complex, subunit 3, 21kDa	JV635893.1_AFJ71233.1|JU473862.1_AFH30666.1|JU473860.1_AFH30664.1|JU473858.1_AFH30662.1|JV044397.1_AFI34468.1|JU473861.1_AFH30665.1|JU473859.1_AFH30663.1
10093	ARPC4	actin related protein 2/3 complex, subunit 4, 20kDa	JU473857.1_AFH30661.1|JU332401.1_AFE76156.1|JU332400.1_AFE76155.1
10092	ARPC5	actin related protein 2/3 complex, subunit 5, 16kDa	JU473856.1_AFH30660.1|JU322048.1_AFE65804.1
81873	ARPC5L	actin related protein 2/3 complex, subunit 5-like	JV048358.1_AFI38429.1|JU336565.1_AFE80318.1|JU477377.1_AFH34181.1
10776	ARPP19	cAMP-regulated phosphoprotein, 19kDa	JV045984.1_AFI36055.1|JV045982.1_AFI36053.1|JU332605.1_AFE76360.1|JU332603.1_AFE76358.1|JU332601.1_AFE76356.1|JU332599.1_AFE76354.1|JV045983.1_AFI36054.1|JV045981.1_AFI36052.1|JU474071.1_AFH30875.1|JU332604.1_AFE76359.1|JU332602.1_AFE76357.1|JU332600.1_AFE76355.1|JU332598.1_AFE76353.1
10777	ARPP21	cAMP-regulated phosphoprotein, 21kDa	JU332606.1_AFE76361.1
408	ARRB1	arrestin, beta 1	JU475604.1_AFH32408.1|JU334504.1_AFE78257.1|JV047057.1_AFI37128.1|JU334503.1_AFE78256.1
409	ARRB2	arrestin, beta 2	JU470636.1_AFH27440.1|JV044777.1_AFI34848.1|JU321937.1_AFE65693.1
92714	ARRDC1	arrestin domain containing 1	JV636457.1_AFJ71797.1|JV048706.1_AFI38777.1|JU477851.1_AFH34655.1
27106	ARRDC2	arrestin domain containing 2	JU471816.1_AFH28620.1|JU322756.1_AFE66512.1
57561	ARRDC3	arrestin domain containing 3	JV045795.1_AFI35866.1|JU473063.1_AFH29867.1|JU335646.1_AFE79399.1
153642	ARSK	arylsulfatase family, member K	JU333132.1_AFE76887.1
427	ASAH1	N-acylsphingosine amidohydrolase (acid ceramidase) 1	JV667227.1_AFJ71890.1|JU471298.1_AFH28102.1|JU334563.1_AFE78316.1|JV044537.1_AFI34608.1
50807	ASAP1	ArfGAP with SH3 domain, ankyrin repeat and PH domain 1	JV043390.1_AFI33461.1
55616	ASAP3	ArfGAP with SH3 domain, ankyrin repeat and PH domain 3	JV047588.1_AFI37659.1|JU335364.1_AFE79117.1
51665	ASB1	ankyrin repeat and SOCS box containing 1	JU475966.1_AFH32770.1
79754	ASB13	ankyrin repeat and SOCS box containing 13	JV635864.1_AFJ71204.1
51130	ASB3	ankyrin repeat and SOCS box containing 3	JU322595.1_AFE66351.1
140459	ASB6	ankyrin repeat and SOCS box containing 6	JU473778.1_AFH30582.1|JU321177.1_AFE64933.1
140460	ASB7	ankyrin repeat and SOCS box containing 7	JU333018.1_AFE76773.1|JU474371.1_AFH31175.1
140461	ASB8	ankyrin repeat and SOCS box containing 8	JU472968.1_AFH29772.1|JV045299.1_AFI35370.1|JU320961.1_AFE64717.1|JU320959.1_AFE64715.1|JU320960.1_AFE64716.1
140462	ASB9	ankyrin repeat and SOCS box containing 9	JV043225.1_AFI33296.1
51008	ASCC1	activating signal cointegrator 1 complex subunit 1	JV047226.1_AFI37297.1|JU470648.1_AFH27452.1|JU320987.1_AFE64743.1
84164	ASCC2	activating signal cointegrator 1 complex subunit 2	JU477470.1_AFH34274.1|JU336671.1_AFE80424.1
10973	ASCC3	activating signal cointegrator 1 complex subunit 3	JU470990.1_AFH27794.1
25842	ASF1A	anti-silencing function 1A histone chaperone	JV043846.1_AFI33917.1|JU471032.1_AFH27836.1|JU319812.1_AFE63568.1
55723	ASF1B	anti-silencing function 1B histone chaperone	JV636264.1_AFJ71604.1|JV045716.1_AFI35787.1|JU476354.1_AFH33158.1|JU335406.1_AFE79159.1
55870	ASH1L	ash1 (absent, small, or homeotic)-like (Drosophila)	JU476399.1_AFH33203.1|JU335453.1_AFE79206.1
9070	ASH2L	ash2 (absent, small, or homeotic)-like (Drosophila)	JV048637.1_AFI38708.1|JU477744.1_AFH34548.1|JU477743.1_AFH34547.1|JU337010.1_AFE80763.1
435	ASL	argininosuccinate lyase	JV044866.1_AFI34937.1|JU334575.1_AFE78328.1
8623	ASMTL	acetylserotonin O-methyltransferase-like	JV667493.1_AFJ72156.1|JU477612.1_AFH34416.1|JU336875.1_AFE80628.1|JU336873.1_AFE80626.1
439	ASNA1	arsA arsenite transporter, ATP-binding, homolog 1 (bacterial)	JU320119.1_AFE63875.1
440	ASNS	asparagine synthetase (glutamine-hydrolyzing)	JV044685.1_AFI34756.1|JU473561.1_AFH30365.1|JU322778.1_AFE66534.1
54529	ASNSD1	asparagine synthetase domain containing 1	JU472280.1_AFH29084.1|JV047437.1_AFI37508.1|JU323128.1_AFE66884.1
443	ASPA	aspartoacylase	JU323017.1_AFE66773.1
444	ASPH	aspartate beta-hydroxylase	JU475668.1_AFH32472.1|JU334590.1_AFE78343.1|JU334588.1_AFE78341.1|JU475669.1_AFH32473.1|JU334589.1_AFE78342.1|JU334587.1_AFE78340.1|JU323449.1_AFE67205.1
57168	ASPHD2	aspartate beta-hydroxylase domain containing 2	JU473560.1_AFH30364.1|JU335587.1_AFE79340.1|JV045183.1_AFI35254.1
79058	ASPSCR1	alveolar soft part sarcoma chromosome region, candidate 1	JV667477.1_AFJ72140.1
80150	ASRGL1	asparaginase like 1	JV045810.1_AFI35881.1|JU323186.1_AFE66942.1|JU323185.1_AFE66941.1
445	ASS1	argininosuccinate synthase 1	JV044498.1_AFI34569.1|JU321635.1_AFE65391.1
460	ASTN1	astrotactin 1	JU320163.1_AFE63919.1
55726	ASUN	asunder spermatogenesis regulator	JV045545.1_AFI35616.1|JU472053.1_AFH28857.1
171023	ASXL1	additional sex combs like 1 (Drosophila)	JV044726.1_AFI34797.1|JU474538.1_AFH31342.1|JU323366.1_AFE67122.1
55252	ASXL2	additional sex combs like 2 (Drosophila)	JU476246.1_AFH33050.1|JU323094.1_AFE66850.1
84896	ATAD1	ATPase family, AAA domain containing 1	JV048486.1_AFI38557.1|JU477548.1_AFH34352.1|JU336788.1_AFE80541.1
29028	ATAD2	ATPase family, AAA domain containing 2	JU475278.1_AFH32082.1
54454	ATAD2B	ATPase family, AAA domain containing 2B	JU472256.1_AFH29060.1
79915	ATAD5	ATPase family, AAA domain containing 5	JU477265.1_AFH34069.1
85300	ATCAY	ataxia, cerebellar, Cayman type	JU336823.1_AFE80576.1|JU472003.1_AFH28807.1
11101	ATE1	arginyltransferase 1	JU473110.1_AFH29914.1|JU332686.1_AFE76441.1|JV046051.1_AFI36122.1|JU473109.1_AFH29913.1|JU332687.1_AFE76442.1
466	ATF1	activating transcription factor 1	JV047136.1_AFI37207.1|JU475691.1_AFH32495.1|JU334623.1_AFE78376.1
1386	ATF2	activating transcription factor 2	JV044186.1_AFI34257.1|JU474354.1_AFH31158.1|JU332995.1_AFE76750.1
467	ATF3	activating transcription factor 3	JU322209.1_AFE65965.1
468	ATF4	activating transcription factor 4	JV636171.1_AFJ71511.1|JV047142.1_AFI37213.1|JV043307.1_AFI33378.1|JU322509.1_AFE66265.1
22926	ATF6	activating transcription factor 6	JU474752.1_AFH31556.1|JU333485.1_AFE77240.1
1388	ATF6B	activating transcription factor 6 beta	JU474358.1_AFH31162.1|JU474356.1_AFH31160.1|JU332997.1_AFE76752.1|JU474357.1_AFH31161.1|JU332998.1_AFE76753.1
11016	ATF7	activating transcription factor 7	JU332674.1_AFE76429.1|JV046037.1_AFI36108.1|JU474109.1_AFH30913.1
55729	ATF7IP	activating transcription factor 7 interacting protein	JU476358.1_AFH33162.1|JU335410.1_AFE79163.1|JV047611.1_AFI37682.1
9140	ATG12	autophagy related 12	JV043680.1_AFI33751.1|JU472292.1_AFH29096.1|JU332124.1_AFE75880.1|JU332122.1_AFE75878.1|JU332123.1_AFE75879.1
9776	ATG13	autophagy related 13	JV635512.1_AFJ70852.1|JV043394.1_AFI33465.1|JU478022.1_AFH34826.1|JV043395.1_AFI33466.1|JU321640.1_AFE65396.1
55054	ATG16L1	autophagy related 16-like 1 (S. cerevisiae)	JV635480.1_AFJ70820.1|JU471134.1_AFH27938.1|JV047493.1_AFI37564.1|JU335217.1_AFE78970.1
89849	ATG16L2	autophagy related 16-like 2 (S. cerevisiae)	JU323275.1_AFE67031.1
23130	ATG2A	autophagy related 2A	JU474825.1_AFH31629.1|JU333566.1_AFE77321.1
55102	ATG2B	autophagy related 2B	JU476191.1_AFH32995.1
64422	ATG3	autophagy related 3	JU335922.1_AFE79675.1|JV047933.1_AFI38004.1
115201	ATG4A	autophagy related 4A, cysteine peptidase	JU473196.1_AFH30000.1|JU332815.1_AFE76570.1
23192	ATG4B	autophagy related 4B, cysteine peptidase	JV044133.1_AFI34204.1|JU474859.1_AFH31663.1|JU332265.1_AFE76020.1
84938	ATG4C	autophagy related 4C, cysteine peptidase	JU472960.1_AFH29764.1|JU322374.1_AFE66130.1
9474	ATG5	autophagy related 5	JV048762.1_AFI38833.1|JU477918.1_AFH34722.1|JU472290.1_AFH29094.1|JU337191.1_AFE80944.1
10533	ATG7	autophagy related 7	JU321460.1_AFE65216.1
79065	ATG9A	autophagy related 9A	JU336343.1_AFE80096.1|JV048221.1_AFI38292.1|JU477167.1_AFH33971.1|JU322323.1_AFE66079.1
471	ATIC	5-aminoimidazole-4-carboxamide ribonucleotide formyltransferase/IMP cyclohydrolase	JV044599.1_AFI34670.1|JU473639.1_AFH30443.1|JU320975.1_AFE64731.1
51062	ATL1	atlastin GTPase 1	JU334766.1_AFE78519.1|JU334767.1_AFE78520.1
64225	ATL2	atlastin GTPase 2	JU472218.1_AFH29022.1|JU335898.1_AFE79651.1|JU472219.1_AFH29023.1|JU335897.1_AFE79650.1
25923	ATL3	atlastin GTPase 3	JU475063.1_AFH31867.1|JU333874.1_AFE77629.1
472	ATM	ataxia telangiectasia mutated	JU322555.1_AFE66311.1
1822	ATN1	atrophin 1	JU474562.1_AFH31366.1|JV046353.1_AFI36424.1
475	ATOX1	antioxidant 1 copper chaperone	JU473630.1_AFH30434.1|JV047157.1_AFI37228.1|JU473629.1_AFH30433.1
23120	ATP10B	ATPase, class V, type 10B	JU322980.1_AFE66736.1
23250	ATP11A	ATPase, class VI, type 11A	JV043492.1_AFI33563.1|JU472915.1_AFH29719.1|JU322376.1_AFE66132.1
23200	ATP11B	ATPase, class VI, type 11B	JU474863.1_AFH31667.1|JU321793.1_AFE65549.1
23400	ATP13A2	ATPase type 13A2	JU474930.1_AFH31734.1|JU333678.1_AFE77433.1|JU333676.1_AFE77431.1|JV046587.1_AFI36658.1|JU333677.1_AFE77432.1
79572	ATP13A3	ATPase type 13A3	JU472579.1_AFH29383.1|JU322716.1_AFE66472.1
84239	ATP13A4	ATPase type 13A4	JU336684.1_AFE80437.1
476	ATP1A1	ATPase, Na+/K+ transporting, alpha 1 polypeptide	JV043248.1_AFI33319.1|JU472277.1_AFH29081.1
477	ATP1A2	ATPase, Na+/K+ transporting, alpha 2 polypeptide	JV636174.1_AFJ71514.1|JU334665.1_AFE78418.1|JU334663.1_AFE78416.1|JU334661.1_AFE78414.1|JU334659.1_AFE78412.1|JU334666.1_AFE78419.1|JU334664.1_AFE78417.1|JU334662.1_AFE78415.1|JU334660.1_AFE78413.1|JU321414.1_AFE65170.1
478	ATP1A3	ATPase, Na+/K+ transporting, alpha 3 polypeptide	JV564955.1_AFJ70290.1
481	ATP1B1	ATPase, Na+/K+ transporting, beta 1 polypeptide	JV667194.1_AFJ71857.1
482	ATP1B2	ATPase, Na+/K+ transporting, beta 2 polypeptide	JU321993.1_AFE65749.1
483	ATP1B3	ATPase, Na+/K+ transporting, beta 3 polypeptide	JV047170.1_AFI37241.1|JU475733.1_AFH32537.1|JU334677.1_AFE78430.1
487	ATP2A1	ATPase, Ca++ transporting, cardiac muscle, fast twitch 1	JV636178.1_AFJ71518.1
488	ATP2A2	ATPase, Ca++ transporting, cardiac muscle, slow twitch 2	JV043554.1_AFI33625.1|JU470528.1_AFH27332.1|JU334696.1_AFE78449.1|JU320365.1_AFE64121.1
489	ATP2A3	ATPase, Ca++ transporting, ubiquitous	JV636179.1_AFJ71519.1|JV047178.1_AFI37249.1|JV047177.1_AFI37248.1
490	ATP2B1	ATPase, Ca++ transporting, plasma membrane 1	JV047180.1_AFI37251.1|JU334701.1_AFE78454.1|JU475747.1_AFH32551.1
491	ATP2B2	ATPase, Ca++ transporting, plasma membrane 2	JV489164.1_AFJ70198.1
492	ATP2B3	ATPase, Ca++ transporting, plasma membrane 3	JV489165.1_AFJ70199.1
493	ATP2B4	ATPase, Ca++ transporting, plasma membrane 4	JV043370.1_AFI33441.1|JU471377.1_AFH28181.1|JU321001.1_AFE64757.1|JU321486.1_AFE65242.1
27032	ATP2C1	ATPase, Ca++ transporting, type 2C, member 1	JU475172.1_AFH31976.1|JU472296.1_AFH29100.1|JU333988.1_AFE77743.1|JU472297.1_AFH29101.1|JU333987.1_AFE77742.1|JU320553.1_AFE64309.1|JU320552.1_AFE64308.1
498	ATP5A1	ATP synthase, H+ transporting, mitochondrial F1 complex, alpha subunit 1, cardiac muscle	JV600174.1_AFJ70562.1
509	ATP5C1	ATP synthase, H+ transporting, mitochondrial F1 complex, gamma polypeptide 1	JV044402.1_AFI34473.1|JU320980.1_AFE64736.1|JU320981.1_AFE64737.1
513	ATP5D	ATP synthase, H+ transporting, mitochondrial F1 complex, delta subunit	JU475876.1_AFH32680.1|JU334851.1_AFE78604.1
514	ATP5E	ATP synthase, H+ transporting, mitochondrial F1 complex, epsilon subunit	JV635698.1_AFJ71038.1|JV045620.1_AFI35691.1
515	ATP5F1	ATP synthase, H+ transporting, mitochondrial Fo complex, subunit B1	JV667200.1_AFJ71863.1|JU334908.1_AFE78661.1|JV044839.1_AFI34910.1|JU475913.1_AFH32717.1
516	ATP5G1	ATP synthase, H+ transporting, mitochondrial Fo complex, subunit C1 (subunit 9)	JV047331.1_AFI37402.1|JU334935.1_AFE78688.1
517	ATP5G2	ATP synthase, H+ transporting, mitochondrial Fo complex, subunit C2 (subunit 9)	JV565031.1_AFJ70366.1
518	ATP5G3	ATP synthase, H+ transporting, mitochondrial Fo complex, subunit C3 (subunit 9)	JV047362.1_AFI37433.1|JU475988.1_AFH32792.1|JV047361.1_AFI37432.1|JU475989.1_AFH32793.1|JU475987.1_AFH32791.1|JU334975.1_AFE78728.1|JU334974.1_AFE78727.1
10476	ATP5H	ATP synthase, H+ transporting, mitochondrial Fo complex, subunit d	JV489089.1_AFJ70123.1|JV045473.1_AFI35544.1
521	ATP5I	ATP synthase, H+ transporting, mitochondrial Fo complex, subunit E	JU334985.1_AFE78738.1
522	ATP5J	ATP synthase, H+ transporting, mitochondrial Fo complex, subunit F6	JU323481.1_AFE67237.1|JU323480.1_AFE67236.1
9551	ATP5J2	ATP synthase, H+ transporting, mitochondrial Fo complex, subunit F2	JV636471.1_AFJ71811.1|JV048775.1_AFI38846.1|JU477934.1_AFH34738.1|JV045351.1_AFI35422.1|JU477933.1_AFH34737.1
10632	ATP5L	ATP synthase, H+ transporting, mitochondrial Fo complex, subunit G	JU472390.1_AFH29194.1
539	ATP5O	ATP synthase, H+ transporting, mitochondrial F1 complex, O subunit	JU335045.1_AFE78798.1
55101	ATP5SL	ATP5S-like	JU476190.1_AFH32994.1
537	ATP6AP1	ATPase, H+ transporting, lysosomal accessory protein 1	JV667418.1_AFJ72081.1
10159	ATP6AP2	ATPase, H+ transporting, lysosomal accessory protein 2	JV045853.1_AFI35924.1|JU473893.1_AFH30697.1|JU332431.1_AFE76186.1
535	ATP6V0A1	ATPase, H+ transporting, lysosomal V0 subunit a1	JV635449.1_AFJ70789.1|JV044730.1_AFI34801.1|JU476030.1_AFH32834.1|JU335028.1_AFE78781.1|JU476031.1_AFH32835.1|JU335029.1_AFE78782.1|JU335027.1_AFE78780.1
23545	ATP6V0A2	ATPase, H+ transporting, lysosomal V0 subunit a2	JU472727.1_AFH29531.1|JU333727.1_AFE77482.1
533	ATP6V0B	ATPase, H+ transporting, lysosomal 21kDa, V0 subunit b	JV047393.1_AFI37464.1|JU476021.1_AFH32825.1|JU335016.1_AFE78769.1
527	ATP6V0C	ATPase, H+ transporting, lysosomal 16kDa, V0 subunit c	JU476004.1_AFH32808.1|JV047377.1_AFI37448.1|JU321313.1_AFE65069.1
9114	ATP6V0D1	ATPase, H+ transporting, lysosomal 38kDa, V0 subunit d1	JV045490.1_AFI35561.1|JV045488.1_AFI35559.1|JU470874.1_AFH27678.1|JU337037.1_AFE80790.1|JV045489.1_AFI35560.1|JV045487.1_AFI35558.1|JU470873.1_AFH27677.1|JU319850.1_AFE63606.1|JU319851.1_AFE63607.1|JU319849.1_AFE63605.1
8992	ATP6V0E1	ATPase, H+ transporting, lysosomal 9kDa, V0 subunit e1	JU473429.1_AFH30233.1|JU321368.1_AFE65124.1
523	ATP6V1A	ATPase, H+ transporting, lysosomal 70kDa, V1 subunit A	JV047369.1_AFI37440.1|JU475999.1_AFH32803.1
526	ATP6V1B2	ATPase, H+ transporting, lysosomal 56/58kDa, V1 subunit B2	JV047376.1_AFI37447.1|JU476002.1_AFH32806.1|JU334994.1_AFE78747.1
528	ATP6V1C1	ATPase, H+ transporting, lysosomal 42kDa, V1 subunit C1	JV044670.1_AFI34741.1|JU334998.1_AFE78751.1|JU476007.1_AFH32811.1
51382	ATP6V1D	ATPase, H+ transporting, lysosomal 34kDa, V1 subunit D	JU472614.1_AFH29418.1|JV045621.1_AFI35692.1|JU334876.1_AFE78629.1
529	ATP6V1E1	ATPase, H+ transporting, lysosomal 31kDa, V1 subunit E1	JU476008.1_AFH32812.1|JU335000.1_AFE78753.1|JV047383.1_AFI37454.1
9296	ATP6V1F	ATPase, H+ transporting, lysosomal 14kDa, V1 subunit F	JV048713.1_AFI38784.1|JU477858.1_AFH34662.1
9550	ATP6V1G1	ATPase, H+ transporting, lysosomal 13kDa, V1 subunit G1	JV048774.1_AFI38845.1|JU477932.1_AFH34736.1|JU337219.1_AFE80972.1
534	ATP6V1G2	ATPase, H+ transporting, lysosomal 13kDa, V1 subunit G2	JU335026.1_AFE78779.1
51606	ATP6V1H	ATPase, H+ transporting, lysosomal 50/57kDa, V1 subunit H	JV044074.1_AFI34145.1|JU334938.1_AFE78691.1|JU472891.1_AFH29695.1|JU334939.1_AFE78692.1
10396	ATP8A1	ATPase, aminophospholipid transporter (APLT), class I, type 8A, member 1	JU471618.1_AFH28422.1|JU332495.1_AFE76250.1|JU332493.1_AFE76248.1|JU332494.1_AFE76249.1|JU332492.1_AFE76247.1|JU319699.1_AFE63455.1
51761	ATP8A2	ATPase, aminophospholipid transporter, class I, type 8A, member 2	JV565137.1_AFJ70472.1
57198	ATP8B2	ATPase, aminophospholipid transporter, class I, type 8B, member 2	JV044388.1_AFI34459.1|JU471719.1_AFH28523.1
374868	ATP9B	ATPase, class II, type 9B	JV046996.1_AFI37067.1|JV046997.1_AFI37068.1|JU321077.1_AFE64833.1
91647	ATPAF2	ATP synthase mitochondrial F1 complex assembly factor 2	JU471401.1_AFH28205.1|JU322563.1_AFE66319.1
89978	ATPBD4	diphthamine biosynthesis 6	JU477708.1_AFH34512.1|JU336983.1_AFE80736.1
93974	ATPIF1	ATPase inhibitory factor 1	JU472972.1_AFH29776.1
84126	ATRIP	ATR interacting protein	JU471991.1_AFH28795.1
8455	ATRN	attractin	JV636414.1_AFJ71754.1
26033	ATRNL1	attractin-like 1	JU333906.1_AFE77661.1
546	ATRX	alpha thalassemia/mental retardation syndrome X-linked	JU476096.1_AFH32900.1
25814	ATXN10	ataxin 10	JV046672.1_AFI36743.1|JU333850.1_AFE77605.1|JU472415.1_AFH29219.1|JU333849.1_AFE77604.1
342371	ATXN1L	ataxin 1-like	JV636124.1_AFJ71464.1|JV046952.1_AFI37023.1|JU475433.1_AFH32237.1|JU334334.1_AFE78087.1
11273	ATXN2L	ataxin 2-like	JV667336.1_AFJ71999.1|JV600250.1_AFJ70638.1|JU474176.1_AFH30980.1|JU474174.1_AFH30978.1|JU332760.1_AFE76515.1|JU474175.1_AFH30979.1|JU474173.1_AFH30977.1|JU332761.1_AFE76516.1
4287	ATXN3	ataxin 3	JU475653.1_AFH32457.1|JU334566.1_AFE78319.1
6314	ATXN7	ataxin 7	JU476724.1_AFH33528.1|JU476722.1_AFH33526.1|JU476725.1_AFH33529.1|JU476723.1_AFH33527.1|JU476721.1_AFH33525.1
56970	ATXN7L3	ataxin 7-like 3	JU476470.1_AFH33274.1|JV047711.1_AFI37782.1|JU476469.1_AFH33273.1
552889	ATXN7L3B	ataxin 7-like 3B	JV047548.1_AFI37619.1|JU476262.1_AFH33066.1|JV047547.1_AFI37618.1|JU476261.1_AFH33065.1|JU323465.1_AFE67221.1|JU319777.1_AFE63533.1|JU319778.1_AFE63534.1
549	AUH	AU RNA binding protein/enoyl-CoA hydratase	JU335142.1_AFE78895.1|JV047465.1_AFI37536.1
550	AUP1	ancient ubiquitous protein 1	JU335183.1_AFE78936.1
6790	AURKA	aurora kinase A	JV636338.1_AFJ71678.1
54998	AURKAIP1	aurora kinase A interacting protein 1	JU335182.1_AFE78935.1|JV045515.1_AFI35586.1
9212	AURKB	aurora kinase B	JU477825.1_AFH34629.1
6795	AURKC	aurora kinase C	JV636339.1_AFJ71679.1|JV044723.1_AFI34794.1
23080	AVL9	AVL9 homolog (S. cerevisiase)	JU473152.1_AFH29956.1|JU333538.1_AFE77293.1
60370	AVPI1	arginine vasopressin-induced 1	JV045747.1_AFI35818.1|JU323321.1_AFE67077.1
8312	AXIN1	axin 1	JV048380.1_AFI38451.1|JU477408.1_AFH34212.1|JU336594.1_AFE80347.1|JU477407.1_AFH34211.1|JU336593.1_AFE80346.1
8313	AXIN2	axin 2	JU477409.1_AFH34213.1
558	AXL	AXL receptor tyrosine kinase	JV635405.1_AFJ70745.1|JV043906.1_AFI33977.1|JV043907.1_AFI33978.1
22994	AZI1	5-azacytidine induced 1	JU474774.1_AFH31578.1|JU474775.1_AFH31579.1
64343	AZI2	5-azacytidine induced 2	JV047926.1_AFI37997.1|JU335914.1_AFE79667.1|JU476791.1_AFH33595.1
51582	AZIN1	antizyme inhibitor 1	JV043928.1_AFI33999.1|JU472662.1_AFH29466.1|JV043927.1_AFI33998.1|JU472661.1_AFH29465.1|JU322022.1_AFE65778.1|JU322021.1_AFE65777.1
567	B2M	beta-2-microglobulin	JV045380.1_AFI35451.1
8706	B3GALNT1	beta-1,3-N-acetylgalactosaminyltransferase 1 (globoside blood group)	JV043887.1_AFI33958.1|JU321388.1_AFE65144.1
148789	B3GALNT2	beta-1,3-N-acetylgalactosaminyltransferase 2	JU474414.1_AFH31218.1|JU474415.1_AFH31219.1|JU474413.1_AFH31217.1
8707	B3GALT2	UDP-Gal:betaGlcNAc beta 1,3-galactosyltransferase, polypeptide 2	JU320310.1_AFE64066.1
8705	B3GALT4	UDP-Gal:betaGlcNAc beta 1,3-galactosyltransferase, polypeptide 4	JU477635.1_AFH34439.1
145173	B3GALTL	beta 1,3-galactosyltransferase-like	JU333052.1_AFE76807.1|JU333051.1_AFE76806.1
26229	B3GAT3	beta-1,3-glucuronyltransferase 3 (glucuronosyltransferase I)	JV043608.1_AFI33679.1|JU475124.1_AFH31928.1|JU333941.1_AFE77696.1
11041	B3GNT1	UDP-GlcNAc:betaGal beta-1,3-N-acetylglucosaminyltransferase 1	JV045272.1_AFI35343.1|JU472312.1_AFH29116.1|JU322319.1_AFE66075.1
10678	B3GNT2	UDP-GlcNAc:betaGal beta-1,3-N-acetylglucosaminyltransferase 2	JV044708.1_AFI34779.1|JU332575.1_AFE76330.1|JU473507.1_AFH30311.1
93010	B3GNT7	UDP-GlcNAc:betaGal beta-1,3-N-acetylglucosaminyltransferase 7	JU323259.1_AFE67015.1
338707	B4GALNT4	beta-1,4-N-acetyl-galactosaminyl transferase 4	JU334313.1_AFE78066.1
2683	B4GALT1	UDP-Gal:betaGlcNAc beta 1,4- galactosyltransferase, polypeptide 1	JU475160.1_AFH31964.1|JU475159.1_AFH31963.1
8703	B4GALT3	UDP-Gal:betaGlcNAc beta 1,4- galactosyltransferase, polypeptide 3	JU336895.1_AFE80648.1|JV044881.1_AFI34952.1|JU472293.1_AFH29097.1
8702	B4GALT4	UDP-Gal:betaGlcNAc beta 1,4- galactosyltransferase, polypeptide 4	JV044360.1_AFI34431.1|JU336894.1_AFE80647.1
9334	B4GALT5	UDP-Gal:betaGlcNAc beta 1,4- galactosyltransferase, polypeptide 5	JV045290.1_AFI35361.1
9331	B4GALT6	UDP-Gal:betaGlcNAc beta 1,4- galactosyltransferase, polypeptide 6	JU337130.1_AFE80883.1|JU477869.1_AFH34673.1|JU337131.1_AFE80884.1
11285	B4GALT7	xylosylprotein beta 1,4-galactosyltransferase, polypeptide 7	JV046085.1_AFI36156.1|JU474183.1_AFH30987.1|JU332772.1_AFE76527.1
27077	B9D1	B9 protein domain 1	JU333993.1_AFE77748.1
80776	B9D2	B9 protein domain 2	JU336516.1_AFE80269.1|JU473117.1_AFH29921.1
79870	BAALC	brain and acute leukemia, cytoplasmic	JU336439.1_AFE80192.1|JU336438.1_AFE80191.1
29086	BABAM1	BRISC and BRCA1 A complex member 1	JV046842.1_AFI36913.1|JU475283.1_AFH32087.1
23621	BACE1	beta-site APP-cleaving enzyme 1	JU319949.1_AFE63705.1|JU319947.1_AFE63703.1|JU319948.1_AFE63704.1
25825	BACE2	beta-site APP-cleaving enzyme 2	JV635528.1_AFJ70868.1
571	BACH1	BTB and CNC homology 1, basic leucine zipper transcription factor 1	JV044242.1_AFI34313.1|JU476486.1_AFH33290.1|JU335568.1_AFE79321.1|JU476487.1_AFH33291.1|JU335567.1_AFE79320.1
60468	BACH2	BTB and CNC homology 1, basic leucine zipper transcription factor 2	JU476675.1_AFH33479.1
572	BAD	BCL2-associated agonist of cell death	JV047738.1_AFI37809.1|JU335597.1_AFE79350.1|JU476509.1_AFH33313.1
573	BAG1	BCL2-associated athanogene	JV667196.1_AFJ71859.1|JV047746.1_AFI37817.1|JU476516.1_AFH33320.1|JU335608.1_AFE79361.1
9532	BAG2	BCL2-associated athanogene 2	JV048771.1_AFI38842.1|JU321660.1_AFE65416.1
9531	BAG3	BCL2-associated athanogene 3	JV048770.1_AFI38841.1|JU337213.1_AFE80966.1|JU477927.1_AFH34731.1
9530	BAG4	BCL2-associated athanogene 4	JU472776.1_AFH29580.1|JU337212.1_AFE80965.1
7917	BAG6	BCL2-associated athanogene 6	JV048236.1_AFI38307.1|JV048237.1_AFI38308.1|JV043601.1_AFI33672.1
22893	BAHD1	bromo adjacent homology domain containing 1	JU471184.1_AFH27988.1|JU333471.1_AFE77226.1|JU474747.1_AFH31551.1|JU321091.1_AFE64847.1
577	BAI3	brain-specific angiogenesis inhibitor 3	JU335673.1_AFE79426.1
10458	BAIAP2	BAI1-associated protein 2	JU471732.1_AFH28536.1|JU471731.1_AFH28535.1|JU321295.1_AFE65051.1|JU321260.1_AFE65016.1
578	BAK1	BCL2-antagonist/killer 1	JV045601.1_AFI35672.1|JU476585.1_AFH33389.1|JU335683.1_AFE79436.1
25805	BAMBI	BMP and activin membrane-bound inhibitor	JU333848.1_AFE77603.1
8815	BANF1	barrier to autointegration factor 1	JU477659.1_AFH34463.1|JU320588.1_AFE64344.1
55024	BANK1	B-cell scaffold protein with ankyrin repeats 1	JV636244.1_AFJ71584.1|JV047487.1_AFI37558.1
54971	BANP	BTG3 associated nuclear protein	JV047474.1_AFI37545.1|JU476164.1_AFH32968.1|JU470536.1_AFH27340.1|JU476163.1_AFH32967.1|JU470537.1_AFH27341.1|JU335173.1_AFE78926.1
8314	BAP1	BRCA1 associated protein-1 (ubiquitin carboxy-terminal hydrolase)	JV048381.1_AFI38452.1|JU477410.1_AFH34214.1|JU336595.1_AFE80348.1
580	BARD1	BRCA1 associated RING domain 1	JU476594.1_AFH33398.1
10409	BASP1	brain abundant, membrane attached signal protein 1	JU473971.1_AFH30775.1|JU321271.1_AFE65027.1|JU321272.1_AFE65028.1
10538	BATF	basic leucine zipper transcription factor, ATF-like	JU473620.1_AFH30424.1
581	BAX	BCL2-associated X protein	JV045767.1_AFI35838.1|JU476595.1_AFH33399.1|JU321081.1_AFE64837.1
11177	BAZ1A	bromodomain adjacent to zinc finger domain, 1A	JV635928.1_AFJ71268.1
9031	BAZ1B	bromodomain adjacent to zinc finger domain, 1B	JV048629.1_AFI38700.1|JV044036.1_AFI34107.1|JU477716.1_AFH34520.1|JU477717.1_AFH34521.1|JU321595.1_AFE65351.1
11176	BAZ2A	bromodomain adjacent to zinc finger domain, 2A	JU474150.1_AFH30954.1
8424	BBOX1	butyrobetaine (gamma), 2-oxoglutarate dioxygenase (gamma-butyrobetaine hydroxylase) 1	JU322909.1_AFE66665.1
582	BBS1	Bardet-Biedl syndrome 1	JU335714.1_AFE79467.1|JU476599.1_AFH33403.1
79738	BBS10	Bardet-Biedl syndrome 10	JU336413.1_AFE80166.1
583	BBS2	Bardet-Biedl syndrome 2	JV044378.1_AFI34449.1|JU322775.1_AFE66531.1
585	BBS4	Bardet-Biedl syndrome 4	JU335729.1_AFE79482.1
129880	BBS5	Bardet-Biedl syndrome 5	JU473186.1_AFH29990.1|JU322139.1_AFE65895.1
55212	BBS7	Bardet-Biedl syndrome 7	JU476230.1_AFH33034.1|JU322791.1_AFE66547.1
27241	BBS9	Bardet-Biedl syndrome 9	JU334011.1_AFE77766.1|JU475197.1_AFH32001.1
56987	BBX	bobby sox homolog (Drosophila)	JV636280.1_AFJ71620.1|JV047714.1_AFI37785.1|JU471296.1_AFH28100.1|JV047715.1_AFI37786.1|JU471297.1_AFH28101.1|JU335548.1_AFE79301.1|JU321214.1_AFE64970.1|JU321171.1_AFE64927.1
4059	BCAM	basal cell adhesion molecule (Lutheran blood group)	JU473396.1_AFH30200.1
63827	BCAN	brevican	JV667452.1_AFJ72115.1|JU335860.1_AFE79613.1|JU335858.1_AFE79611.1|JU335859.1_AFE79612.1
55973	BCAP29	B-cell receptor-associated protein 29	JU335473.1_AFE79226.1|JV047653.1_AFI37724.1
9564	BCAR1	breast cancer anti-estrogen resistance 1	JV048778.1_AFI38849.1|JV048779.1_AFI38850.1|JU337226.1_AFE80979.1|JU337225.1_AFE80978.1
8412	BCAR3	breast cancer anti-estrogen resistance 3	JV048417.1_AFI38488.1|JV048416.1_AFI38487.1|JU336661.1_AFE80414.1
10286	BCAS2	breast carcinoma amplified sequence 2	JV667324.1_AFJ71987.1|JU473939.1_AFH30743.1
54828	BCAS3	breast carcinoma amplified sequence 3	JU335124.1_AFE78877.1|JU471035.1_AFH27839.1|JU335125.1_AFE78878.1
55653	BCAS4	breast carcinoma amplified sequence 4	JV600297.1_AFJ70685.1
586	BCAT1	branched chain amino-acid transaminase 1, cytosolic	JU476620.1_AFH33424.1|JU476621.1_AFH33425.1
587	BCAT2	branched chain amino-acid transaminase 2, mitochondrial	JV565161.1_AFJ70496.1|JV047813.1_AFI37884.1|JU335735.1_AFE79488.1
56647	BCCIP	BRCA2 and CDKN1A interacting protein	JV600301.1_AFJ70689.1|JV667429.1_AFJ72092.1|JV600300.1_AFJ70688.1
144233	BCDIN3D	BCDIN3 domain containing	JV046246.1_AFI36317.1|JU474387.1_AFH31191.1|JU333049.1_AFE76804.1
590	BCHE	butyrylcholinesterase	JU335748.1_AFE79501.1|JU335749.1_AFE79502.1|JU335747.1_AFE79500.1
593	BCKDHA	branched chain keto acid dehydrogenase E1, alpha polypeptide	JV043941.1_AFI34012.1|JU471083.1_AFH27887.1|JU335762.1_AFE79515.1
10295	BCKDK	branched chain ketoacid dehydrogenase kinase	JV044460.1_AFI34531.1|JU472815.1_AFH29619.1|JU322482.1_AFE66238.1
8915	BCL10	B-cell CLL/lymphoma 10	JV045134.1_AFI35205.1|JU472704.1_AFH29508.1|JU321781.1_AFE65537.1
53335	BCL11A	B-cell CLL/lymphoma 11A (zinc finger protein)	JU472470.1_AFH29274.1|JU476023.1_AFH32827.1|JU335020.1_AFE78773.1
64919	BCL11B	B-cell CLL/lymphoma 11B (zinc finger protein)	JU470494.1_AFH27298.1|JU470493.1_AFH27297.1
597	BCL2A1	BCL2-related protein A1	JU473060.1_AFH29864.1
598	BCL2L1	BCL2-like 1	JV044518.1_AFI34589.1|JV044519.1_AFI34590.1|JU320028.1_AFE63784.1|JU320029.1_AFE63785.1
10018	BCL2L11	BCL2-like 11 (apoptosis facilitator)	JV635578.1_AFJ70918.1|JV045820.1_AFI35891.1|JU472536.1_AFH29340.1
23786	BCL2L13	BCL2-like 13 (apoptosis facilitator)	JV667192.1_AFJ71855.1|JV044146.1_AFI34217.1|JU470508.1_AFH27312.1|JU333758.1_AFE77513.1
599	BCL2L2	BCL2-like 2	JV043570.1_AFI33641.1|JU319755.1_AFE63511.1
602	BCL3	B-cell CLL/lymphoma 3	JV636306.1_AFJ71646.1
604	BCL6	B-cell CLL/lymphoma 6	JU476672.1_AFH33476.1|JU321082.1_AFE64838.1
605	BCL7A	B-cell CLL/lymphoma 7A	JU472190.1_AFH28994.1|JU472189.1_AFH28993.1|JU321668.1_AFE65424.1
9275	BCL7B	B-cell CLL/lymphoma 7B	JU473032.1_AFH29836.1|JV043521.1_AFI33592.1|JU320778.1_AFE64534.1
9274	BCL7C	B-cell CLL/lymphoma 7C	JV635665.1_AFJ71005.1|JV045030.1_AFI35101.1
607	BCL9	B-cell CLL/lymphoma 9	JV047863.1_AFI37934.1|JU476687.1_AFH33491.1|JU321966.1_AFE65722.1
283149	BCL9L	B-cell CLL/lymphoma 9-like	JV046800.1_AFI36871.1
9774	BCLAF1	BCL2-associated transcription factor 1	JV048830.1_AFI38901.1|JV048831.1_AFI38902.1|JU478020.1_AFH34824.1|JU337317.1_AFE81068.1|JU478021.1_AFH34825.1|JU478019.1_AFH34823.1|JU337318.1_AFE81069.1|JU337316.1_AFE81067.1
83875	BCO2	beta-carotene oxygenase 2	JU336637.1_AFE80390.1
54880	BCOR	BCL6 corepressor	JU476140.1_AFH32944.1|JU471904.1_AFH28708.1|JV043575.1_AFI33646.1|JU471903.1_AFH28707.1|JU321156.1_AFE64912.1|JU321184.1_AFE64940.1|JU321145.1_AFE64901.1
617	BCS1L	BC1 (ubiquinol-cytochrome c reductase) synthesis-like	JU470539.1_AFH27343.1|JU321170.1_AFE64926.1
622	BDH1	3-hydroxybutyrate dehydrogenase, type 1	JU476706.1_AFH33510.1|JV047877.1_AFI37948.1|JU335827.1_AFE79580.1
56898	BDH2	3-hydroxybutyrate dehydrogenase, type 2	JV044329.1_AFI34400.1|JU473675.1_AFH30479.1|JU321826.1_AFE65582.1
627	BDNF	brain-derived neurotrophic factor	JV564994.1_AFJ70329.1
8678	BECN1	beclin 1, autophagy related	JV043436.1_AFI33507.1|JU471121.1_AFH27925.1|JU319820.1_AFE63576.1|JU319821.1_AFE63577.1
57596	BEGAIN	brain-enriched guanylate kinase-associated	JV667433.1_AFJ72096.1
79656	BEND5	BEN domain containing 5	JV635600.1_AFJ70940.1
221336	BEND6	BEN domain containing 6	JU333401.1_AFE77156.1
10282	BET1	Bet1 golgi vesicular membrane trafficking protein	JV045162.1_AFI35233.1|JU472591.1_AFH29395.1|JU320977.1_AFE64733.1
51272	BET1L	Bet1 golgi vesicular membrane trafficking protein-like	JV044340.1_AFI34411.1|JU332255.1_AFE76010.1
84707	BEX2	brain expressed X-linked 2	JV527816.1_AFJ70272.1|JU336764.1_AFE80517.1|JU323191.1_AFE66947.1
56271	BEX4	brain expressed, X-linked 4	JV043170.1_AFI33241.1|JU470682.1_AFH27486.1|JU323051.1_AFE66807.1
51283	BFAR	bifunctional apoptosis regulator	JV044868.1_AFI34939.1|JU475872.1_AFH32676.1|JV044867.1_AFI34938.1|JU322387.1_AFE66143.1
632	BGLAP	bone gamma-carboxyglutamate (gla) protein	JU473384.1_AFH30188.1|JU323214.1_AFE66970.1
633	BGN	biglycan	JV044111.1_AFI34182.1|JU321830.1_AFE65586.1
80823	BHLHB9	basic helix-loop-helix domain containing, class B, 9	JU322809.1_AFE66565.1|JU322808.1_AFE66564.1
27319	BHLHE22	basic helix-loop-helix family, member e22	JV600269.1_AFJ70657.1
8553	BHLHE40	basic helix-loop-helix family, member e40	JU336853.1_AFE80606.1|JU477597.1_AFH34401.1
636	BICD1	bicaudal D homolog 1 (Drosophila)	JV489171.1_AFJ70205.1
23299	BICD2	bicaudal D homolog 2 (Drosophila)	JU333631.1_AFE77386.1|JU321384.1_AFE65140.1
274	BIN1	bridging integrator 1	JV636101.1_AFJ71441.1|JV600185.1_AFJ70573.1|JV667185.1_AFJ71848.1|JU334045.1_AFE77800.1|JU322042.1_AFE65798.1|JU321935.1_AFE65691.1|JU319672.1_AFE63428.1|JU319673.1_AFE63429.1
55909	BIN3	bridging integrator 3	JU476406.1_AFH33210.1|JV047647.1_AFI37718.1|JU321073.1_AFE64829.1
329	BIRC2	baculoviral IAP repeat containing 2	JV044769.1_AFI34840.1|JU472459.1_AFH29263.1|JU321042.1_AFE64798.1
330	BIRC3	baculoviral IAP repeat containing 3	JU470601.1_AFH27405.1
332	BIRC5	baculoviral IAP repeat containing 5	JU470958.1_AFH27762.1
54841	BIVM	basic, immunoglobulin-like variable motif containing	JU321060.1_AFE64816.1
10904	BLCAP	bladder cancer associated protein	JV045999.1_AFI36070.1|JU473483.1_AFH30287.1|JU321446.1_AFE65202.1|JU320479.1_AFE64235.1
640	BLK	B lymphoid tyrosine kinase	JU476750.1_AFH33554.1
641	BLM	Bloom syndrome, RecQ helicase-like	JU476758.1_AFH33562.1
642	BLMH	bleomycin hydrolase	JU471838.1_AFH28642.1|JV047915.1_AFI37986.1|JU321090.1_AFE64846.1
2647	BLOC1S1	biogenesis of lysosomal organelles complex-1, subunit 1	JU472985.1_AFH29789.1
282991	BLOC1S2	biogenesis of lysosomal organelles complex-1, subunit 2	JV600271.1_AFJ70659.1|JU319720.1_AFE63476.1
388552	BLOC1S3	biogenesis of lysosomal organelles complex-1, subunit 3	JV565115.1_AFJ70450.1
644	BLVRA	biliverdin reductase A	JU472192.1_AFH28996.1|JU322004.1_AFE65760.1
645	BLVRB	biliverdin reductase B (flavin reductase (NADPH))	JV043536.1_AFI33607.1|JU473521.1_AFH30325.1|JU321150.1_AFE64906.1
8548	BLZF1	basic leucine zipper nuclear factor 1	JU477594.1_AFH34398.1|JU336850.1_AFE80603.1
90427	BMF	Bcl2 modifying factor	JU477726.1_AFH34530.1|JU477724.1_AFH34528.1|JU477725.1_AFH34529.1
649	BMP1	bone morphogenetic protein 1	JU476844.1_AFH33648.1|JU471748.1_AFH28552.1
657	BMPR1A	bone morphogenetic protein receptor, type IA	JV043427.1_AFI33498.1|JU320737.1_AFE64493.1
658	BMPR1B	bone morphogenetic protein receptor, type IB	JU336012.1_AFE79765.1|JV043223.1_AFI33294.1
659	BMPR2	bone morphogenetic protein receptor, type II (serine/threonine kinase)	JU471369.1_AFH28173.1|JU321764.1_AFE65520.1
9790	BMS1	BMS1 ribosome biogenesis factor	JU478030.1_AFH34834.1|JU478028.1_AFH34832.1|JU337330.1_AFE81081.1|JU337328.1_AFE81079.1|JU337326.1_AFE81077.1|JU478029.1_AFH34833.1|JU337329.1_AFE81080.1|JU337327.1_AFE81078.1
664	BNIP3	BCL2/adenovirus E1B 19kDa interacting protein 3	JU476910.1_AFH33714.1|JU322248.1_AFE66004.1
665	BNIP3L	BCL2/adenovirus E1B 19kDa interacting protein 3-like	JV048021.1_AFI38092.1|JU470877.1_AFH27681.1|JU332303.1_AFE76058.1|JU322674.1_AFE66430.1
91653	BOC	BOC cell adhesion associated, oncogene regulated	JV636447.1_AFJ71787.1
91272	BOD1	biorientation of chromosomes in cell division 1	JV044548.1_AFI34619.1|JV044547.1_AFI34618.1|JU321523.1_AFE65279.1|JU321010.1_AFE64766.1
666	BOK	BCL2-related ovarian killer	JV048022.1_AFI38093.1|JU336055.1_AFE79808.1
51027	BOLA1	bolA family member 1	JU473818.1_AFH30622.1|JV045581.1_AFI35652.1|JU332330.1_AFE76085.1
388962	BOLA3	bolA family member 3	JV667298.1_AFJ71961.1|JV565023.1_AFJ70358.1|JV045788.1_AFI35859.1|JU473800.1_AFH30604.1|JV045787.1_AFI35858.1|JU473801.1_AFH30605.1
23246	BOP1	block of proliferation 1	JV667285.1_AFJ71948.1
669	BPGM	2,3-bisphosphoglycerate mutase	JV048024.1_AFI38095.1|JU476924.1_AFH33728.1|JU321092.1_AFE64848.1
670	BPHL	biphenyl hydrolase-like (serine hydrolase)	JU472699.1_AFH29503.1|JU332216.1_AFE75971.1
10380	BPNT1	3'(2'), 5'-bisphosphate nucleotidase 1	JU473959.1_AFH30763.1|JU472755.1_AFH29559.1|JU332356.1_AFE76111.1|JU332354.1_AFE76109.1|JU332357.1_AFE76112.1|JU332355.1_AFE76110.1|JU322056.1_AFE65812.1|JU322054.1_AFE65810.1
8315	BRAP	BRCA1 associated protein	JU336596.1_AFE80349.1|JU477411.1_AFH34215.1
221927	BRAT1	BRCA1-associated ATM activator 1	JU471274.1_AFH28078.1
672	BRCA1	breast cancer 1, early onset	JU476929.1_AFH33733.1
79184	BRCC3	BRCA1/BRCA2-containing complex, subunit 3	JV045772.1_AFI35843.1|JU477186.1_AFH33990.1|JU477184.1_AFH33988.1|JU477187.1_AFH33991.1|JU477185.1_AFH33989.1|JU477183.1_AFH33987.1|JU320038.1_AFE63794.1
23774	BRD1	bromodomain containing 1	JV043946.1_AFI34017.1|JU475004.1_AFH31808.1
6046	BRD2	bromodomain containing 2	JV047846.1_AFI37917.1|JU476674.1_AFH33478.1|JU335795.1_AFE79548.1|JV047847.1_AFI37918.1|JU476673.1_AFH33477.1|JU335796.1_AFE79549.1
8019	BRD3	bromodomain containing 3	JV636386.1_AFJ71726.1|JV048303.1_AFI38374.1|JU477296.1_AFH34100.1
23476	BRD4	bromodomain containing 4	JV636062.1_AFJ71402.1|JU474942.1_AFH31746.1
29117	BRD7	bromodomain containing 7	JV045202.1_AFI35273.1|JU473339.1_AFH30143.1|JU334169.1_AFE77924.1
10902	BRD8	bromodomain containing 8	JV045998.1_AFI36069.1|JU474086.1_AFH30890.1|JU474085.1_AFH30889.1|JU471881.1_AFH28685.1|JU320817.1_AFE64573.1
65980	BRD9	bromodomain containing 9	JV047996.1_AFI38067.1|JU476888.1_AFH33692.1|JU336023.1_AFE79776.1|JV047997.1_AFI38068.1|JU476887.1_AFH33691.1|JU336024.1_AFE79777.1
9577	BRE	brain and reproductive organ-expressed (TNFRSF1A modulator)	JV048781.1_AFI38852.1|JU472792.1_AFH29596.1|JU337229.1_AFE80982.1
2972	BRF1	BRF1, RNA polymerase III transcription initiation factor 90 kDa subunit	JV046868.1_AFI36939.1|JU470562.1_AFH27366.1|JU334191.1_AFE77946.1
55290	BRF2	BRF2, RNA polymerase III transcription initiation factor 50 kDa subunit	JU335303.1_AFE79056.1|JU476263.1_AFH33067.1
25798	BRI3	brain protein I3	JU333845.1_AFE77600.1
140707	BRI3BP	BRI3 binding protein	JU474375.1_AFH31179.1
55299	BRIX1	BRX1, biogenesis of ribosomes, homolog (S. cerevisiae)	JU473284.1_AFH30088.1|JU322347.1_AFE66103.1
55845	BRK1	BRICK1, SCAR/WAVE actin-nucleating complex subunit	JU473615.1_AFH30419.1
25855	BRMS1	breast cancer metastasis suppressor 1	JV667219.1_AFJ71882.1|JU321377.1_AFE65133.1
84312	BRMS1L	breast cancer metastasis-suppressor 1-like	JV048441.1_AFI38512.1|JU336709.1_AFE80462.1
148362	BROX	BRO1 domain and CAAX motif containing	JU474408.1_AFH31212.1
7862	BRPF1	bromodomain and PHD finger containing, 1	JU477149.1_AFH33953.1
27154	BRPF3	bromodomain and PHD finger containing, 3	JU475188.1_AFH31992.1|JV046769.1_AFI36840.1|JU334003.1_AFE77758.1
84446	BRSK1	BR serine/threonine kinase 1	JU319971.1_AFE63727.1
9024	BRSK2	BR serine/threonine kinase 2	JV048626.1_AFI38697.1|JU336990.1_AFE80743.1
54014	BRWD1	bromodomain and WD repeat domain containing 1	JV044732.1_AFI34803.1|JU476048.1_AFH32852.1|JU335049.1_AFE78802.1|JU476049.1_AFH32853.1|JU335050.1_AFE78803.1
254065	BRWD3	bromodomain and WD repeat domain containing 3	JV636076.1_AFJ71416.1
26580	BSCL2	Berardinelli-Seip congenital lipodystrophy 2 (seipin)	JV046743.1_AFI36814.1|JU475153.1_AFH31957.1
55108	BSDC1	BSD domain containing 1	JV636249.1_AFJ71589.1|JV527771.1_AFJ70227.1|JV527772.1_AFJ70228.1|JV047498.1_AFI37569.1|JU470646.1_AFH27450.1|JU335227.1_AFE78980.1|JV047499.1_AFI37570.1|JU470647.1_AFH27451.1|JU335226.1_AFE78979.1
682	BSG	basigin	JU336097.1_AFE79850.1
9044	BTAF1	BTAF1 RNA polymerase II, B-TFIID transcription factor-associated, 170kDa	JU477728.1_AFH34532.1|JU337000.1_AFE80753.1|JU477727.1_AFH34531.1
53339	BTBD1	BTB (POZ) domain containing 1	JU476024.1_AFH32828.1|JU335021.1_AFE78774.1
84280	BTBD10	BTB (POZ) domain containing 10	JV048436.1_AFI38507.1|JU336698.1_AFE80451.1|JU477489.1_AFH34293.1
22903	BTBD3	BTB (POZ) domain containing 3	JV046478.1_AFI36549.1|JU474750.1_AFH31554.1|JU333476.1_AFE77231.1
55727	BTBD7	BTB (POZ) domain containing 7	JU335408.1_AFE79161.1|JU476355.1_AFH33159.1|JU335409.1_AFE79162.1
114781	BTBD9	BTB (POZ) domain containing 9	JV044584.1_AFI34655.1|JU473065.1_AFH29869.1|JU320120.1_AFE63876.1
685	BTC	betacellulin	JV636341.1_AFJ71681.1|JV048060.1_AFI38131.1
689	BTF3	basic transcription factor 3	JV043938.1_AFI34009.1|JU471446.1_AFH28250.1
91408	BTF3L4	basic transcription factor 3-like 4	JU477784.1_AFH34588.1|JV045229.1_AFI35300.1|JU337056.1_AFE80809.1
694	BTG1	B-cell translocation gene 1, anti-proliferative	JV044700.1_AFI34771.1|JU471744.1_AFH28548.1|JU471743.1_AFH28547.1|JU320890.1_AFE64646.1
7832	BTG2	BTG family, member 2	JV048206.1_AFI38277.1|JU477143.1_AFH33947.1
10950	BTG3	BTG family, member 3	JV046018.1_AFI36089.1|JU332652.1_AFE76407.1|JU474095.1_AFH30899.1
151888	BTLA	B and T lymphocyte associated	JU473212.1_AFH30016.1
11120	BTN2A1	butyrophilin, subfamily 2, member A1	JV635927.1_AFJ71267.1|JU332708.1_AFE76463.1|JU332706.1_AFE76461.1|JU332704.1_AFE76459.1|JU332702.1_AFE76457.1|JU332700.1_AFE76455.1|JU332698.1_AFE76453.1|JU332696.1_AFE76451.1|JU332694.1_AFE76449.1|JU473965.1_AFH30769.1|JU332707.1_AFE76462.1|JU332705.1_AFE76460.1|JU323491.1_AFE67247.1
10385	BTN2A2	butyrophilin, subfamily 2, member A2	JU473968.1_AFH30772.1|JU473966.1_AFH30770.1|JU473964.1_AFH30768.1|JU473962.1_AFH30766.1|JU473960.1_AFH30764.1|JU332487.1_AFE76242.1|JU473967.1_AFH30771.1|JU473963.1_AFH30767.1|JU473961.1_AFH30765.1
8945	BTRC	beta-transducin repeat containing E3 ubiquitin protein ligase	JV048615.1_AFI38686.1|JV048614.1_AFI38685.1|JU470842.1_AFH27646.1|JU319854.1_AFE63610.1
699	BUB1	BUB1 mitotic checkpoint serine/threonine kinase	JU473238.1_AFH30042.1
701	BUB1B	BUB1 mitotic checkpoint serine/threonine kinase B	JU476987.1_AFH33791.1
9184	BUB3	BUB3 mitotic checkpoint protein	JU477806.1_AFH34610.1|JV043771.1_AFI33842.1|JU471443.1_AFH28247.1|JU319768.1_AFE63524.1|JU319769.1_AFE63525.1
8896	BUD31	BUD31 homolog (S. cerevisiae)	JV667193.1_AFJ71856.1
11149	BVES	blood vessel epicardial substance	JU321484.1_AFE65240.1
705	BYSL	bystin-like	JU336130.1_AFE79883.1|JV048081.1_AFI38152.1|JU476993.1_AFH33797.1
9256	BZRAP1	benzodiazapine receptor (peripheral) associated protein 1	JV600333.1_AFJ70721.1
28969	BZW2	basic leucine zipper and W2 domains 2	JV043481.1_AFI33552.1|JU470461.1_AFH27265.1|JU320412.1_AFE64168.1
219621	C10orf107	chromosome 10 open reading frame 107	JU323368.1_AFE67124.1
10974	C10orf116	adipogenesis regulatory factor	JV046028.1_AFI36099.1|JU473724.1_AFH30528.1
55088	C10orf118	chromosome 10 open reading frame 118	JU470937.1_AFH27741.1|JU332181.1_AFE75936.1|JU322590.1_AFE66346.1|JU322589.1_AFE66345.1
26098	C10orf137	chromosome 10 open reading frame 137	JV046718.1_AFI36789.1|JU473807.1_AFH30611.1|JU321434.1_AFE65190.1
56652	C10orf2	chromosome 10 open reading frame 2	JV635766.1_AFJ71106.1|JU472602.1_AFH29406.1|JU476441.1_AFH33245.1|JU472601.1_AFH29405.1
119032	C10orf32	chromosome 10 open reading frame 32	JV045399.1_AFI35470.1|JU474261.1_AFH31065.1|JU321683.1_AFE65439.1
219738	C10orf35	chromosome 10 open reading frame 35	JU333384.1_AFE77139.1|JU474679.1_AFH31483.1
64115	C10orf54	chromosome 10 open reading frame 54	JU476762.1_AFH33566.1|JU335880.1_AFE79633.1
79591	C10orf76	chromosome 10 open reading frame 76	JU477200.1_AFH34004.1|JV048249.1_AFI38320.1|JU320792.1_AFE64548.1
80007	C10orf88	chromosome 10 open reading frame 88	JV635612.1_AFJ70952.1|JV045312.1_AFI35383.1|JU336467.1_AFE80220.1
64776	C11orf1	chromosome 11 open reading frame 1	JU323058.1_AFE66814.1
56946	C11orf30	chromosome 11 open reading frame 30	JU476467.1_AFH33271.1|JU335540.1_AFE79293.1
280636	C11orf31	chromosome 11 open reading frame 31	JV045694.1_AFI35765.1|JU334070.1_AFE77825.1|JU332291.1_AFE76046.1
79096	C11orf49	chromosome 11 open reading frame 49	JU471154.1_AFH27958.1|JU336350.1_AFE80103.1|JU471153.1_AFH27957.1
91894	C11orf52	chromosome 11 open reading frame 52	JV048674.1_AFI38745.1
55216	C11orf57	chromosome 11 open reading frame 57	JV047527.1_AFI37598.1|JU476233.1_AFH33037.1|JU335270.1_AFE79023.1
10944	C11orf58	chromosome 11 open reading frame 58	JU472400.1_AFH29204.1|JU332649.1_AFE76404.1
51501	C11orf73	chromosome 11 open reading frame 73	JV047314.1_AFI37385.1|JU475915.1_AFH32719.1|JU334909.1_AFE78662.1
119710	C11orf74	chromosome 11 open reading frame 74	JV046154.1_AFI36225.1|JU332864.1_AFE76619.1
56935	C11orf75	single-pass membrane protein with coiled-coil domains 4	JV635499.1_AFJ70839.1|JU473242.1_AFH30046.1|JV045625.1_AFI35696.1|JU473243.1_AFH30047.1
790955	C11orf83	chromosome 11 open reading frame 83	JU477172.1_AFH33976.1|JV048225.1_AFI38296.1|JU336349.1_AFE80102.1
144097	C11orf84	chromosome 11 open reading frame 84	JU474385.1_AFH31189.1|JU321075.1_AFE64831.1
399947	C11orf87	chromosome 11 open reading frame 87	JU321110.1_AFE64866.1
120376	C11orf93	colorectal cancer associated 2	JU323463.1_AFE67219.1
387763	C11orf96	chromosome 11 open reading frame 96	JV047018.1_AFI37089.1|JV045369.1_AFI35440.1|JU321829.1_AFE65585.1
60314	C12orf10	chromosome 12 open reading frame 10	JU472356.1_AFH29160.1|JV044947.1_AFI35018.1|JU323086.1_AFE66842.1
90488	C12orf23	chromosome 12 open reading frame 23	JV048632.1_AFI38703.1|JU337001.1_AFE80754.1|JU473055.1_AFH29859.1
91298	C12orf29	chromosome 12 open reading frame 29	JU337048.1_AFE80801.1|JU337046.1_AFE80799.1|JU477777.1_AFH34581.1
57102	C12orf4	chromosome 12 open reading frame 4	JU473510.1_AFH30314.1|JU335570.1_AFE79323.1|JV047725.1_AFI37796.1
60673	C12orf44	chromosome 12 open reading frame 44	JV044318.1_AFI34389.1|JU472984.1_AFH29788.1|JU320856.1_AFE64612.1
79794	C12orf49	chromosome 12 open reading frame 49	JV048276.1_AFI38347.1|JU336422.1_AFE80175.1|JU473197.1_AFH30001.1
57103	C12orf5	chromosome 12 open reading frame 5	JU472786.1_AFH29590.1|JU335571.1_AFE79324.1
84934	C12orf52	RBPJ interacting and tubulin associated 1	JV044322.1_AFI34393.1|JU477554.1_AFH34358.1|JU336795.1_AFE80548.1
113246	C12orf57	chromosome 12 open reading frame 57	JV045665.1_AFI35736.1|JU321068.1_AFE64824.1
387856	C12orf68	chromosome 12 open reading frame 68	JU323132.1_AFE66888.1
728568	C12orf73	chromosome 12 open reading frame 73	JU336200.1_AFE79953.1
387882	C12orf75	chromosome 12 open reading frame 75	JV047019.1_AFI37090.1
11161	C14orf1	chromosome 14 open reading frame 1	JU332721.1_AFE76476.1|JV044875.1_AFI34946.1|JU470961.1_AFH27765.1
54916	C14orf101	transmembrane protein 260	JU476150.1_AFH32954.1|JU335149.1_AFE78902.1
55017	C14orf119	chromosome 14 open reading frame 119	JV047485.1_AFI37556.1|JU476179.1_AFH32983.1|JU335202.1_AFE78955.1
84520	C14orf142	chromosome 14 open reading frame 142	JV048461.1_AFI38532.1|JU323414.1_AFE67170.1
51637	C14orf166	chromosome 14 open reading frame 166	JU475950.1_AFH32754.1|JU334946.1_AFE78699.1|JV047339.1_AFI37410.1
79697	C14orf169	chromosome 14 open reading frame 169	JV636379.1_AFJ71719.1|JU477223.1_AFH34027.1
122525	C14orf28	chromosome 14 open reading frame 28	JU332874.1_AFE76629.1
60686	C14orf93	chromosome 14 open reading frame 93	JU473767.1_AFH30571.1
348110	C15orf38	chromosome 15 open reading frame 38	JV045082.1_AFI35153.1|JU323210.1_AFE66966.1
56905	C15orf39	chromosome 15 open reading frame 39	JV047698.1_AFI37769.1|JU476459.1_AFH33263.1
123207	C15orf40	chromosome 15 open reading frame 40	JU332885.1_AFE76640.1|JU332883.1_AFE76638.1|JU332881.1_AFE76636.1|JU332879.1_AFE76634.1|JU332884.1_AFE76639.1|JU332882.1_AFE76637.1|JU332880.1_AFE76635.1
84529	C15orf41	chromosome 15 open reading frame 41	JU477516.1_AFH34320.1|JU321187.1_AFE64943.1|JU321014.1_AFE64770.1|JU321192.1_AFE64948.1
388135	C15orf59	chromosome 15 open reading frame 59	JU334448.1_AFE78201.1
145853	C15orf61	chromosome 15 open reading frame 61	JV044901.1_AFI34972.1
84326	C16orf13	chromosome 16 open reading frame 13	JV048445.1_AFI38516.1|JU336713.1_AFE80466.1
89927	C16orf45	chromosome 16 open reading frame 45	JU322311.1_AFE66067.1
730094	C16orf52	chromosome 16 open reading frame 52	JU477048.1_AFH33852.1|JV044821.1_AFI34892.1
283897	C16orf54	chromosome 16 open reading frame 54	JU475241.1_AFH32045.1
64755	C16orf58	chromosome 16 open reading frame 58	JU335943.1_AFE79696.1
57020	C16orf62	chromosome 16 open reading frame 62	JU322103.1_AFE65859.1
146562	C16orf71	chromosome 16 open reading frame 71	JU333066.1_AFE76821.1
29035	C16orf72	chromosome 16 open reading frame 72	JU475279.1_AFH32083.1|JU319631.1_AFE63387.1
29105	C16orf80	chromosome 16 open reading frame 80	JU475290.1_AFH32094.1|JV046847.1_AFI36918.1|JU334165.1_AFE77920.1
388272	C16orf87	chromosome 16 open reading frame 87	JV047022.1_AFI37093.1|JU475540.1_AFH32344.1|JU334449.1_AFE78202.1
400506	C16orf88	lysine-rich nucleolar protein 1	JV636152.1_AFJ71492.1|JV047046.1_AFI37117.1|JU334484.1_AFE78237.1
124944	C17orf49	chromosome 17 open reading frame 49	JV044797.1_AFI34868.1|JU322231.1_AFE65987.1|JU322153.1_AFE65909.1|JU321946.1_AFE65702.1
284018	C17orf58	chromosome 17 open reading frame 58	JU472597.1_AFH29401.1|JU321577.1_AFE65333.1
54785	C17orf59	chromosome 17 open reading frame 59	JV600242.1_AFJ70630.1
79415	C17orf62	chromosome 17 open reading frame 62	JU477192.1_AFH33996.1|JU336373.1_AFE80126.1
80233	C17orf70	chromosome 17 open reading frame 70	JU477304.1_AFH34108.1
64149	C17orf75	chromosome 17 open reading frame 75	JU473688.1_AFH30492.1|JV044191.1_AFI34262.1|JU322894.1_AFE66650.1
55028	C17orf80	chromosome 17 open reading frame 80	JU335208.1_AFE78961.1|JU476181.1_AFH32985.1|JU335209.1_AFE78962.1
55421	C17orf85	chromosome 17 open reading frame 85	JU476286.1_AFH33090.1
284184	C17orf89	chromosome 17 open reading frame 89	JV667381.1_AFJ72044.1
83608	C18orf21	chromosome 18 open reading frame 21	JV048389.1_AFI38460.1
147339	C18orf25	chromosome 18 open reading frame 25	JV043308.1_AFI33379.1|JU471827.1_AFH28631.1|JU320430.1_AFE64186.1
162681	C18orf54	chromosome 18 open reading frame 54	JU471629.1_AFH28433.1
29919	C18orf8	chromosome 18 open reading frame 8	JU472336.1_AFH29140.1
56005	C19orf10	chromosome 19 open reading frame 10	JU470815.1_AFH27619.1|JU322163.1_AFE65919.1
83636	C19orf12	chromosome 19 open reading frame 12	JV636400.1_AFJ71740.1
148223	C19orf25	chromosome 19 open reading frame 25	JU473044.1_AFH29848.1|JU333077.1_AFE76832.1
91442	C19orf40	chromosome 19 open reading frame 40	JU473151.1_AFH29955.1
79002	C19orf43	chromosome 19 open reading frame 43	JV044891.1_AFI34962.1|JU336332.1_AFE80085.1
84167	C19orf44	chromosome 19 open reading frame 44	JV565192.1_AFJ70527.1
126526	C19orf47	chromosome 19 open reading frame 47	JV045718.1_AFI35789.1|JU473803.1_AFH30607.1|JU332154.1_AFE75909.1
84798	C19orf48	chromosome 19 open reading frame 48	JV636420.1_AFJ71760.1
90580	C19orf52	chromosome 19 open reading frame 52	JU477738.1_AFH34542.1
28974	C19orf53	chromosome 19 open reading frame 53	JV667306.1_AFJ71969.1|JU332111.1_AFE75867.1
284325	C19orf54	chromosome 19 open reading frame 54	JV636107.1_AFJ71447.1|JU475243.1_AFH32047.1
91304	C19orf6	transmembrane protein 259	JV048654.1_AFI38725.1|JU477778.1_AFH34582.1
55049	C19orf60	chromosome 19 open reading frame 60	JU472168.1_AFH28972.1
55337	C19orf66	chromosome 19 open reading frame 66	JV047560.1_AFI37631.1|JU476278.1_AFH33082.1|JU335321.1_AFE79074.1|JU476277.1_AFH33081.1|JU335322.1_AFE79075.1
125988	C19orf70	chromosome 19 open reading frame 70	JV045503.1_AFI35574.1|JU321786.1_AFE65542.1
10438	C1D	C1D nuclear receptor corepressor	JU473982.1_AFH30786.1|JV045907.1_AFI35978.1|JU332505.1_AFE76260.1
56913	C1GALT1	core 1 synthase, glycoprotein-N-acetylgalactosamine 3-beta-galactosyltransferase, 1	JV043348.1_AFI33419.1|JU476461.1_AFH33265.1|JU322770.1_AFE66526.1
29071	C1GALT1C1	C1GALT1-specific chaperone 1	JV046840.1_AFI36911.1|JU475280.1_AFH32084.1|JU334152.1_AFE77907.1
54955	C1orf109	chromosome 1 open reading frame 109	JU476158.1_AFH32962.1
57821	C1orf114	coiled-coil domain containing 181	JV636292.1_AFJ71632.1|JV047787.1_AFI37858.1
79762	C1orf115	chromosome 1 open reading frame 115	JU323107.1_AFE66863.1
127687	C1orf122	chromosome 1 open reading frame 122	JV635955.1_AFJ71295.1|JV046185.1_AFI36256.1
54987	C1orf123	chromosome 1 open reading frame 123	JU335178.1_AFE78931.1|JU476169.1_AFH32973.1
128061	C1orf131	chromosome 1 open reading frame 131	JU474318.1_AFH31122.1|JU332914.1_AFE76669.1|JV046189.1_AFI36260.1
54991	C1orf159	chromosome 1 open reading frame 159	JV047477.1_AFI37548.1
339448	C1orf174	chromosome 1 open reading frame 174	JU475420.1_AFH32224.1|JV046945.1_AFI37016.1
81563	C1orf21	chromosome 1 open reading frame 21	JV048336.1_AFI38407.1|JU477354.1_AFH34158.1|JU319728.1_AFE63484.1
54953	C1orf27	chromosome 1 open reading frame 27	JU335166.1_AFE78919.1
79169	C1orf35	chromosome 1 open reading frame 35	JV048235.1_AFI38306.1|JU477179.1_AFH33983.1|JU336359.1_AFE80112.1
25912	C1orf43	chromosome 1 open reading frame 43	JV046682.1_AFI36753.1|JU471218.1_AFH28022.1|JU333869.1_AFE77624.1|JU319736.1_AFE63492.1
79078	C1orf50	chromosome 1 open reading frame 50	JU477169.1_AFH33973.1|JU323221.1_AFE66977.1
148523	C1orf51	chromosome 1 open reading frame 51	JU323064.1_AFE66820.1
148423	C1orf52	chromosome 1 open reading frame 52	JV046260.1_AFI36331.1|JU472774.1_AFH29578.1|JU333079.1_AFE76834.1
79630	C1orf54	chromosome 1 open reading frame 54	JU477208.1_AFH34012.1
57035	C1orf63	chromosome 1 open reading frame 63	JV047720.1_AFI37791.1|JV047721.1_AFI37792.1
149563	C1orf64	chromosome 1 open reading frame 64	JU323470.1_AFE67226.1
148304	C1orf74	chromosome 1 open reading frame 74	JV635972.1_AFJ71312.1|JV046259.1_AFI36330.1
112770	C1orf85	chromosome 1 open reading frame 85	JU471590.1_AFH28394.1|JV045187.1_AFI35258.1|JU323335.1_AFE67091.1
375057	C1orf95	chromosome 1 open reading frame 95	JV667393.1_AFJ72056.1
713	C1QB	complement component 1, q subcomponent, B chain	JV045597.1_AFI35668.1|JU472453.1_AFH29257.1|JU323315.1_AFE67071.1
708	C1QBP	complement component 1, q subcomponent binding protein	JU336138.1_AFE79891.1|JV048089.1_AFI38160.1|JU476999.1_AFH33803.1|JU336139.1_AFE79892.1
714	C1QC	complement component 1, q subcomponent, C chain	JU472221.1_AFH29025.1|JU323143.1_AFE66899.1
10882	C1QL1	complement component 1, q subcomponent-like 1	JV667277.1_AFJ71940.1
165257	C1QL2	complement component 1, q subcomponent-like 2	JV667220.1_AFJ71883.1
389941	C1QL3	complement component 1, q subcomponent-like 3	JV667398.1_AFJ72061.1
114897	C1QTNF1	C1q and tumor necrosis factor related protein 1	JV045734.1_AFI35805.1|JU473469.1_AFH30273.1
114902	C1QTNF5	C1q and tumor necrosis factor related protein 5	JU336610.1_AFE80363.1
114905	C1QTNF7	C1q and tumor necrosis factor related protein 7	JV045661.1_AFI35732.1
338872	C1QTNF9	C1q and tumor necrosis factor related protein 9	JV046944.1_AFI37015.1
715	C1R	complement component 1, r subcomponent	JV048104.1_AFI38175.1|JU336156.1_AFE79909.1
51279	C1RL	complement component 1, r subcomponent-like	JV043371.1_AFI33442.1|JU475871.1_AFH32675.1|JU323395.1_AFE67151.1
716	C1S	complement component 1, s subcomponent	JV048106.1_AFI38177.1|JU471820.1_AFH28624.1|JU336158.1_AFE79911.1
51526	C20orf111	oxidative stress responsive serine-rich 1	JV044883.1_AFI34954.1|JU475921.1_AFH32725.1|JU334912.1_AFE78665.1
140688	C20orf112	chromosome 20 open reading frame 112	JV044600.1_AFI34671.1|JU474372.1_AFH31176.1|JU333021.1_AFE76776.1
25943	C20orf194	chromosome 20 open reading frame 194	JU322441.1_AFE66197.1
149840	C20orf196	chromosome 20 open reading frame 196	JV045279.1_AFI35350.1|JU472749.1_AFH29553.1|JU323452.1_AFE67208.1
55969	C20orf24	chromosome 20 open reading frame 24	JV047652.1_AFI37723.1|JU476412.1_AFH33216.1|JU320668.1_AFE64424.1
755	C21orf2	chromosome 21 open reading frame 2	JV667472.1_AFJ72135.1|JV048182.1_AFI38253.1|JU477114.1_AFH33918.1|JU336275.1_AFE80028.1
8209	C21orf33	chromosome 21 open reading frame 33	JV636395.1_AFJ71735.1|JV045408.1_AFI35479.1|JU473047.1_AFH29851.1
56683	C21orf59	chromosome 21 open reading frame 59	JV047687.1_AFI37758.1|JU472943.1_AFH29747.1|JU321580.1_AFE65336.1
56245	C21orf62	chromosome 21 open reading frame 62	JU335481.1_AFE79234.1
54149	C21orf91	chromosome 21 open reading frame 91	JV044864.1_AFI34935.1|JU476058.1_AFH32862.1|JU335056.1_AFE78809.1|JU476059.1_AFH32863.1|JU476057.1_AFH32861.1|JU335055.1_AFE78808.1
51493	C22orf28	RNA 2',3'-cyclic phosphate and 5'-OH ligase	JV047312.1_AFI37383.1|JU470532.1_AFH27336.1|JU334906.1_AFE78659.1
79680	C22orf29	chromosome 22 open reading frame 29	JU470500.1_AFH27304.1|JU470499.1_AFH27303.1|JU332236.1_AFE75991.1
91689	C22orf32	single-pass membrane protein with aspartate-rich tail 1	JU472913.1_AFH29717.1|JU323412.1_AFE67168.1
25966	C2CD2	C2 calcium-dependent domain containing 2	JV565097.1_AFJ70432.1
9854	C2CD2L	C2CD2-like	JU337355.1_AFE81106.1
126567	C2CD4C	C2 calcium-dependent domain containing 4C	JV565065.1_AFJ70400.1
100191040	C2CD4D	C2 calcium-dependent domain containing 4D	JU473833.1_AFH30637.1
150590	C2orf15	chromosome 2 open reading frame 15	JU333103.1_AFE76858.1
84417	C2orf40	chromosome 2 open reading frame 40	JU321247.1_AFE65003.1
54980	C2orf42	chromosome 2 open reading frame 42	JU473557.1_AFH30361.1|JU335176.1_AFE78929.1
60526	C2orf43	chromosome 2 open reading frame 43	JU476681.1_AFH33485.1|JU335803.1_AFE79556.1
80304	C2orf44	chromosome 2 open reading frame 44	JU336499.1_AFE80252.1
79568	C2orf47	chromosome 2 open reading frame 47	JU471642.1_AFH28446.1
79074	C2orf49	chromosome 2 open reading frame 49	JU473173.1_AFH29977.1|JU321775.1_AFE65531.1
388969	C2orf68	chromosome 2 open reading frame 68	JV636147.1_AFJ71487.1|JU475544.1_AFH32348.1
130355	C2orf76	chromosome 2 open reading frame 76	JU474326.1_AFH31130.1|JU323389.1_AFE67145.1
389073	C2orf80	chromosome 2 open reading frame 80	JU323467.1_AFE67223.1
84281	C2orf88	chromosome 2 open reading frame 88	JU323007.1_AFE66763.1
718	C3	complement component 3	JV489099.1_AFJ70133.1|JU323339.1_AFE67095.1
57415	C3orf14	chromosome 3 open reading frame 14	JV045209.1_AFI35280.1|JU332188.1_AFE75943.1
51161	C3orf18	chromosome 3 open reading frame 18	JU334814.1_AFE78567.1
285315	C3orf33	chromosome 3 open reading frame 33	JU334099.1_AFE77854.1
56941	C3orf37	5-hydroxymethylcytosine (hmC) binding, ES cell-specific	JU476466.1_AFH33270.1|JU335538.1_AFE79291.1
205428	C3orf58	chromosome 3 open reading frame 58	JV635622.1_AFJ70962.1|JU470642.1_AFH27446.1|JV043233.1_AFI33304.1
375341	C3orf62	chromosome 3 open reading frame 62	JV045686.1_AFI35757.1|JU473783.1_AFH30587.1|JU323331.1_AFE67087.1|JU323330.1_AFE67086.1
285382	C3orf70	chromosome 3 open reading frame 70	JV045741.1_AFI35812.1|JU334103.1_AFE77858.1
401097	C3orf80	chromosome 3 open reading frame 80	JV565118.1_AFJ70453.1
721	C4B	complement component 4B (Chido blood group)	JU471116.1_AFH27920.1
55286	C4orf19	chromosome 4 open reading frame 19	JU335301.1_AFE79054.1
54969	C4orf27	chromosome 4 open reading frame 27	JV045476.1_AFI35547.1|JU323133.1_AFE66889.1
201725	C4orf46	chromosome 4 open reading frame 46	JV046407.1_AFI36478.1|JU474627.1_AFH31431.1|JU322836.1_AFE66592.1
389203	C4orf52	small integral membrane protein 20	JV045806.1_AFI35877.1|JU323288.1_AFE67044.1
56951	C5orf15	chromosome 5 open reading frame 15	JU470840.1_AFH27644.1|JU323157.1_AFE66913.1
55322	C5orf22	chromosome 5 open reading frame 22	JU476273.1_AFH33077.1|JU335319.1_AFE79072.1|JU335318.1_AFE79071.1
134553	C5orf24	chromosome 5 open reading frame 24	JV044510.1_AFI34581.1|JU332973.1_AFE76728.1|JU474343.1_AFH31147.1|JU332972.1_AFE76727.1
64417	C5orf28	chromosome 5 open reading frame 28	JV636320.1_AFJ71660.1
90355	C5orf30	chromosome 5 open reading frame 30	JU336995.1_AFE80748.1|JV044911.1_AFI34982.1|JU471359.1_AFH28163.1|JU336996.1_AFE80749.1
375444	C5orf34	chromosome 5 open reading frame 34	JU475512.1_AFH32316.1
10826	C5orf4	fatty acid hydroxylase domain containing 2	JV044495.1_AFI34566.1|JU472035.1_AFH28839.1|JU322576.1_AFE66332.1
80006	C5orf44	trafficking protein particle complex 13	JV044090.1_AFI34161.1|JU472540.1_AFH29344.1|JU336466.1_AFE80219.1|JU336464.1_AFE80217.1|JU336462.1_AFE80215.1|JV044091.1_AFI34162.1|JU472539.1_AFH29343.1|JU336465.1_AFE80218.1|JU336463.1_AFE80216.1
134121	C5orf49	chromosome 5 open reading frame 49	JV635874.1_AFJ71214.1|JU332967.1_AFE76722.1
285636	C5orf51	chromosome 5 open reading frame 51	JU475252.1_AFH32056.1|JU334105.1_AFE77860.1|JU475251.1_AFH32055.1|JU334106.1_AFE77861.1
401207	C5orf63	chromosome 5 open reading frame 63	JV044808.1_AFI34879.1|JU473129.1_AFH29933.1
221491	C6orf1	chromosome 6 open reading frame 1	JV046454.1_AFI36525.1|JU474692.1_AFH31496.1|JU333406.1_AFE77161.1|JV046453.1_AFI36524.1|JU333405.1_AFE77160.1
64771	C6orf106	chromosome 6 open reading frame 106	JU476824.1_AFH33628.1|JV047953.1_AFI38024.1|JU322027.1_AFE65783.1|JU321780.1_AFE65536.1
387263	C6orf120	chromosome 6 open reading frame 120	JV043342.1_AFI33413.1|JU470978.1_AFH27782.1|JV043343.1_AFI33414.1|JU332097.1_AFE75853.1
221545	C6orf136	chromosome 6 open reading frame 136	JV046456.1_AFI36527.1|JU333407.1_AFE77162.1
135398	C6orf141	chromosome 6 open reading frame 141	JV600252.1_AFJ70640.1
51250	C6orf203	chromosome 6 open reading frame 203	JU323340.1_AFE67096.1
79624	C6orf211	chromosome 6 open reading frame 211	JU477207.1_AFH34011.1|JU323230.1_AFE66986.1
57827	C6orf47	chromosome 6 open reading frame 47	JU476588.1_AFH33392.1
135154	C6orf57	chromosome 6 open reading frame 57	JV046221.1_AFI36292.1|JU474347.1_AFH31151.1|JU332976.1_AFE76731.1
81688	C6orf62	chromosome 6 open reading frame 62	JV044364.1_AFI34435.1
221477	C6orf89	chromosome 6 open reading frame 89	JV635401.1_AFJ70741.1|JV045456.1_AFI35527.1|JU474691.1_AFH31495.1
730	C7	complement component 7	JV044352.1_AFI34423.1|JV044350.1_AFI34421.1|JV044351.1_AFI34422.1|JU477047.1_AFH33851.1
222166	C7orf41	maturin, neural progenitor differentiation regulator homolog (Xenopus)	JU322984.1_AFE66740.1|JU322985.1_AFE66741.1|JU322983.1_AFE66739.1
55262	C7orf43	chromosome 7 open reading frame 43	JV043724.1_AFI33795.1
78996	C7orf49	chromosome 7 open reading frame 49	JV636371.1_AFJ71711.1|JV048212.1_AFI38283.1
84310	C7orf50	chromosome 7 open reading frame 50	JV043321.1_AFI33392.1|JU472349.1_AFH29153.1|JU332125.1_AFE75881.1
154791	C7orf55	chromosome 7 open reading frame 55	JU474460.1_AFH31264.1|JU323284.1_AFE67040.1
154743	C7orf60	chromosome 7 open reading frame 60	JV046285.1_AFI36356.1|JU472775.1_AFH29579.1
647087	C7orf73	chromosome 7 open reading frame 73	JV047945.1_AFI38016.1|JU473737.1_AFH30541.1
65265	C8orf33	chromosome 8 open reading frame 33	JU476874.1_AFH33678.1|JU323456.1_AFE67212.1
157657	C8orf37	chromosome 8 open reading frame 37	JU333142.1_AFE76897.1
56892	C8orf4	chromosome 8 open reading frame 4	JU473814.1_AFH30618.1|JU322907.1_AFE66663.1
114926	C8orf40	small integral membrane protein 19	JV045535.1_AFI35606.1|JU470703.1_AFH27507.1|JU320154.1_AFE63910.1|JU320153.1_AFE63909.1
157695	C8orf42	testis development related protein	JV635981.1_AFJ71321.1|JV046290.1_AFI36361.1
254778	C8orf46	chromosome 8 open reading frame 46	JU333804.1_AFE77559.1|JU333803.1_AFE77558.1
401466	C8orf59	chromosome 8 open reading frame 59	JV635885.1_AFJ71225.1|JV045731.1_AFI35802.1|JU471005.1_AFH27809.1
414919	C8orf82	chromosome 8 open reading frame 82	JV635767.1_AFJ71107.1|JV047070.1_AFI37141.1|JU472722.1_AFH29526.1
138162	C9orf116	chromosome 9 open reading frame 116	JU332991.1_AFE76746.1
286257	C9orf142	chromosome 9 open reading frame 142	JV527795.1_AFJ70251.1
51531	C9orf156	chromosome 9 open reading frame 156	JV047320.1_AFI37391.1|JU475924.1_AFH32728.1|JU334916.1_AFE78669.1
79095	C9orf16	chromosome 9 open reading frame 16	JU320658.1_AFE64414.1
138199	C9orf41	chromosome 9 open reading frame 41	JV635966.1_AFJ71306.1
84267	C9orf64	chromosome 9 open reading frame 64	JU473192.1_AFH29996.1|JU322704.1_AFE66460.1
90120	C9orf69	chromosome 9 open reading frame 69	JV048622.1_AFI38693.1|JU336985.1_AFE80738.1|JU477711.1_AFH34515.1
203228	C9orf72	chromosome 9 open reading frame 72	JU333327.1_AFE77082.1|JU474639.1_AFH31443.1|JU333328.1_AFE77083.1
51759	C9orf78	chromosome 9 open reading frame 78	JV044806.1_AFI34877.1|JU472244.1_AFH29048.1|JU472242.1_AFH29046.1|JU334969.1_AFE78722.1|JV044807.1_AFI34878.1|JV044805.1_AFI34876.1|JU472243.1_AFH29047.1|JU472241.1_AFH29045.1|JU332264.1_AFE76019.1|JU320659.1_AFE64415.1
138241	C9orf85	chromosome 9 open reading frame 85	JU472028.1_AFH28832.1|JU472029.1_AFH28833.1|JU472027.1_AFH28831.1|JU332321.1_AFE76076.1|JU321327.1_AFE65083.1|JU321325.1_AFE65081.1|JU321326.1_AFE65082.1
84270	C9orf89	chromosome 9 open reading frame 89	JU472062.1_AFH28866.1|JU321018.1_AFE64774.1
11092	C9orf9	chromosome 9 open reading frame 9	JU474128.1_AFH30932.1|JV044763.1_AFI34834.1|JU323248.1_AFE67004.1
203197	C9orf91	chromosome 9 open reading frame 91	JV044842.1_AFI34913.1
56934	CA10	carbonic anhydrase X	JU320654.1_AFE64410.1
770	CA11	carbonic anhydrase XI	JV044410.1_AFI34481.1|JU321112.1_AFE64868.1
771	CA12	carbonic anhydrase XII	JU336298.1_AFE80051.1
23632	CA14	carbonic anhydrase XIV	JU323034.1_AFE66790.1|JU323035.1_AFE66791.1
760	CA2	carbonic anhydrase II	JU336288.1_AFE80041.1
11238	CA5B	carbonic anhydrase VB, mitochondrial	JV635611.1_AFJ70951.1|JV045715.1_AFI35786.1
765	CA6	carbonic anhydrase VI	JV048197.1_AFI38268.1|JU477123.1_AFH33927.1
767	CA8	carbonic anhydrase VIII	JU477124.1_AFH33928.1|JU336291.1_AFE80044.1
51719	CAB39	calcium binding protein 39	JV045169.1_AFI35240.1|JU475973.1_AFH32777.1|JU319865.1_AFE63621.1
23523	CABIN1	calcineurin binding protein 1	JU474960.1_AFH31764.1|JU333720.1_AFE77475.1|JV046603.1_AFI36674.1|JU474959.1_AFH31763.1
9478	CABP1	calcium binding protein 1	JV564977.1_AFJ70312.1
57010	CABP4	calcium binding protein 4	JU335556.1_AFE79309.1|JU335555.1_AFE79308.1
26256	CABYR	calcium binding tyrosine-(Y)-phosphorylation regulated	JU323290.1_AFE67046.1
773	CACNA1A	calcium channel, voltage-dependent, P/Q type, alpha 1A subunit	JV565182.1_AFJ70517.1|JV565181.1_AFJ70516.1
776	CACNA1D	calcium channel, voltage-dependent, L type, alpha 1D subunit	JV636366.1_AFJ71706.1
782	CACNB1	calcium channel, voltage-dependent, beta 1 subunit	JU321546.1_AFE65302.1|JU322280.1_AFE66036.1
783	CACNB2	calcium channel, voltage-dependent, beta 2 subunit	JU322059.1_AFE65815.1
784	CACNB3	calcium channel, voltage-dependent, beta 3 subunit	JU477144.1_AFH33948.1|JV048207.1_AFI38278.1|JU320734.1_AFE64490.1
785	CACNB4	calcium channel, voltage-dependent, beta 4 subunit	JU336324.1_AFE80077.1|JU336323.1_AFE80076.1
10369	CACNG2	calcium channel, voltage-dependent, gamma subunit 2	JU332485.1_AFE76240.1|JU332483.1_AFE76238.1
10368	CACNG3	calcium channel, voltage-dependent, gamma subunit 3	JU332484.1_AFE76239.1
59284	CACNG7	calcium channel, voltage-dependent, gamma subunit 7	JU335761.1_AFE79514.1
27101	CACYBP	calcyclin binding protein	JV046766.1_AFI36837.1|JU333998.1_AFE77753.1|JU475183.1_AFH31987.1|JU322220.1_AFE65976.1
790	CAD	carbamoyl-phosphate synthetase 2, aspartate transcarbamylase, and dihydroorotase	JV043708.1_AFI33779.1|JU471770.1_AFH28574.1
253559	CADM2	cell adhesion molecule 2	JU333781.1_AFE77536.1|JU320289.1_AFE64045.1
57863	CADM3	cell adhesion molecule 3	JU335692.1_AFE79445.1|JU335693.1_AFE79446.1
199731	CADM4	cell adhesion molecule 4	JV667242.1_AFJ71905.1
793	CALB1	calbindin 1, 28kDa	JU321450.1_AFE65206.1
794	CALB2	calbindin 2	JV044533.1_AFI34604.1|JU336372.1_AFE80125.1
57658	CALCOCO1	calcium binding and coiled-coil domain 1	JV565160.1_AFJ70495.1|JU335663.1_AFE79416.1|JV047771.1_AFI37842.1
10241	CALCOCO2	calcium binding and coiled-coil domain 2	JV045360.1_AFI35431.1|JU473924.1_AFH30728.1|JU323336.1_AFE67092.1
10203	CALCRL	calcitonin receptor-like	JU322057.1_AFE65813.1
800	CALD1	caldesmon 1	JV048295.1_AFI38366.1|JV043899.1_AFI33970.1|JU477279.1_AFH34083.1|JU321478.1_AFE65234.1|JU321270.1_AFE65026.1
51063	CALHM2	calcium homeostasis modulator 2	JV635793.1_AFJ71133.1
801	CALM1	calmodulin 1 (phosphorylase kinase, delta)	JU319611.1_AFE63367.1|JU319609.1_AFE63365.1|JU319607.1_AFE63363.1|JU319612.1_AFE63368.1|JU319610.1_AFE63366.1|JU319608.1_AFE63364.1|JU319606.1_AFE63362.1
808	CALM3	calmodulin 3 (phosphorylase kinase, delta)	JV636391.1_AFJ71731.1|JV489130.1_AFJ70164.1|JV048314.1_AFI38385.1|JV044320.1_AFI34391.1|JV044026.1_AFI34097.1
51806	CALML5	calmodulin-like 5	JU472391.1_AFH29195.1
83698	CALN1	calneuron 1	JU320184.1_AFE63940.1|JU320183.1_AFE63939.1
811	CALR	calreticulin	JV048332.1_AFI38403.1|JU470758.1_AFH27562.1|JU470759.1_AFH27563.1|JU322329.1_AFE66085.1
813	CALU	calumenin	JU320007.1_AFE63763.1|JU320008.1_AFE63764.1
50632	CALY	calcyon neuron-specific vesicular protein	JU475784.1_AFH32588.1|JU334733.1_AFE78486.1
8536	CAMK1	calcium/calmodulin-dependent protein kinase I	JV048517.1_AFI38588.1|JU336824.1_AFE80577.1
57118	CAMK1D	calcium/calmodulin-dependent protein kinase ID	JU473002.1_AFH29806.1|JU335578.1_AFE79331.1|JU335576.1_AFE79329.1|JU335574.1_AFE79327.1|JU473003.1_AFH29807.1|JU335577.1_AFE79330.1|JU335575.1_AFE79328.1
815	CAMK2A	calcium/calmodulin-dependent protein kinase II alpha	JU319835.1_AFE63591.1|JU319834.1_AFE63590.1
816	CAMK2B	calcium/calmodulin-dependent protein kinase II beta	JV667486.1_AFJ72149.1|JV489125.1_AFJ70159.1
817	CAMK2D	calcium/calmodulin-dependent protein kinase II delta	JV048351.1_AFI38422.1|JV048352.1_AFI38423.1|JU477372.1_AFH34176.1|JU477370.1_AFH34174.1|JU477371.1_AFH34175.1|JU336554.1_AFE80307.1
818	CAMK2G	calcium/calmodulin-dependent protein kinase II gamma	JV667206.1_AFJ71869.1|JV667487.1_AFJ72150.1|JU471932.1_AFH28736.1|JU336559.1_AFE80312.1|JU336557.1_AFE80310.1|JU336560.1_AFE80313.1|JU336558.1_AFE80311.1|JU336556.1_AFE80309.1
55450	CAMK2N1	calcium/calmodulin-dependent protein kinase II inhibitor 1	JV043338.1_AFI33409.1
94032	CAMK2N2	calcium/calmodulin-dependent protein kinase II inhibitor 2	JU320083.1_AFE63839.1
814	CAMK4	calcium/calmodulin-dependent protein kinase IV	JU473372.1_AFH30176.1|JU321137.1_AFE64893.1
84254	CAMKK1	calcium/calmodulin-dependent protein kinase kinase 1, alpha	JV565028.1_AFJ70363.1|JU322149.1_AFE65905.1
10645	CAMKK2	calcium/calmodulin-dependent protein kinase kinase 2, beta	JV044408.1_AFI34479.1|JU471694.1_AFH28498.1|JU332563.1_AFE76318.1|JV044409.1_AFI34480.1|JU332562.1_AFE76317.1
79012	CAMKV	CaM kinase-like vesicle-associated	JU336336.1_AFE80089.1
819	CAMLG	calcium modulating ligand	JV048363.1_AFI38434.1|JU477382.1_AFH34186.1|JU336576.1_AFE80329.1|JU336574.1_AFE80327.1|JU336575.1_AFE80328.1|JU336573.1_AFE80326.1
157922	CAMSAP1	calmodulin regulated spectrin-associated protein 1	JV635982.1_AFJ71322.1
23271	CAMSAP2	calmodulin regulated spectrin-associated protein family, member 2	JV489114.1_AFJ70148.1
57662	CAMSAP3	calmodulin regulated spectrin-associated protein family, member 3	JV636291.1_AFJ71631.1
23125	CAMTA2	calmodulin binding transcription activator 2	JU474821.1_AFH31625.1
55832	CAND1	cullin-associated and neddylation-dissociated 1	JV043568.1_AFI33639.1|JU471375.1_AFH28179.1|JU319883.1_AFE63639.1
23066	CAND2	cullin-associated and neddylation-dissociated 2 (putative)	JV636044.1_AFJ71384.1|JV046511.1_AFI36582.1
124583	CANT1	calcium activated nucleotidase 1	JU474285.1_AFH31089.1
821	CANX	calnexin	JV048365.1_AFI38436.1|JU472049.1_AFH28853.1|JU321416.1_AFE65172.1
10487	CAP1	CAP, adenylate cyclase-associated protein 1 (yeast)	JV044229.1_AFI34300.1
10486	CAP2	CAP, adenylate cyclase-associated protein, 2 (yeast)	JU332520.1_AFE76275.1
822	CAPG	capping protein (actin filament), gelsolin-like	JU472483.1_AFH29287.1|JU321163.1_AFE64919.1
823	CAPN1	calpain 1, (mu/I) large subunit	JV044380.1_AFI34451.1|JU472030.1_AFH28834.1|JU336580.1_AFE80333.1
11132	CAPN10	calpain 10	JV565059.1_AFJ70394.1|JU474142.1_AFH30946.1|JU332712.1_AFE76467.1|JV046055.1_AFI36126.1
824	CAPN2	calpain 2, (m/II) large subunit	JV044828.1_AFI34899.1|JU477389.1_AFH34193.1|JU320808.1_AFE64564.1
726	CAPN5	calpain 5	JV043359.1_AFI33430.1|JU322444.1_AFE66200.1
827	CAPN6	calpain 6	JV635511.1_AFJ70851.1|JV048375.1_AFI38446.1
23473	CAPN7	calpain 7	JU473086.1_AFH29890.1|JU473087.1_AFH29891.1|JU321626.1_AFE65382.1|JU321625.1_AFE65381.1
826	CAPNS1	calpain, small subunit 1	JV527815.1_AFJ70271.1
4076	CAPRIN1	cell cycle associated protein 1	JV047054.1_AFI37125.1|JU475602.1_AFH32406.1|JV047055.1_AFI37126.1|JU475601.1_AFH32405.1|JU319603.1_AFE63359.1|JU319604.1_AFE63360.1
828	CAPS	calcyphosine	JU471542.1_AFH28346.1|JU336584.1_AFE80337.1|JV044569.1_AFI34640.1
829	CAPZA1	capping protein (actin filament) muscle Z-line, alpha 1	JU473278.1_AFH30082.1|JU336586.1_AFE80339.1|JV045517.1_AFI35588.1|JU336587.1_AFE80340.1
830	CAPZA2	capping protein (actin filament) muscle Z-line, alpha 2	JV048378.1_AFI38449.1|JU477402.1_AFH34206.1|JU336588.1_AFE80341.1
832	CAPZB	capping protein (actin filament) muscle Z-line, beta	JV044988.1_AFI35059.1|JU477413.1_AFH34217.1|JU320527.1_AFE64283.1
29775	CARD10	caspase recruitment domain family, member 10	JV636114.1_AFJ71454.1
84433	CARD11	caspase recruitment domain family, member 11	JU471781.1_AFH28585.1
84674	CARD6	caspase recruitment domain family, member 6	JU477526.1_AFH34330.1
23589	CARHSP1	calcium regulated heat stable protein 1, 24kDa	JV044493.1_AFI34564.1|JU471565.1_AFH28369.1|JU332254.1_AFE76009.1
833	CARS	cysteinyl-tRNA synthetase	JV044168.1_AFI34239.1|JU477414.1_AFH34218.1
79587	CARS2	cysteinyl-tRNA synthetase 2, mitochondrial (putative)	JU477199.1_AFH34003.1
9607	CARTPT	CART prepropeptide	JV667510.1_AFJ72173.1
22794	CASC3	cancer susceptibility candidate 3	JV636033.1_AFJ71373.1|JV046462.1_AFI36533.1|JU333443.1_AFE77198.1
113201	CASC4	cancer susceptibility candidate 4	JV046092.1_AFI36163.1|JU474196.1_AFH31000.1|JU332781.1_AFE76536.1|JU332779.1_AFE76534.1|JU332777.1_AFE76532.1|JV046091.1_AFI36162.1|JU474195.1_AFH30999.1|JU332780.1_AFE76535.1|JU332778.1_AFE76533.1
64921	CASD1	CAS1 domain containing 1	JV047962.1_AFI38033.1|JU476846.1_AFH33650.1|JU335966.1_AFE79719.1
8573	CASK	calcium/calmodulin-dependent serine protein kinase (MAGUK family)	JU336863.1_AFE80616.1|JU320476.1_AFE64232.1
835	CASP2	caspase 2, apoptosis-related cysteine peptidase	JU477420.1_AFH34224.1|JU336605.1_AFE80358.1
836	CASP3	caspase 3, apoptosis-related cysteine peptidase	JU472482.1_AFH29286.1|JU336611.1_AFE80364.1
837	CASP4	caspase 4, apoptosis-related cysteine peptidase	JU473387.1_AFH30191.1
839	CASP6	caspase 6, apoptosis-related cysteine peptidase	JV636402.1_AFJ71742.1|JU477441.1_AFH34245.1
9994	CASP8AP2	caspase 8 associated protein 2	JU478118.1_AFH34922.1|JU337405.1_AFE81156.1
842	CASP9	caspase 9, apoptosis-related cysteine peptidase	JV048425.1_AFI38496.1|JV048424.1_AFI38495.1
847	CAT	catalase	JV044570.1_AFI34641.1|JU322846.1_AFE66602.1
117155	CATSPER2	cation channel, sperm associated 2	JV046136.1_AFI36207.1|JU471992.1_AFH28796.1|JU332842.1_AFE76597.1|JU332843.1_AFE76598.1
857	CAV1	caveolin 1, caveolae protein, 22kDa	JV048544.1_AFI38615.1|JU477602.1_AFH34406.1|JU336862.1_AFE80615.1
858	CAV2	caveolin 2	JU332332.1_AFE76087.1|JU322764.1_AFE66520.1
9139	CBFA2T2	core-binding factor, runt domain, alpha subunit 2; translocated to, 2	JU477782.1_AFH34586.1|JU337054.1_AFE80807.1
863	CBFA2T3	core-binding factor, runt domain, alpha subunit 2; translocated to, 3	JU477616.1_AFH34420.1|JU477615.1_AFH34419.1
865	CBFB	core-binding factor, beta subunit	JV043620.1_AFI33691.1|JU472750.1_AFH29554.1|JU336883.1_AFE80636.1|JV043621.1_AFI33692.1|JU472751.1_AFH29555.1|JU336882.1_AFE80635.1
867	CBL	Cbl proto-oncogene, E3 ubiquitin protein ligase	JU477628.1_AFH34432.1|JU477627.1_AFH34431.1
79872	CBLL1	Cbl proto-oncogene-like 1, E3 ubiquitin protein ligase	JU477254.1_AFH34058.1|JU320760.1_AFE64516.1
147381	CBLN2	cerebellin 2 precursor	JV667347.1_AFJ72010.1
643866	CBLN3	cerebellin 3 precursor	JV635842.1_AFJ71182.1
140689	CBLN4	cerebellin 4 precursor	JU470680.1_AFH27484.1
873	CBR1	carbonyl reductase 1	JV636436.1_AFJ71776.1|JV048577.1_AFI38648.1|JU477643.1_AFH34447.1
874	CBR3	carbonyl reductase 3	JU323428.1_AFE67184.1
84869	CBR4	carbonyl reductase 4	JU322950.1_AFE66706.1|JU322949.1_AFE66705.1
875	CBS	cystathionine-beta-synthase	JU322990.1_AFE66746.1
445571	CBWD3	COBW domain containing 3	JU334591.1_AFE78344.1|JU470711.1_AFH27515.1
10951	CBX1	chromobox homolog 1	JU474096.1_AFH30900.1|JV046019.1_AFI36090.1|JU320471.1_AFE64227.1|JU320470.1_AFE64226.1
84733	CBX2	chromobox homolog 2	JV048475.1_AFI38546.1|JU477531.1_AFH34335.1
11335	CBX3	chromobox homolog 3	JU332786.1_AFE76541.1|JV044593.1_AFI34664.1|JU471389.1_AFH28193.1
8535	CBX4	chromobox homolog 4	JU477570.1_AFH34374.1
23468	CBX5	chromobox homolog 5	JU474940.1_AFH31744.1|JV043983.1_AFI34054.1|JU332139.1_AFE75895.1|JU332138.1_AFE75894.1|JU319960.1_AFE63716.1|JU319961.1_AFE63717.1
23492	CBX7	chromobox homolog 7	JV046598.1_AFI36669.1|JU474947.1_AFH31751.1|JU333710.1_AFE77465.1
57332	CBX8	chromobox homolog 8	JU476521.1_AFH33325.1
25776	CBY1	chibby homolog 1 (Drosophila)	JV045634.1_AFI35705.1|JU321873.1_AFE65629.1
54862	CC2D1A	coiled-coil and C2 domain containing 1A	JU335134.1_AFE78887.1|JU476135.1_AFH32939.1
55749	CCAR1	cell division cycle and apoptosis regulator 1	JU470556.1_AFH27360.1|JV045253.1_AFI35324.1
883	CCBL1	cysteine conjugate-beta lyase, cytoplasmic	JV527769.1_AFJ70225.1|JV045533.1_AFI35604.1|JU473411.1_AFH30215.1
56267	CCBL2	cysteine conjugate-beta lyase 2	JU335483.1_AFE79236.1|JV047671.1_AFI37742.1|JU470567.1_AFH27371.1
112869	CCDC101	coiled-coil domain containing 101	JU471890.1_AFH28694.1|JU332773.1_AFE76528.1|JV045387.1_AFI35458.1
112942	CCDC104	coiled-coil domain containing 104	JU473623.1_AFH30427.1|JU322832.1_AFE66588.1
29903	CCDC106	coiled-coil domain containing 106	JU334209.1_AFE77964.1
55013	CCDC109B	coiled-coil domain containing 109B	JV635811.1_AFJ71151.1|JU473736.1_AFH30540.1
201973	CCDC111	primase and polymerase (DNA-directed)	JU474630.1_AFH31434.1|JU333320.1_AFE77075.1
153733	CCDC112	coiled-coil domain containing 112	JU333133.1_AFE76888.1
84317	CCDC115	coiled-coil domain containing 115	JV635647.1_AFJ70987.1|JV043298.1_AFI33369.1|JU471950.1_AFH28754.1|JV043297.1_AFI33368.1|JU471951.1_AFH28755.1|JU332119.1_AFE75875.1|JU332118.1_AFE75874.1
90060	CCDC120	coiled-coil domain containing 120	JV635574.1_AFJ70914.1
79635	CCDC121	coiled-coil domain containing 121	JU323477.1_AFE67233.1
202243	CCDC125	coiled-coil domain containing 125	JU474636.1_AFH31440.1|JU474634.1_AFH31438.1|JU474632.1_AFH31436.1|JU474635.1_AFH31439.1|JU474633.1_AFH31437.1|JU474631.1_AFH31435.1
90693	CCDC126	coiled-coil domain containing 126	JU477742.1_AFH34546.1|JV045723.1_AFI35794.1|JU321965.1_AFE65721.1
133957	CCDC127	coiled-coil domain containing 127	JV046216.1_AFI36287.1|JU474339.1_AFH31143.1|JU332964.1_AFE76719.1
81576	CCDC130	coiled-coil domain containing 130	JV489175.1_AFJ70209.1|JV048338.1_AFI38409.1|JU336541.1_AFE80294.1|JU477359.1_AFH34163.1
55610	CCDC132	coiled-coil domain containing 132	JV565146.1_AFJ70481.1
79879	CCDC134	coiled-coil domain containing 134	JU321293.1_AFE65049.1
91050	CCDC149	coiled-coil domain containing 149	JV527821.1_AFJ70277.1|JV048644.1_AFI38715.1|JU337030.1_AFE80783.1
126075	CCDC159	coiled-coil domain containing 159	JV046175.1_AFI36246.1
154467	CCDC167	coiled-coil domain containing 167	JV044098.1_AFI34169.1|JU471086.1_AFH27890.1
28952	CCDC22	coiled-coil domain containing 22	JV046832.1_AFI36903.1|JU475268.1_AFH32072.1|JU321058.1_AFE64814.1
374969	CCDC23	coiled-coil domain containing 23	JV043579.1_AFI33650.1|JU471941.1_AFH28745.1|JU321115.1_AFE64871.1
149473	CCDC24	coiled-coil domain containing 24	JU474422.1_AFH31226.1
55246	CCDC25	coiled-coil domain containing 25	JU476240.1_AFH33044.1|JU335285.1_AFE79038.1
79140	CCDC28B	coiled-coil domain containing 28B	JV048230.1_AFI38301.1|JU477174.1_AFH33978.1|JU336354.1_AFE80107.1
83643	CCDC3	coiled-coil domain containing 3	JV600232.1_AFJ70620.1
124808	CCDC43	coiled-coil domain containing 43	JU332892.1_AFE76647.1
57003	CCDC47	coiled-coil domain containing 47	JV047718.1_AFI37789.1|JU476480.1_AFH33284.1|JU335553.1_AFE79306.1
152137	CCDC50	coiled-coil domain containing 50	JU333115.1_AFE76870.1|JV046277.1_AFI36348.1|JU472327.1_AFH29131.1|JU323299.1_AFE67055.1
51019	CCDC53	coiled-coil domain containing 53	JU473164.1_AFH29968.1|JV043805.1_AFI33876.1|JU334760.1_AFE78513.1
29080	CCDC59	coiled-coil domain containing 59	JU323485.1_AFE67241.1
285331	CCDC66	coiled-coil domain containing 66	JU475246.1_AFH32050.1|JV046813.1_AFI36884.1|JU334100.1_AFE77855.1
26112	CCDC69	coiled-coil domain containing 69	JU472300.1_AFH29104.1|JU475109.1_AFH31913.1
64925	CCDC71	coiled-coil domain containing 71	JU476847.1_AFH33651.1
253635	CCDC75	G patch domain containing 11	JV489136.1_AFJ70170.1|JV044270.1_AFI34341.1|JU473784.1_AFH30588.1|JU321433.1_AFE65189.1
84318	CCDC77	coiled-coil domain containing 77	JU472700.1_AFH29504.1|JU336711.1_AFE80464.1
151887	CCDC80	coiled-coil domain containing 80	JU472582.1_AFH29386.1|JV043449.1_AFI33520.1|JU322694.1_AFE66450.1
79780	CCDC82	coiled-coil domain containing 82	JV048274.1_AFI38345.1|JU336420.1_AFE80173.1
338657	CCDC84	coiled-coil domain containing 84	JU475418.1_AFH32222.1|JU334311.1_AFE78064.1
114800	CCDC85A	coiled-coil domain containing 85A	JV565061.1_AFJ70396.1
11007	CCDC85B	coiled-coil domain containing 85B	JV044704.1_AFI34775.1|JU332672.1_AFE76427.1|JU473467.1_AFH30271.1
79080	CCDC86	coiled-coil domain containing 86	JV635881.1_AFJ71221.1|JU336346.1_AFE80099.1
55704	CCDC88A	coiled-coil domain containing 88A	JU476348.1_AFH33152.1|JU470692.1_AFH27496.1|JU335400.1_AFE79153.1|JU322214.1_AFE65970.1
283234	CCDC88B	coiled-coil domain containing 88B	JU472176.1_AFH28980.1
60492	CCDC90B	coiled-coil domain containing 90B	JV635845.1_AFJ71185.1|JV047853.1_AFI37924.1|JU473107.1_AFH29911.1|JU322706.1_AFE66462.1
55297	CCDC91	coiled-coil domain containing 91	JV047552.1_AFI37623.1|JU476266.1_AFH33070.1|JU335307.1_AFE79060.1
80212	CCDC92	coiled-coil domain containing 92	JV048306.1_AFI38377.1|JU321383.1_AFE65139.1
54520	CCDC93	coiled-coil domain containing 93	JU335088.1_AFE78841.1
55702	CCDC94	coiled-coil domain containing 94	JV047605.1_AFI37676.1|JU476347.1_AFH33151.1|JU335398.1_AFE79151.1
90324	CCDC97	coiled-coil domain containing 97	JV048631.1_AFI38702.1|JU477718.1_AFH34522.1|JU336994.1_AFE80747.1
885	CCK	cholecystokinin	JV667497.1_AFJ72160.1|JU336928.1_AFE80681.1
6361	CCL17	chemokine (C-C motif) ligand 17	JU476728.1_AFH33532.1
6367	CCL22	chemokine (C-C motif) ligand 22	JU476732.1_AFH33536.1|JU476730.1_AFH33534.1|JU476733.1_AFH33537.1|JU476731.1_AFH33535.1|JU476729.1_AFH33533.1
6351	CCL4	chemokine (C-C motif) ligand 4	JU472372.1_AFH29176.1|JU332350.1_AFE76105.1
6352	CCL5	chemokine (C-C motif) ligand 5	JU472169.1_AFH28973.1
83605	CCM2	cerebral cavernous malformation 2	JV048386.1_AFI38457.1|JU336614.1_AFE80367.1|JV044725.1_AFI34796.1|JU477425.1_AFH34229.1|JU336613.1_AFE80366.1|JU336612.1_AFE80365.1
8900	CCNA1	cyclin A1	JU336950.1_AFE80703.1
890	CCNA2	cyclin A2	JU471265.1_AFH28069.1
891	CCNB1	cyclin B1	JV048609.1_AFI38680.1|JU477688.1_AFH34492.1|JU477687.1_AFH34491.1
57820	CCNB1IP1	cyclin B1 interacting protein 1, E3 ubiquitin protein ligase	JV045245.1_AFI35316.1
9133	CCNB2	cyclin B2	JV635466.1_AFJ70806.1|JU473590.1_AFH30394.1|JV045721.1_AFI35792.1
892	CCNC	cyclin C	JV044115.1_AFI34186.1|JU477689.1_AFH34493.1|JU320974.1_AFE64730.1
595	CCND1	cyclin D1	JU473363.1_AFH30167.1|JU335774.1_AFE79527.1
894	CCND2	cyclin D2	JV043470.1_AFI33541.1|JU477698.1_AFH34502.1|JV043469.1_AFI33540.1|JU321222.1_AFE64978.1
896	CCND3	cyclin D3	JV048616.1_AFI38687.1|JU322013.1_AFE65769.1
23582	CCNDBP1	cyclin D-type binding-protein 1	JV046616.1_AFI36687.1|JU333737.1_AFE77492.1
899	CCNF	cyclin F	JU471720.1_AFH28524.1
900	CCNG1	cyclin G1	JV045359.1_AFI35430.1|JU477709.1_AFH34513.1|JU321587.1_AFE65343.1
901	CCNG2	cyclin G2	JV667271.1_AFJ71934.1|JV048621.1_AFI38692.1|JU472227.1_AFH29031.1|JU321432.1_AFE65188.1
902	CCNH	cyclin H	JV048625.1_AFI38696.1|JU336989.1_AFE80742.1|JU477713.1_AFH34517.1
10983	CCNI	cyclin I	JV043690.1_AFI33761.1|JU471183.1_AFH27987.1|JU322226.1_AFE65982.1|JU322224.1_AFE65980.1
54619	CCNJ	cyclin J	JU476098.1_AFH32902.1
57018	CCNL1	cyclin L1	JU472222.1_AFH29026.1|JV047719.1_AFI37790.1|JU320671.1_AFE64427.1
904	CCNT1	cyclin T1	JU336998.1_AFE80751.1|JU477721.1_AFH34525.1
905	CCNT2	cyclin T2	JV043354.1_AFI33425.1|JU471606.1_AFH28410.1|JV043353.1_AFI33424.1|JU471605.1_AFH28409.1|JU322196.1_AFE65952.1|JU322122.1_AFE65878.1
219771	CCNY	cyclin Y	JV045232.1_AFI35303.1|JU471875.1_AFH28679.1|JU320146.1_AFE63902.1
151195	CCNYL1	cyclin Y-like 1	JU474440.1_AFH31244.1|JU333108.1_AFE76863.1
9738	CCP110	centriolar coiled coil protein 110kDa	JU472161.1_AFH28965.1
9236	CCPG1	cell cycle progression 1	JV048695.1_AFI38766.1|JU477838.1_AFH34642.1|JU322935.1_AFE66691.1
1233	CCR4	chemokine (C-C motif) receptor 4	JU473468.1_AFH30272.1
1235	CCR6	chemokine (C-C motif) receptor 6	JU471420.1_AFH28224.1
10803	CCR9	chemokine (C-C motif) receptor 9	JU472440.1_AFH29244.1
9973	CCS	copper chaperone for superoxide dismutase	JV044902.1_AFI34973.1|JU478111.1_AFH34915.1|JU323218.1_AFE66974.1
10576	CCT2	chaperonin containing TCP1, subunit 2 (beta)	JV045945.1_AFI36016.1|JU472215.1_AFH29019.1|JU332540.1_AFE76295.1
7203	CCT3	chaperonin containing TCP1, subunit 3 (gamma)	JV045035.1_AFI35106.1|JU470795.1_AFH27599.1|JU321928.1_AFE65684.1
10575	CCT4	chaperonin containing TCP1, subunit 4 (delta)	JV044310.1_AFI34381.1|JU332539.1_AFE76294.1|JU472419.1_AFH29223.1
22948	CCT5	chaperonin containing TCP1, subunit 5 (epsilon)	JV046486.1_AFI36557.1|JU474760.1_AFH31564.1|JU333495.1_AFE77250.1
908	CCT6A	chaperonin containing TCP1, subunit 6A (zeta 1)	JV044904.1_AFI34975.1|JU477748.1_AFH34552.1|JU337015.1_AFE80768.1|JV044903.1_AFI34974.1|JU477747.1_AFH34551.1|JU337016.1_AFE80769.1
10574	CCT7	chaperonin containing TCP1, subunit 7 (eta)	JV667163.1_AFJ71826.1
10694	CCT8	chaperonin containing TCP1, subunit 8 (theta)	JV045967.1_AFI36038.1|JU474047.1_AFH30851.1|JU332580.1_AFE76335.1
221960	CCZ1B	CCZ1 vacuolar protein trafficking and biogenesis associated homolog B (S. cerevisiae)	JU475946.1_AFH32750.1|JU475947.1_AFH32751.1
929	CD14	CD14 molecule	JU473288.1_AFH30092.1
977	CD151	CD151 molecule (Raph blood group)	JV048827.1_AFI38898.1|JU471378.1_AFH28182.1
8763	CD164	CD164 molecule, sialomucin	JV600199.1_AFJ70587.1|JV048580.1_AFI38651.1|JV044502.1_AFI34573.1|JU477648.1_AFH34452.1|JU472032.1_AFH28836.1|JU477649.1_AFH34453.1|JU336913.1_AFE80666.1|JU323459.1_AFE67215.1
911	CD1C	CD1c molecule	JU477764.1_AFH34568.1|JU477763.1_AFH34567.1
914	CD2	CD2 molecule	JU477783.1_AFH34587.1
4345	CD200	CD200 molecule	JU470812.1_AFH27616.1|JV044869.1_AFI34940.1|JU323326.1_AFE67082.1
933	CD22	CD22 molecule	JU337128.1_AFE80881.1
919	CD247	CD247 molecule	JU477807.1_AFH34611.1
29126	CD274	CD274 molecule	JU475295.1_AFH32099.1
80381	CD276	CD276 molecule	JV636390.1_AFJ71730.1|JV043943.1_AFI34014.1
940	CD28	CD28 molecule	JU471907.1_AFH28711.1
23607	CD2AP	CD2-associated protein	JU472085.1_AFH28889.1|JU323155.1_AFE66911.1
10421	CD2BP2	CD2 (cytoplasmic tail) binding protein 2	JU473976.1_AFH30780.1|JU332503.1_AFE76258.1|JV045903.1_AFI35974.1
947	CD34	CD34 molecule	JV048761.1_AFI38832.1|JU323487.1_AFE67243.1
951	CD37	CD37 molecule	JU470714.1_AFH27518.1|JU323266.1_AFE67022.1
952	CD38	CD38 molecule	JU477923.1_AFH34727.1|JU337205.1_AFE80958.1
917	CD3G	CD3g molecule, gamma (CD3-TCR complex)	JU477800.1_AFH34604.1|JU477798.1_AFH34602.1|JU477799.1_AFH34603.1|JU477797.1_AFH34601.1
920	CD4	CD4 molecule	JU337082.1_AFE80835.1
958	CD40	CD40 molecule, TNF receptor superfamily member 5	JU477940.1_AFH34744.1
959	CD40LG	CD40 ligand	JU471432.1_AFH28236.1
960	CD44	CD44 molecule (Indian blood group)	JU472526.1_AFH29330.1|JU472527.1_AFH29331.1|JU472525.1_AFH29329.1|JU337233.1_AFE80986.1
4179	CD46	CD46 molecule, complement regulatory protein	JV047080.1_AFI37151.1|JU475630.1_AFH32434.1|JU475628.1_AFH32432.1|JU334543.1_AFE78296.1|JV047081.1_AFI37152.1|JV047079.1_AFI37150.1|JU475629.1_AFH32433.1|JU334544.1_AFE78297.1|JU334542.1_AFE78295.1
961	CD47	CD47 molecule	JV045206.1_AFI35277.1|JU471355.1_AFH28159.1|JU321289.1_AFE65045.1|JU321354.1_AFE65110.1
921	CD5	CD5 molecule	JU477824.1_AFH34628.1
1043	CD52	CD52 molecule	JV045905.1_AFI35976.1|JU332504.1_AFE76259.1
963	CD53	CD53 molecule	JU477954.1_AFH34758.1|JU337242.1_AFE80995.1
1604	CD55	CD55 molecule, decay accelerating factor for complement (Cromer blood group)	JU333167.1_AFE76922.1|JU333166.1_AFE76921.1
965	CD58	CD58 molecule	JU477964.1_AFH34768.1|JU337257.1_AFE81010.1
966	CD59	CD59 molecule, complement regulatory protein	JV044622.1_AFI34693.1|JU470462.1_AFH27266.1|JU470463.1_AFH27267.1|JU332208.1_AFE75963.1
923	CD6	CD6 molecule	JU477834.1_AFH34638.1
967	CD63	CD63 molecule	JV043425.1_AFI33496.1|JU319773.1_AFE63529.1
968	CD68	CD68 molecule	JU477977.1_AFH34781.1
924	CD7	CD7 molecule	JU471294.1_AFH28098.1
972	CD74	CD74 molecule, major histocompatibility complex, class II invariant chain	JV048818.1_AFI38889.1|JV048819.1_AFI38890.1
973	CD79A	CD79a molecule, immunoglobulin-associated alpha	JU477994.1_AFH34798.1|JU477995.1_AFH34799.1
974	CD79B	CD79b molecule, immunoglobulin-associated beta	JU478000.1_AFH34804.1
941	CD80	CD80 molecule	JU477896.1_AFH34700.1
975	CD81	CD81 molecule	JU470589.1_AFH27393.1|JU337304.1_AFE81055.1
3732	CD82	CD82 molecule	JV600207.1_AFJ70595.1|JU334403.1_AFE78156.1|JV046991.1_AFI37062.1|JU475507.1_AFH32311.1
9308	CD83	CD83 molecule	JU337113.1_AFE80866.1|JU473281.1_AFH30085.1
942	CD86	CD86 molecule	JU477900.1_AFH34704.1
928	CD9	CD9 molecule	JV048709.1_AFI38780.1|JU477853.1_AFH34657.1
22918	CD93	CD93 molecule	JV636039.1_AFJ71379.1
976	CD97	CD97 molecule	JU478010.1_AFH34814.1|JU478011.1_AFH34815.1
4267	CD99	CD99 molecule	JV043984.1_AFI34055.1|JV043985.1_AFI34056.1|JU473061.1_AFH29865.1|JU323419.1_AFE67175.1
83692	CD99L2	CD99 molecule-like 2	JV048394.1_AFI38465.1|JU477432.1_AFH34236.1|JU336619.1_AFE80372.1
81602	CDADC1	cytidine and dCMP deaminase domain containing 1	JU336543.1_AFE80296.1
8872	CDC123	cell division cycle 123	JU473344.1_AFH30148.1|JV045053.1_AFI35124.1|JU321742.1_AFE65498.1
8881	CDC16	cell division cycle 16	JU477670.1_AFH34474.1|JU336936.1_AFE80689.1|JU477671.1_AFH34475.1|JU336937.1_AFE80690.1
991	CDC20	cell division cycle 20	JV045155.1_AFI35226.1|JU320900.1_AFE64656.1
8697	CDC23	cell division cycle 23	JU336893.1_AFE80646.1
993	CDC25A	cell division cycle 25A	JV635580.1_AFJ70920.1|JU478087.1_AFH34891.1
994	CDC25B	cell division cycle 25B	JU478096.1_AFH34900.1|JU478095.1_AFH34899.1
246184	CDC26	cell division cycle 26	JV045404.1_AFI35475.1|JU471010.1_AFH27814.1|JU333766.1_AFE77521.1|JV045405.1_AFI35476.1|JU471009.1_AFH27813.1|JU321412.1_AFE65168.1
996	CDC27	cell division cycle 27	JU478102.1_AFH34906.1|JU478103.1_AFH34907.1|JU320566.1_AFE64322.1|JU320567.1_AFE64323.1
997	CDC34	cell division cycle 34	JV044671.1_AFI34742.1|JU478109.1_AFH34913.1|JU332146.1_AFE75902.1
11140	CDC37	cell division cycle 37	JU470466.1_AFH27270.1|JU320783.1_AFE64539.1
55664	CDC37L1	cell division cycle 37-like 1	JU476331.1_AFH33135.1|JU335385.1_AFE79138.1
51362	CDC40	cell division cycle 40	JU475889.1_AFH32693.1|JU334869.1_AFE78622.1
998	CDC42	cell division cycle 42	JV048867.1_AFI38938.1|JU337400.1_AFE81151.1|JU478113.1_AFH34917.1|JU319978.1_AFE63734.1
8476	CDC42BPA	CDC42 binding protein kinase alpha (DMPK-like)	JU321771.1_AFE65527.1|JU321707.1_AFE65463.1
9578	CDC42BPB	CDC42 binding protein kinase beta (DMPK-like)	JV048782.1_AFI38853.1|JU320543.1_AFE64299.1
10435	CDC42EP2	CDC42 effector protein (Rho GTPase binding) 2	JU321179.1_AFE64935.1
10602	CDC42EP3	CDC42 effector protein (Rho GTPase binding) 3	JV044023.1_AFI34094.1|JU474021.1_AFH30825.1|JU321869.1_AFE65625.1
23580	CDC42EP4	CDC42 effector protein (Rho GTPase binding) 4	JV046615.1_AFI36686.1|JU474977.1_AFH31781.1|JU333736.1_AFE77491.1
56882	CDC42SE1	CDC42 small effector 1	JV044237.1_AFI34308.1|JU476455.1_AFH33259.1|JU335515.1_AFE79268.1
56990	CDC42SE2	CDC42 small effector 2	JV043854.1_AFI33925.1|JU471686.1_AFH28490.1|JU320136.1_AFE63892.1|JU320135.1_AFE63891.1
988	CDC5L	cell division cycle 5-like	JV044138.1_AFI34209.1|JU478068.1_AFH34872.1|JU337371.1_AFE81122.1
990	CDC6	cell division cycle 6	JU478074.1_AFH34878.1|JU478073.1_AFH34877.1
8317	CDC7	cell division cycle 7	JV048382.1_AFI38453.1|JU477412.1_AFH34216.1
79577	CDC73	cell division cycle 73	JU336377.1_AFE80130.1|JU477195.1_AFH33999.1
157313	CDCA2	cell division cycle associated 2	JU474463.1_AFH31267.1
83461	CDCA3	cell division cycle associated 3	JU473506.1_AFH30310.1
55038	CDCA4	cell division cycle associated 4	JU471526.1_AFH28330.1
113130	CDCA5	cell division cycle associated 5	JV635830.1_AFJ71170.1|JU472468.1_AFH29272.1
83879	CDCA7	cell division cycle associated 7	JV635460.1_AFJ70800.1|JU472140.1_AFH28944.1|JU472138.1_AFH28942.1|JU472139.1_AFH28943.1
55536	CDCA7L	cell division cycle associated 7-like	JV047578.1_AFI37649.1|JU476298.1_AFH33102.1|JU476296.1_AFH33100.1|JU335344.1_AFE79097.1|JV047579.1_AFI37650.1|JV047577.1_AFI37648.1|JU476297.1_AFH33101.1
55143	CDCA8	cell division cycle associated 8	JU476210.1_AFH33014.1
1008	CDH10	cadherin 10, type 2 (T2-cadherin)	JU322259.1_AFE66015.1
1009	CDH11	cadherin 11, type 2, OB-cadherin (osteoblast)	JV045832.1_AFI35903.1|JU332399.1_AFE76154.1
1012	CDH13	cadherin 13	JU332410.1_AFE76165.1
1016	CDH18	cadherin 18, type 2	JU321328.1_AFE65084.1
28513	CDH19	cadherin 19, type 2	JU334094.1_AFE77849.1|JU334095.1_AFE77850.1
1000	CDH2	cadherin 2, type 1, N-cadherin (neuronal)	JV043642.1_AFI33713.1|JU321883.1_AFE65639.1
28316	CDH20	cadherin 20, type 2	JV667380.1_AFJ72043.1|JU334075.1_AFE77830.1
64403	CDH24	cadherin 24, type 2	JV667248.1_AFJ71911.1|JU471913.1_AFH28717.1|JU322476.1_AFE66232.1
1001	CDH3	cadherin 3, type 1, P-cadherin (placental)	JU473826.1_AFH30630.1|JU473827.1_AFH30631.1
1004	CDH6	cadherin 6, type 2, K-cadherin (fetal kidney)	JU332383.1_AFE76138.1
1005	CDH7	cadherin 7, type 2	JU322070.1_AFE65826.1
1006	CDH8	cadherin 8, type 2	JU332390.1_AFE76145.1
1007	CDH9	cadherin 9, type 2 (T1-cadherin)	JU321902.1_AFE65658.1
10423	CDIPT	CDP-diacylglycerol--inositol 3-phosphatidyltransferase	JV044080.1_AFI34151.1|JU472849.1_AFH29653.1|JU321684.1_AFE65440.1
983	CDK1	cyclin-dependent kinase 1	JU472131.1_AFH28935.1
8558	CDK10	cyclin-dependent kinase 10	JV045635.1_AFI35706.1
51755	CDK12	cyclin-dependent kinase 12	JV635737.1_AFJ71077.1|JV635736.1_AFJ71076.1|JV047356.1_AFI37427.1|JU471776.1_AFH28580.1|JV047357.1_AFI37428.1|JU471777.1_AFH28581.1
5218	CDK14	cyclin-dependent kinase 14	JV564956.1_AFJ70291.1
5127	CDK16	cyclin-dependent kinase 16	JU319829.1_AFE63585.1
5128	CDK17	cyclin-dependent kinase 17	JV043896.1_AFI33967.1|JU470608.1_AFH27412.1|JV043895.1_AFI33966.1|JU470609.1_AFH27413.1|JU320652.1_AFE64408.1|JU320653.1_AFE64409.1
5129	CDK18	cyclin-dependent kinase 18	JU334847.1_AFE78600.1|JU334846.1_AFE78599.1
23097	CDK19	cyclin-dependent kinase 19	JU474806.1_AFH31610.1|JU333541.1_AFE77296.1|JU474807.1_AFH31611.1|JU333540.1_AFE77295.1
1017	CDK2	cyclin-dependent kinase 2	JV045857.1_AFI35928.1|JU473899.1_AFH30703.1|JU320958.1_AFE64714.1
23552	CDK20	cyclin-dependent kinase 20	JV044962.1_AFI35033.1|JU473768.1_AFH30572.1
8099	CDK2AP1	cyclin-dependent kinase 2 associated protein 1	JV048329.1_AFI38400.1|JU477339.1_AFH34143.1
10263	CDK2AP2	cyclin-dependent kinase 2 associated protein 2	JV045874.1_AFI35945.1|JU473932.1_AFH30736.1|JU332465.1_AFE76220.1|JV045875.1_AFI35946.1|JV044675.1_AFI34746.1|JU473931.1_AFH30735.1|JU332464.1_AFE76219.1
1019	CDK4	cyclin-dependent kinase 4	JU471198.1_AFH28002.1|JU332440.1_AFE76195.1|JV044345.1_AFI34416.1
1020	CDK5	cyclin-dependent kinase 5	JV044814.1_AFI34885.1|JU473263.1_AFH30067.1|JU320707.1_AFE64463.1
8851	CDK5R1	cyclin-dependent kinase 5, regulatory subunit 1 (p35)	JU471937.1_AFH28741.1|JU320030.1_AFE63786.1
51654	CDK5RAP1	CDK5 regulatory subunit associated protein 1	JU475962.1_AFH32766.1|JU334952.1_AFE78705.1|JV047345.1_AFI37416.1
55755	CDK5RAP2	CDK5 regulatory subunit associated protein 2	JU471803.1_AFH28607.1|JU323391.1_AFE67147.1
80279	CDK5RAP3	CDK5 regulatory subunit associated protein 3	JV045101.1_AFI35172.1|JU472133.1_AFH28937.1|JU322715.1_AFE66471.1
1021	CDK6	cyclin-dependent kinase 6	JU471048.1_AFH27852.1|JU471047.1_AFH27851.1|JU319885.1_AFE63641.1|JU319886.1_AFE63642.1
1022	CDK7	cyclin-dependent kinase 7	JV045868.1_AFI35939.1|JU473918.1_AFH30722.1|JU332451.1_AFE76206.1
1024	CDK8	cyclin-dependent kinase 8	JV045870.1_AFI35941.1|JU473922.1_AFH30726.1|JU332455.1_AFE76210.1
1025	CDK9	cyclin-dependent kinase 9	JU473926.1_AFH30730.1|JU332460.1_AFE76215.1
54901	CDKAL1	CDK5 regulatory subunit associated protein 1-like 1	JV047466.1_AFI37537.1|JU476147.1_AFH32951.1|JU335143.1_AFE78896.1
8814	CDKL1	cyclin-dependent kinase-like 1 (CDC2-related kinase)	JV565200.1_AFJ70535.1
1026	CDKN1A	cyclin-dependent kinase inhibitor 1A (p21, Cip1)	JV667323.1_AFJ71986.1
1027	CDKN1B	cyclin-dependent kinase inhibitor 1B (p27, Kip1)	JV044784.1_AFI34855.1|JU472875.1_AFH29679.1|JU321114.1_AFE64870.1
55602	CDKN2AIP	CDKN2A interacting protein	JU470704.1_AFH27508.1|JU322461.1_AFE66217.1
91368	CDKN2AIPNL	CDKN2A interacting protein N-terminal like	JV048656.1_AFI38727.1|JU477780.1_AFH34584.1|JU337052.1_AFE80805.1
1031	CDKN2C	cyclin-dependent kinase inhibitor 2C (p18, inhibits CDK4)	JU332475.1_AFE76230.1|JU473943.1_AFH30747.1|JU471305.1_AFH28109.1|JU332476.1_AFE76231.1
1032	CDKN2D	cyclin-dependent kinase inhibitor 2D (p19, inhibits CDK4)	JU472230.1_AFH29034.1|JU322405.1_AFE66161.1
1033	CDKN3	cyclin-dependent kinase inhibitor 3	JU473946.1_AFH30750.1
1036	CDO1	cysteine dioxygenase type 1	JV045144.1_AFI35215.1|JU321610.1_AFE65366.1
1039	CDR2	cerebellar degeneration-related protein 2, 62kDa	JV045324.1_AFI35395.1|JU473159.1_AFH29963.1
30850	CDR2L	cerebellar degeneration-related protein 2-like	JU321120.1_AFE64876.1
284040	CDRT4	CMT1A duplicated region transcript 4	JU323473.1_AFE67229.1
8760	CDS2	CDP-diacylglycerol synthase (phosphatidate cytidylyltransferase) 2	JV048579.1_AFI38650.1|JU471740.1_AFH28544.1|JU336912.1_AFE80665.1
55573	CDV3	CDV3 homolog (mouse)	JV636259.1_AFJ71599.1|JU476306.1_AFH33110.1|JU476307.1_AFH33111.1
9425	CDYL	chromodomain protein, Y-like	JV048748.1_AFI38819.1|JU337175.1_AFE80928.1
1051	CEBPB	CCAAT/enhancer binding protein (C/EBP), beta	JV600247.1_AFJ70635.1
1054	CEBPG	CCAAT/enhancer binding protein (C/EBP), gamma	JV045932.1_AFI36003.1|JU473099.1_AFH29903.1|JU322031.1_AFE65787.1
10153	CEBPZ	CCAAT/enhancer binding protein (C/EBP), zeta	JV045851.1_AFI35922.1|JU473891.1_AFH30695.1
51816	CECR1	cat eye syndrome chromosome region, candidate 1	JU475991.1_AFH32795.1
10658	CELF1	CUGBP, Elav-like family member 1	JV635451.1_AFJ70791.1|JV527779.1_AFJ70235.1|JV045962.1_AFI36033.1|JV043236.1_AFI33307.1|JU474038.1_AFH30842.1|JV043237.1_AFI33308.1|JU474037.1_AFH30841.1|JU319737.1_AFE63493.1
10659	CELF2	CUGBP, Elav-like family member 2	JU332569.1_AFE76324.1|JU332567.1_AFE76322.1|JU474039.1_AFH30843.1|JU332568.1_AFE76323.1|JU332566.1_AFE76321.1
56853	CELF4	CUGBP, Elav-like family member 4	JV667444.1_AFJ72107.1|JV667445.1_AFJ72108.1
60677	CELF6	CUGBP, Elav-like family member 6	JV667443.1_AFJ72106.1
51286	CEND1	cell cycle exit and neuronal differentiation 1	JU334844.1_AFE78597.1
1059	CENPB	centromere protein B, 80kDa	JV565055.1_AFJ70390.1
1060	CENPC1	centromere protein C	JU332547.1_AFE76302.1|JU474019.1_AFH30823.1
1063	CENPF	centromere protein F, 350/400kDa	JU474031.1_AFH30835.1
2491	CENPI	centromere protein I	JU475014.1_AFH31818.1
64105	CENPK	centromere protein K	JU476759.1_AFH33563.1
91687	CENPL	centromere protein L	JU477793.1_AFH34597.1
55839	CENPN	centromere protein N	JU472259.1_AFH29063.1
79172	CENPO	centromere protein O	JU477181.1_AFH33985.1
401541	CENPP	centromere protein P	JU475585.1_AFH32389.1
80152	CENPT	centromere protein T	JU470533.1_AFH27337.1
201161	CENPV	centromere protein V	JV636015.1_AFJ71355.1|JU474622.1_AFH31426.1
387103	CENPW	centromere protein W	JV636144.1_AFJ71484.1|JU470708.1_AFH27512.1|JV047015.1_AFI37086.1
9731	CEP104	centrosomal protein 104kDa	JU477997.1_AFH34801.1
153241	CEP120	centrosomal protein 120kDa	JV046282.1_AFI36353.1|JU473264.1_AFH30068.1|JU333130.1_AFE76885.1|JU473265.1_AFH30069.1|JU333129.1_AFE76884.1
145508	CEP128	centrosomal protein 128kDa	JU474395.1_AFH31199.1
9859	CEP170	centrosomal protein 170kDa	JU478058.1_AFH34862.1|JU472324.1_AFH29128.1|JU337360.1_AFE81111.1|JU337358.1_AFE81109.1|JU478057.1_AFH34861.1|JU472325.1_AFH29129.1|JU337361.1_AFE81112.1|JU337359.1_AFE81110.1|JU321457.1_AFE65213.1
55125	CEP192	centrosomal protein 192kDa	JU476198.1_AFH33002.1
11190	CEP250	centrosomal protein 250kDa	JU474154.1_AFH30958.1|JU332731.1_AFE76486.1
9857	CEP350	centrosomal protein 350kDa	JU470701.1_AFH27505.1|JU337357.1_AFE81108.1
80817	CEP44	centrosomal protein 44kDa	JU477329.1_AFH34133.1
55165	CEP55	centrosomal protein 55kDa	JU476219.1_AFH33023.1
9702	CEP57	centrosomal protein 57kDa	JV048816.1_AFI38887.1|JU477986.1_AFH34790.1|JU477985.1_AFH34789.1
80254	CEP63	centrosomal protein 63kDa	JV045358.1_AFI35429.1|JU477306.1_AFH34110.1|JU336494.1_AFE80247.1|JU477305.1_AFH34109.1
23177	CEP68	centrosomal protein 68kDa	JU333590.1_AFE77345.1|JU474853.1_AFH31657.1
80321	CEP70	centrosomal protein 70kDa	JU472930.1_AFH29734.1|JU323175.1_AFE66931.1
79959	CEP76	centrosomal protein 76kDa	JU477272.1_AFH34076.1
64793	CEP85	centrosomal protein 85kDa	JU476834.1_AFH33638.1|JU476833.1_AFH33637.1
387119	CEP85L	centrosomal protein 85kDa-like	JU475531.1_AFH32335.1
90799	CEP95	centrosomal protein 95kDa	JU477746.1_AFH34550.1
79598	CEP97	centrosomal protein 97kDa	JU477202.1_AFH34006.1|JU336382.1_AFE80135.1
10390	CEPT1	choline/ethanolamine phosphotransferase 1	JV044594.1_AFI34665.1|JU473392.1_AFH30196.1|JU320522.1_AFE64278.1
51148	CERCAM	cerebral endothelial cell adhesion molecule	JV667410.1_AFJ72073.1
64781	CERK	ceramide kinase	JU471027.1_AFH27831.1|JU320989.1_AFE64745.1|JU320988.1_AFE64744.1
10715	CERS1	ceramide synthase 1	JV046740.1_AFI36811.1|JV045970.1_AFI36041.1
29956	CERS2	ceramide synthase 2	JV046887.1_AFI36958.1|JU473393.1_AFH30197.1
79603	CERS4	ceramide synthase 4	JV048252.1_AFI38323.1
253782	CERS6	ceramide synthase 6	JU475026.1_AFH31830.1
1066	CES1	carboxylesterase 1	JV565056.1_AFJ70391.1|JU332571.1_AFE76326.1|JU332570.1_AFE76325.1
1069	CETN2	centrin, EF-hand protein, 2	JV045966.1_AFI36037.1|JU474046.1_AFH30850.1|JU332578.1_AFE76333.1
1070	CETN3	centrin, EF-hand protein, 3	JV045969.1_AFI36040.1|JU474049.1_AFH30853.1|JU332582.1_AFE76337.1
629	CFB	complement factor B	JU476713.1_AFH33517.1
1675	CFD	complement factor D (adipsin)	JU323274.1_AFE67030.1
10428	CFDP1	craniofacial development protein 1	JV044365.1_AFI34436.1|JU472355.1_AFH29159.1|JU321259.1_AFE65015.1
3426	CFI	complement factor I	JV636125.1_AFJ71465.1|JV045562.1_AFI35633.1
1072	CFL1	cofilin 1 (non-muscle)	JV635913.1_AFJ71253.1|JV043310.1_AFI33381.1
1073	CFL2	cofilin 2 (muscle)	JU332587.1_AFE76342.1|JU332588.1_AFE76343.1
8837	CFLAR	CASP8 and FADD-like apoptosis regulator	JV045054.1_AFI35125.1|JU472022.1_AFH28826.1|JU477663.1_AFH34467.1|JU472021.1_AFH28825.1|JU332308.1_AFE76063.1|JU332306.1_AFE76061.1|JU332309.1_AFE76064.1|JU332307.1_AFE76062.1|JU323247.1_AFE67003.1
5199	CFP	complement factor properdin	JU473400.1_AFH30204.1
8545	CGGBP1	CGG triplet repeat binding protein 1	JV048530.1_AFI38601.1|JU471329.1_AFH28133.1|JU322136.1_AFE65892.1
57530	CGN	cingulin	JV635700.1_AFJ71040.1|JV044958.1_AFI35029.1
84952	CGNL1	cingulin-like 1	JV636424.1_AFJ71764.1|JV044194.1_AFI34265.1
10669	CGREF1	cell growth regulator with EF-hand domain 1	JU332573.1_AFE76328.1
10668	CGRRF1	cell growth regulator with ring finger domain 1	JV045537.1_AFI35608.1|JU472873.1_AFH29677.1|JU321393.1_AFE65149.1
150356	CHADL	chondroadherin-like	JU333102.1_AFE76857.1
10036	CHAF1A	chromatin assembly factor 1, subunit A (p150)	JV635890.1_AFJ71230.1|JU473837.1_AFH30641.1
8208	CHAF1B	chromatin assembly factor 1, subunit B (p60)	JU472076.1_AFH28880.1
283489	CHAMP1	chromosome alignment maintaining phosphoprotein 1	JU475238.1_AFH32042.1|JV046805.1_AFI36876.1|JU475239.1_AFH32043.1|JU475237.1_AFH32041.1
118487	CHCHD1	coiled-coil-helix-coiled-coil-helix domain containing 1	JV046146.1_AFI36217.1|JU474254.1_AFH31058.1
400916	CHCHD10	coiled-coil-helix-coiled-coil-helix domain containing 10	JV635487.1_AFJ70827.1
51142	CHCHD2	coiled-coil-helix-coiled-coil-helix domain containing 2	JV636196.1_AFJ71536.1|JV047257.1_AFI37328.1|JU475831.1_AFH32635.1
54927	CHCHD3	coiled-coil-helix-coiled-coil-helix domain containing 3	JV047468.1_AFI37539.1|JU335155.1_AFE78908.1|JU470819.1_AFH27623.1|JU335154.1_AFE78907.1
131474	CHCHD4	coiled-coil-helix-coiled-coil-helix domain containing 4	JU470878.1_AFH27682.1|JU322582.1_AFE66338.1
84269	CHCHD5	coiled-coil-helix-coiled-coil-helix domain containing 5	JV048433.1_AFI38504.1|JU336691.1_AFE80444.1|JU477485.1_AFH34289.1
84303	CHCHD6	coiled-coil-helix-coiled-coil-helix domain containing 6	JV048439.1_AFI38510.1|JU336706.1_AFE80459.1
79145	CHCHD7	coiled-coil-helix-coiled-coil-helix domain containing 7	JU477176.1_AFH33980.1
1105	CHD1	chromodomain helicase DNA binding protein 1	JV046042.1_AFI36113.1|JU474117.1_AFH30921.1|JU332679.1_AFE76434.1
9557	CHD1L	chromodomain helicase DNA binding protein 1-like	JU337224.1_AFE80977.1|JU477937.1_AFH34741.1
1106	CHD2	chromodomain helicase DNA binding protein 2	JU474120.1_AFH30924.1|JU332681.1_AFE76436.1
1107	CHD3	chromodomain helicase DNA binding protein 3	JU474122.1_AFH30926.1
1108	CHD4	chromodomain helicase DNA binding protein 4	JV046046.1_AFI36117.1|JV046044.1_AFI36115.1|JU474126.1_AFH30930.1|JU474124.1_AFH30928.1|JU332684.1_AFE76439.1|JV046045.1_AFI36116.1|JU474125.1_AFH30929.1
26038	CHD5	chromodomain helicase DNA binding protein 5	JU321951.1_AFE65707.1
84181	CHD6	chromodomain helicase DNA binding protein 6	JU477473.1_AFH34277.1|JU336673.1_AFE80426.1
55636	CHD7	chromodomain helicase DNA binding protein 7	JU335374.1_AFE79127.1
57680	CHD8	chromodomain helicase DNA binding protein 8	JU476569.1_AFH33373.1|JU320069.1_AFE63825.1
55349	CHDH	choline dehydrogenase	JU335326.1_AFE79079.1|JU335324.1_AFE79077.1|JU335327.1_AFE79080.1|JU335325.1_AFE79078.1
1111	CHEK1	checkpoint kinase 1	JU471972.1_AFH28776.1
10523	CHERP	calcium homeostasis endoplasmic reticulum protein	JV635459.1_AFJ70799.1
55743	CHFR	checkpoint with forkhead and ring finger domains, E3 ubiquitin protein ligase	JV047614.1_AFI37685.1|JU335414.1_AFE79167.1
1113	CHGA	chromogranin A (parathyroid secretory protein 1)	JV489154.1_AFJ70188.1|JU332711.1_AFE76466.1
1114	CHGB	chromogranin B (secretogranin 1)	JU332715.1_AFE76470.1
1116	CHI3L1	chitinase 3-like 1 (cartilage glycoprotein-39)	JV043861.1_AFI33932.1|JU323002.1_AFE66758.1
1117	CHI3L2	chitinase 3-like 2	JU332724.1_AFE76479.1
26511	CHIC2	cysteine-rich hydrophobic domain 2	JV045063.1_AFI35134.1|JU472879.1_AFH29683.1|JU320892.1_AFE64648.1
66005	CHID1	chitinase domain containing 1	JV048000.1_AFI38071.1|JU476891.1_AFH33695.1|JU322257.1_AFE66013.1
10752	CHL1	cell adhesion molecule L1-like	JU332593.1_AFE76348.1
1121	CHM	choroideremia (Rab escort protein 1)	JU473176.1_AFH29980.1|JU473177.1_AFH29981.1|JU332736.1_AFE76491.1
1122	CHML	choroideremia-like (Rab escort protein 2)	JU474164.1_AFH30968.1|JU332739.1_AFE76494.1
57132	CHMP1B	charged multivesicular body protein 1B	JV045433.1_AFI35504.1|JU471249.1_AFH28053.1|JU320795.1_AFE64551.1
27243	CHMP2A	charged multivesicular body protein 2A	JV045506.1_AFI35577.1|JU320188.1_AFE63944.1|JU320189.1_AFE63945.1
25978	CHMP2B	charged multivesicular body protein 2B	JV046696.1_AFI36767.1|JU471964.1_AFH28768.1|JU333892.1_AFE77647.1
51652	CHMP3	charged multivesicular body protein 3	JU475960.1_AFH32764.1|JV045539.1_AFI35610.1|JU475961.1_AFH32765.1
128866	CHMP4B	charged multivesicular body protein 4B	JU471800.1_AFH28604.1|JU332920.1_AFE76675.1
51510	CHMP5	charged multivesicular body protein 5	JV047315.1_AFI37386.1|JU471093.1_AFH27897.1|JU319969.1_AFE63725.1
79643	CHMP6	charged multivesicular body protein 6	JV048256.1_AFI38327.1|JU477210.1_AFH34014.1|JU336389.1_AFE80142.1
91782	CHMP7	charged multivesicular body protein 7	JV045610.1_AFI35681.1|JU471576.1_AFH28380.1|JU471577.1_AFH28381.1|JU320845.1_AFE64601.1
1123	CHN1	chimerin 1	JV635707.1_AFJ71047.1|JV044699.1_AFI34770.1|JU332742.1_AFE76497.1
1124	CHN2	chimerin 2	JU322076.1_AFE65832.1|JU319990.1_AFE63746.1|JU319991.1_AFE63747.1
26973	CHORDC1	cysteine and histidine-rich domain (CHORD) containing 1	JU471448.1_AFH28252.1|JV043787.1_AFI33858.1|JU471449.1_AFH28253.1|JU322408.1_AFE66164.1|JU322407.1_AFE66163.1
79586	CHPF	chondroitin polymerizing factor	JV048248.1_AFI38319.1|JU472206.1_AFH29010.1|JU321570.1_AFE65326.1
54480	CHPF2	chondroitin polymerizing factor 2	JU476085.1_AFH32889.1
56994	CHPT1	choline phosphotransferase 1	JU322671.1_AFE66427.1
54108	CHRAC1	chromatin accessibility complex 1	JV045484.1_AFI35555.1|JU470750.1_AFH27554.1|JU470749.1_AFH27553.1|JU322682.1_AFE66438.1|JU322681.1_AFE66437.1
91851	CHRDL1	chordin-like 1	JU337076.1_AFE80829.1
1128	CHRM1	cholinergic receptor, muscarinic 1	JU332769.1_AFE76524.1
1131	CHRM3	cholinergic receptor, muscarinic 3	JU321096.1_AFE64852.1
1141	CHRNB2	cholinergic receptor, nicotinic, beta 2 (neuronal)	JV564974.1_AFJ70309.1
8534	CHST1	carbohydrate (keratan sulfate Gal-6) sulfotransferase 1	JU320857.1_AFE64613.1
9486	CHST10	carbohydrate sulfotransferase 10	JV048764.1_AFI38835.1|JU472736.1_AFH29540.1|JU321483.1_AFE65239.1
50515	CHST11	carbohydrate (chondroitin 4) sulfotransferase 11	JU475778.1_AFH32582.1|JU475779.1_AFH32583.1
55501	CHST12	carbohydrate (chondroitin 4) sulfotransferase 12	JU476293.1_AFH33097.1
51363	CHST15	carbohydrate (N-acetylgalactosamine 4-sulfate 6-O) sulfotransferase 15	JU472198.1_AFH29002.1|JU472197.1_AFH29001.1
9435	CHST2	carbohydrate (N-acetylglucosamine-6-O) sulfotransferase 2	JU477902.1_AFH34706.1|JU337176.1_AFE80929.1
9469	CHST3	carbohydrate (chondroitin 6) sulfotransferase 3	JV048760.1_AFI38831.1|JU337190.1_AFE80943.1
56548	CHST7	carbohydrate (N-acetylglucosamine 6-O) sulfotransferase 7	JV600217.1_AFJ70605.1
64377	CHST8	carbohydrate (N-acetylgalactosamine 4-0) sulfotransferase 8	JV600314.1_AFJ70702.1
83539	CHST9	carbohydrate (N-acetylgalactosamine 4-0) sulfotransferase 9	JU336606.1_AFE80359.1
22856	CHSY1	chondroitin sulfate synthase 1	JV636035.1_AFJ71375.1
54921	CHTF8	CTF8, chromosome transmission fidelity factor 8 homolog (S. cerevisiae)	JU472447.1_AFH29251.1|JU323239.1_AFE66995.1
26097	CHTOP	chromatin target of PRMT1	JV527763.1_AFJ70219.1|JV046717.1_AFI36788.1
9391	CIAO1	cytosolic iron-sulfur protein assembly 1	JV048734.1_AFI38805.1|JU477886.1_AFH34690.1|JU322144.1_AFE65900.1
57019	CIAPIN1	cytokine induced apoptosis inhibitor 1	JV045120.1_AFI35191.1|JU470677.1_AFH27481.1|JU335557.1_AFE79310.1
10519	CIB1	calcium and integrin binding 1 (calmyrin)	JV045658.1_AFI35729.1|JU473236.1_AFH30040.1|JU322575.1_AFE66331.1
10518	CIB2	calcium and integrin binding family member 2	JU474000.1_AFH30804.1|JU332526.1_AFE76281.1
23152	CIC	capicua transcriptional repressor	JV046526.1_AFI36597.1|JU474836.1_AFH31640.1|JU333577.1_AFE77332.1|JV046525.1_AFI36596.1|JU474837.1_AFH31641.1|JU321477.1_AFE65233.1
4261	CIITA	class II, major histocompatibility complex, transactivator	JU475652.1_AFH32456.1
8483	CILP	cartilage intermediate layer protein, nucleotide pyrophosphohydrolase	JV635403.1_AFJ70743.1
51550	CINP	cyclin-dependent kinase 2 interacting protein	JV047324.1_AFI37395.1|JU475928.1_AFH32732.1|JU334926.1_AFE78679.1
1153	CIRBP	cold inducible RNA binding protein	JV043900.1_AFI33971.1|JU474228.1_AFH31032.1
84916	CIRH1A	cirrhosis, autosomal recessive 1A (cirhin)	JU473280.1_AFH30084.1|JU322541.1_AFE66297.1
55847	CISD1	CDGSH iron sulfur domain 1	JU476390.1_AFH33194.1|JV047635.1_AFI37706.1|JU319825.1_AFE63581.1
493856	CISD2	CDGSH iron sulfur domain 2	JU471979.1_AFH28783.1|JU321143.1_AFE64899.1
284106	CISD3	CDGSH iron sulfur domain 3	JV667253.1_AFJ71916.1
1154	CISH	cytokine inducible SH2-containing protein	JV635940.1_AFJ71280.1|JV046122.1_AFI36193.1|JU471970.1_AFH28774.1
4435	CITED1	Cbp/p300-interacting transactivator, with Glu/Asp-rich carboxy-terminal domain, 1	JV635509.1_AFJ70849.1|JV047114.1_AFI37185.1
163732	CITED4	Cbp/p300-interacting transactivator, with Glu/Asp-rich carboxy-terminal domain, 4	JV635606.1_AFJ70946.1
10970	CKAP4	cytoskeleton-associated protein 4	JV046025.1_AFI36096.1
9793	CKAP5	cytoskeleton associated protein 5	JV044668.1_AFI34739.1|JU473112.1_AFH29916.1|JU321917.1_AFE65673.1
1152	CKB	creatine kinase, brain	JV046121.1_AFI36192.1
51192	CKLF	chemokine-like factor	JU471342.1_AFH28146.1|JU471340.1_AFH28144.1|JU471341.1_AFH28145.1
548596	CKMT1A	creatine kinase, mitochondrial 1A	JV667302.1_AFJ71965.1
1163	CKS1B	CDC28 protein kinase regulatory subunit 1B	JU474240.1_AFH31044.1|JU332829.1_AFE76584.1
1164	CKS2	CDC28 protein kinase regulatory subunit 2	JV635883.1_AFJ71223.1|JV045130.1_AFI35201.1
23332	CLASP1	cytoplasmic linker associated protein 1	JV636059.1_AFJ71399.1|JV046564.1_AFI36635.1|JU333648.1_AFE77403.1|JV046563.1_AFI36634.1|JU333647.1_AFE77402.1
23155	CLCC1	chloride channel CLIC-like 1	JV044272.1_AFI34343.1|JU333579.1_AFE77334.1|JU471419.1_AFH28223.1
1181	CLCN2	chloride channel, voltage-sensitive 2	JV046144.1_AFI36215.1|JU321374.1_AFE65130.1
1182	CLCN3	chloride channel, voltage-sensitive 3	JV044296.1_AFI34367.1|JU471934.1_AFH28738.1|JV044295.1_AFI34366.1|JU471935.1_AFH28739.1|JU320534.1_AFE64290.1|JU320535.1_AFE64291.1
1183	CLCN4	chloride channel, voltage-sensitive 4	JU320611.1_AFE64367.1
1185	CLCN6	chloride channel, voltage-sensitive 6	JU322165.1_AFE65921.1
1186	CLCN7	chloride channel, voltage-sensitive 7	JU332857.1_AFE76612.1|JU474255.1_AFH31059.1
1188	CLCNKB	chloride channel, voltage-sensitive Kb	JV635945.1_AFJ71285.1|JV046147.1_AFI36218.1
9076	CLDN1	claudin 1	JV635805.1_AFJ71145.1|JV045368.1_AFI35439.1
5010	CLDN11	claudin 11	JV600287.1_AFJ70675.1|JV047197.1_AFI37268.1
9069	CLDN12	claudin 12	JV045133.1_AFI35204.1|JU319945.1_AFE63701.1
24146	CLDN15	claudin 15	JU471456.1_AFH28260.1|JU333763.1_AFE77518.1
53842	CLDN22	claudin 22	JU335044.1_AFE78797.1
1365	CLDN3	claudin 3	JV635963.1_AFJ71303.1|JV044109.1_AFI34180.1
1364	CLDN4	claudin 4	JU470723.1_AFH27527.1
56650	CLDND1	claudin domain containing 1	JV600233.1_AFJ70621.1|JU335503.1_AFE79256.1
6320	CLEC11A	C-type lectin domain family 11, member A	JV635682.1_AFJ71022.1
387837	CLEC12B	C-type lectin domain family 12, member B	JV635635.1_AFJ70975.1
23274	CLEC16A	C-type lectin domain family 16, member A	JU474882.1_AFH31686.1
348174	CLEC18A	C-type lectin domain family 18, member A	JV635750.1_AFJ71090.1|JV044015.1_AFI34086.1
51267	CLEC1A	C-type lectin domain family 1, member A	JU475869.1_AFH32673.1
9976	CLEC2B	C-type lectin domain family 2, member B	JU478112.1_AFH34916.1
7123	CLEC3B	C-type lectin domain family 3, member B	JU470724.1_AFH27528.1|JU322957.1_AFE66713.1
283420	CLEC9A	C-type lectin domain family 9, member A	JU475236.1_AFH32040.1
1047	CLGN	calmegin	JU323040.1_AFE66796.1
1192	CLIC1	chloride intracellular channel 1	JV043464.1_AFI33535.1|JU473012.1_AFH29816.1|JU320001.1_AFE63757.1
1193	CLIC2	chloride intracellular channel 2	JU474262.1_AFH31066.1
25932	CLIC4	chloride intracellular channel 4	JV044555.1_AFI34626.1|JU473589.1_AFH30393.1|JU319666.1_AFE63422.1
9685	CLINT1	clathrin interactor 1	JU337275.1_AFE81028.1|JU477981.1_AFH34785.1
6249	CLIP1	CAP-GLY domain containing linker protein 1	JU470594.1_AFH27398.1|JU335830.1_AFE79583.1|JU470595.1_AFH27399.1|JU335831.1_AFE79584.1|JU335829.1_AFE79582.1
7461	CLIP2	CAP-GLY domain containing linker protein 2	JV600318.1_AFJ70706.1|JV565179.1_AFJ70514.1|JU336255.1_AFE80008.1|JU336254.1_AFE80007.1
25999	CLIP3	CAP-GLY domain containing linker protein 3	JU320156.1_AFE63912.1
79745	CLIP4	CAP-GLY domain containing linker protein family, member 4	JV048269.1_AFI38340.1|JU477230.1_AFH34034.1|JU336414.1_AFE80167.1
1195	CLK1	CDC-like kinase 1	JV635946.1_AFJ71286.1|JV046150.1_AFI36221.1|JU332860.1_AFE76615.1|JU474263.1_AFH31067.1
1196	CLK2	CDC-like kinase 2	JU474266.1_AFH31070.1|JU332863.1_AFE76618.1|JV046153.1_AFI36224.1
57396	CLK4	CDC-like kinase 4	JU472638.1_AFH29442.1|JV047751.1_AFI37822.1|JU322101.1_AFE65857.1
79789	CLMN	calmin (calponin-like, transmembrane)	JU336421.1_AFE80174.1
1201	CLN3	ceroid-lipofuscinosis, neuronal 3	JV045118.1_AFI35189.1|JU472464.1_AFH29268.1|JV045119.1_AFI35190.1|JU472463.1_AFH29267.1|JU322956.1_AFE66712.1|JU322955.1_AFE66711.1
54982	CLN6	ceroid-lipofuscinosis, neuronal 6, late infantile, variant	JV636243.1_AFJ71583.1|JU472054.1_AFH28858.1|JU472055.1_AFH28859.1
2055	CLN8	ceroid-lipofuscinosis, neuronal 8 (epilepsy, progressive with mental retardation)	JU473436.1_AFH30240.1|JU473435.1_AFH30239.1|JU332223.1_AFE75978.1|JU332224.1_AFE75979.1
1207	CLNS1A	chloride channel, nucleotide-sensitive, 1A	JV046158.1_AFI36229.1|JU474268.1_AFH31072.1|JU332866.1_AFE76621.1
9575	CLOCK	clock circadian regulator	JU337228.1_AFE80981.1
10978	CLP1	cleavage and polyadenylation factor I subunit 1	JU474101.1_AFH30905.1|JU319951.1_AFE63707.1
81570	CLPB	ClpB caseinolytic peptidase B homolog (E. coli)	JU477357.1_AFH34161.1
8192	CLPP	caseinolytic mitochondrial matrix peptidase proteolytic subunit	JU471569.1_AFH28373.1|JU322856.1_AFE66612.1
81037	CLPTM1L	CLPTM1-like	JV048331.1_AFI38402.1|JU477341.1_AFH34145.1|JU336528.1_AFE80281.1
10845	CLPX	caseinolytic mitochondrial matrix peptidase chaperone subunit	JU474082.1_AFH30886.1|JU332619.1_AFE76374.1|JV045243.1_AFI35314.1
63967	CLSPN	claspin	JU476749.1_AFH33553.1
22883	CLSTN1	calsyntenin 1	JV046476.1_AFI36547.1|JV046474.1_AFI36545.1|JU470718.1_AFH27522.1|JV046475.1_AFI36546.1
9746	CLSTN3	calsyntenin 3	JV048823.1_AFI38894.1|JU337303.1_AFE81054.1|JU337301.1_AFE81052.1|JU337302.1_AFE81053.1
1211	CLTA	clathrin, light chain A	JU470478.1_AFH27282.1|JU332868.1_AFE76623.1|JV046159.1_AFI36230.1|JU470479.1_AFH27283.1|JU332867.1_AFE76622.1|JU320602.1_AFE64358.1
1212	CLTB	clathrin, light chain B	JV046160.1_AFI36231.1|JU332870.1_AFE76625.1|JV046161.1_AFI36232.1|JU474269.1_AFH31073.1|JU332869.1_AFE76624.1
1213	CLTC	clathrin, heavy chain (Hc)	JV635554.1_AFJ70894.1|JV046162.1_AFI36233.1|JV043235.1_AFI33306.1|JU471585.1_AFH28389.1|JU332871.1_AFE76626.1
23059	CLUAP1	clusterin associated protein 1	JV046509.1_AFI36580.1|JU333534.1_AFE77289.1|JU333532.1_AFE77287.1
157807	CLVS1	clavesin 1	JV564997.1_AFJ70332.1
134829	CLVS2	clavesin 2	JU320780.1_AFE64536.1
55907	CMAS	cytidine monophosphate N-acetylneuraminic acid synthetase	JV047646.1_AFI37717.1|JU335464.1_AFE79217.1
134147	CMBL	carboxymethylenebutenolidase homolog (Pseudomonas)	JV045080.1_AFI35151.1|JU473785.1_AFH30589.1|JU323333.1_AFE67089.1
152100	CMC1	C-x(9)-C motif containing 1	JU333114.1_AFE76869.1|JV045153.1_AFI35224.1
56942	CMC2	C-x(9)-C motif containing 2	JU471921.1_AFH28725.1
80790	CMIP	c-Maf inducing protein	JU477328.1_AFH34132.1
51727	CMPK1	cytidine monophosphate (UMP-CMP) kinase 1, cytosolic	JV045528.1_AFI35599.1|JU472782.1_AFH29586.1|JU321279.1_AFE65035.1
116173	CMTM5	CKLF-like MARVEL transmembrane domain containing 5	JU323475.1_AFE67231.1|JU323396.1_AFE67152.1
54918	CMTM6	CKLF-like MARVEL transmembrane domain containing 6	JV565143.1_AFJ70478.1|JU473492.1_AFH30296.1|JV045281.1_AFI35352.1|JU335150.1_AFE78903.1
112616	CMTM7	CKLF-like MARVEL transmembrane domain containing 7	JV635932.1_AFJ71272.1|JU474171.1_AFH30975.1
7555	CNBP	CCHC-type zinc finger, nucleic acid binding protein	JV667473.1_AFJ72136.1|JU477116.1_AFH33920.1|JV048183.1_AFI38254.1|JU477117.1_AFH33921.1|JU477115.1_AFH33919.1|JU336276.1_AFE80029.1
84735	CNDP1	carnosine dipeptidase 1 (metallopeptidase M20 family)	JU336771.1_AFE80524.1
55748	CNDP2	CNDP dipeptidase 2 (metallopeptidase M20 family)	JV045577.1_AFI35648.1|JU476361.1_AFH33165.1|JU332237.1_AFE75992.1|JU332238.1_AFE75993.1
10175	CNIH	cornichon family AMPA receptor auxiliary protein 1	JU472064.1_AFH28868.1|JV045859.1_AFI35930.1|JU320593.1_AFE64349.1
254263	CNIH2	cornichon family AMPA receptor auxiliary protein 2	JU473574.1_AFH30378.1|JU333800.1_AFE77555.1
149111	CNIH3	cornichon family AMPA receptor auxiliary protein 3	JV667350.1_AFJ72013.1
29097	CNIH4	cornichon family AMPA receptor auxiliary protein 4	JU472037.1_AFH28841.1|JU321164.1_AFE64920.1
22866	CNKSR2	connector enhancer of kinase suppressor of Ras 2	JV600261.1_AFJ70649.1|JV600260.1_AFJ70648.1
154043	CNKSR3	CNKSR family member 3	JV046284.1_AFI36355.1|JU333135.1_AFE76890.1
1264	CNN1	calponin 1, basic, smooth muscle	JV635952.1_AFJ71292.1|JV046180.1_AFI36251.1
1265	CNN2	calponin 2	JV527765.1_AFJ70221.1|JV044330.1_AFI34401.1|JU332131.1_AFE75887.1|JU332130.1_AFE75886.1
1266	CNN3	calponin 3, acidic	JV044008.1_AFI34079.1|JU472900.1_AFH29704.1|JU319626.1_AFE63382.1
23019	CNOT1	CCR4-NOT transcription complex, subunit 1	JV043496.1_AFI33567.1|JU474784.1_AFH31588.1|JU474782.1_AFH31586.1|JV046497.1_AFI36568.1|JU474785.1_AFH31589.1|JU474783.1_AFH31587.1
25904	CNOT10	CCR4-NOT transcription complex, subunit 10	JV045167.1_AFI35238.1|JU471837.1_AFH28641.1|JU320281.1_AFE64037.1
4848	CNOT2	CCR4-NOT transcription complex, subunit 2	JU475738.1_AFH32542.1|JV045437.1_AFI35508.1|JU334679.1_AFE78432.1
4849	CNOT3	CCR4-NOT transcription complex, subunit 3	JU334680.1_AFE78433.1|JV047173.1_AFI37244.1|JU475739.1_AFH32543.1
4850	CNOT4	CCR4-NOT transcription complex, subunit 4	JV047174.1_AFI37245.1|JV044534.1_AFI34605.1|JU470560.1_AFH27364.1|JU334684.1_AFE78437.1|JU334682.1_AFE78435.1|JU470561.1_AFH27365.1|JU334683.1_AFE78436.1|JU334681.1_AFE78434.1
57472	CNOT6	CCR4-NOT transcription complex, subunit 6	JV635474.1_AFJ70814.1|JV045480.1_AFI35551.1|JU476536.1_AFH33340.1|JU471259.1_AFH28063.1
246175	CNOT6L	CCR4-NOT transcription complex, subunit 6-like	JU470558.1_AFH27362.1
29883	CNOT7	CCR4-NOT transcription complex, subunit 7	JV045656.1_AFI35727.1|JU470936.1_AFH27740.1|JV045657.1_AFI35728.1|JU470935.1_AFH27739.1|JU320198.1_AFE63954.1|JU320199.1_AFE63955.1
9337	CNOT8	CCR4-NOT transcription complex, subunit 8	JU472648.1_AFH29452.1|JV045039.1_AFI35110.1|JU320232.1_AFE63988.1
1267	CNP	2',3'-cyclic nucleotide 3' phosphodiesterase	JV046182.1_AFI36253.1|JU474302.1_AFH31106.1|JU474300.1_AFH31104.1|JU474298.1_AFH31102.1|JV046181.1_AFI36252.1|JU474301.1_AFH31105.1|JU474299.1_AFH31103.1
27013	CNPPD1	cyclin Pas1/PHO80 domain containing 1	JV045482.1_AFI35553.1|JU475170.1_AFH31974.1
10330	CNPY2	canopy FGF signaling regulator 2	JV045607.1_AFI35678.1|JU473947.1_AFH30751.1|JU471999.1_AFH28803.1|JU332478.1_AFE76233.1|JU322200.1_AFE65956.1
10695	CNPY3	canopy FGF signaling regulator 3	JV045968.1_AFI36039.1|JU474048.1_AFH30852.1|JU332581.1_AFE76336.1
245812	CNPY4	canopy FGF signaling regulator 4	JV046634.1_AFI36705.1|JU475011.1_AFH31815.1|JU333765.1_AFE77520.1
1268	CNR1	cannabinoid receptor 1 (brain)	JU320123.1_AFE63879.1
25927	CNRIP1	cannabinoid receptor interacting protein 1	JU319841.1_AFE63597.1
163882	CNST	consortin, connexin sorting protein	JV046316.1_AFI36387.1|JV046317.1_AFI36388.1|JU474505.1_AFH31309.1|JU333191.1_AFE76946.1
1271	CNTFR	ciliary neurotrophic factor receptor	JU474304.1_AFH31108.1|JU332908.1_AFE76663.1|JV046183.1_AFI36254.1
1272	CNTN1	contactin 1	JU321982.1_AFE65738.1
6900	CNTN2	contactin 2 (axonal)	JV667217.1_AFJ71880.1
5067	CNTN3	contactin 3 (plasmacytoma associated)	JU322536.1_AFE66292.1
152330	CNTN4	contactin 4	JU321956.1_AFE65712.1
26047	CNTNAP2	contactin associated protein-like 2	JU321176.1_AFE64932.1
85445	CNTNAP4	contactin associated protein-like 4	JU336842.1_AFE80595.1
11064	CNTRL	centriolin	JU472894.1_AFH29698.1
116840	CNTROB	centrobin, centrosomal BRCA2 interacting protein	JU474243.1_AFH31047.1|JU332833.1_AFE76588.1
493753	COA5	cytochrome c oxidase assembly factor 5	JV045604.1_AFI35675.1
23242	COBL	cordon-bleu WH2 repeat protein	JV600172.1_AFJ70560.1|JU333616.1_AFE77371.1
25920	COBRA1	negative elongation factor complex member B	JV046684.1_AFI36755.1|JU472034.1_AFH28838.1|JU333873.1_AFE77628.1|JV046685.1_AFI36756.1|JU472033.1_AFH28837.1|JU333872.1_AFE77627.1
1690	COCH	cochlin	JV635846.1_AFJ71186.1|JV043954.1_AFI34025.1
9382	COG1	component of oligomeric golgi complex 1	JU471905.1_AFH28709.1|JU321097.1_AFE64853.1
22796	COG2	component of oligomeric golgi complex 2	JV044480.1_AFI34551.1|JU474704.1_AFH31508.1|JU333444.1_AFE77199.1
25839	COG4	component of oligomeric golgi complex 4	JU471392.1_AFH28196.1|JV045381.1_AFI35452.1|JU321735.1_AFE65491.1
57511	COG6	component of oligomeric golgi complex 6	JU335634.1_AFE79387.1|JU472921.1_AFH29725.1
91949	COG7	component of oligomeric golgi complex 7	JV636449.1_AFJ71789.1|JU477810.1_AFH34614.1|JU477809.1_AFH34613.1
8161	COIL	coilin	JU336548.1_AFE80301.1
1301	COL11A1	collagen, type XI, alpha 1	JU332934.1_AFE76689.1
1302	COL11A2	collagen, type XI, alpha 2	JU332936.1_AFE76691.1|JU321366.1_AFE65122.1|JU322993.1_AFE66749.1
1306	COL15A1	collagen, type XV, alpha 1	JV046206.1_AFI36277.1
1308	COL17A1	collagen, type XVII, alpha 1	JU474330.1_AFH31134.1
80781	COL18A1	collagen, type XVIII, alpha 1	JV048321.1_AFI38392.1
1277	COL1A1	collagen, type I, alpha 1	JU474307.1_AFH31111.1
1278	COL1A2	collagen, type I, alpha 2	JU473293.1_AFH30097.1
136227	COL26A1	collagen, type XXVI, alpha 1	JV600253.1_AFJ70641.1
1281	COL3A1	collagen, type III, alpha 1	JV046190.1_AFI36261.1|JU470514.1_AFH27318.1|JV046191.1_AFI36262.1
1284	COL4A2	collagen, type IV, alpha 2	JV667345.1_AFJ72008.1|JV043465.1_AFI33536.1
1287	COL4A5	collagen, type IV, alpha 5	JU321182.1_AFE64938.1
1289	COL5A1	collagen, type V, alpha 1	JV635957.1_AFJ71297.1
1290	COL5A2	collagen, type V, alpha 2	JV046197.1_AFI36268.1
1291	COL6A1	collagen, type VI, alpha 1	JV046198.1_AFI36269.1|JU474322.1_AFH31126.1
1292	COL6A2	collagen, type VI, alpha 2	JU472422.1_AFH29226.1|JU472423.1_AFH29227.1|JU322659.1_AFE66415.1|JU321102.1_AFE64858.1
1293	COL6A3	collagen, type VI, alpha 3	JV635959.1_AFJ71299.1
1297	COL9A1	collagen, type IX, alpha 1	JV565066.1_AFJ70401.1|JV046200.1_AFI36271.1|JU332929.1_AFE76684.1|JU332331.1_AFE76086.1
1298	COL9A2	collagen, type IX, alpha 2	JU323016.1_AFE66772.1
78989	COLEC11	collectin sub-family member 11	JV635776.1_AFJ71116.1|JV045204.1_AFI35275.1
150684	COMMD1	copper metabolism (Murr1) domain containing 1	JU471548.1_AFH28352.1|JU321549.1_AFE65305.1
51397	COMMD10	COMM domain containing 10	JV047298.1_AFI37369.1|JU334881.1_AFE78634.1|JU475897.1_AFH32701.1
51122	COMMD2	COMM domain containing 2	JU475828.1_AFH32632.1|JU334799.1_AFE78552.1|JV047253.1_AFI37324.1
23412	COMMD3	COMM domain containing 3	JV043494.1_AFI33565.1|JU333684.1_AFE77439.1|JU474933.1_AFH31737.1
54939	COMMD4	COMM domain containing 4	JV635502.1_AFJ70842.1|JU473072.1_AFH29876.1
28991	COMMD5	COMM domain containing 5	JU472954.1_AFH29758.1|JU334145.1_AFE77900.1
170622	COMMD6	COMM domain containing 6	JV045672.1_AFI35743.1|JU333218.1_AFE76973.1|JU474531.1_AFH31335.1
149951	COMMD7	COMM domain containing 7	JU473662.1_AFH30466.1|JU321128.1_AFE64884.1
54951	COMMD8	COMM domain containing 8	JU476157.1_AFH32961.1
29099	COMMD9	COMM domain containing 9	JV045743.1_AFI35814.1
1312	COMT	catechol-O-methyltransferase	JV489111.1_AFJ70145.1|JV046207.1_AFI36278.1|JU474331.1_AFH31135.1
118881	COMTD1	catechol-O-methyltransferase domain containing 1	JU474259.1_AFH31063.1|JU332859.1_AFE76614.1
1314	COPA	coatomer protein complex, subunit alpha	JV043486.1_AFI33557.1|JU474332.1_AFH31136.1|JU332948.1_AFE76703.1|JU332946.1_AFE76701.1|JU332944.1_AFE76699.1|JV043487.1_AFI33558.1|JU472239.1_AFH29043.1|JU332947.1_AFE76702.1|JU332945.1_AFE76700.1|JU332943.1_AFE76698.1
1315	COPB1	coatomer protein complex, subunit beta 1	JV046208.1_AFI36279.1|JU474333.1_AFH31137.1|JU332949.1_AFE76704.1
9276	COPB2	coatomer protein complex, subunit beta 2 (beta prime)	JV045455.1_AFI35526.1|JU471119.1_AFH27923.1|JU320427.1_AFE64183.1
11316	COPE	coatomer protein complex, subunit epsilon	JV046090.1_AFI36161.1|JV046089.1_AFI36160.1
22820	COPG1	coatomer protein complex, subunit gamma 1	JU474710.1_AFH31514.1|JV046465.1_AFI36536.1
26958	COPG2	coatomer protein complex, subunit gamma 2	JU472088.1_AFH28892.1|JU322166.1_AFE65922.1
9318	COPS2	COP9 signalosome subunit 2	JU473340.1_AFH30144.1|JU337119.1_AFE80872.1|JU337117.1_AFE80870.1|JU473341.1_AFH30145.1|JU337120.1_AFE80873.1|JU337118.1_AFE80871.1
8533	COPS3	COP9 signalosome subunit 3	JV044944.1_AFI35015.1|JU473294.1_AFH30098.1|JU320948.1_AFE64704.1
51138	COPS4	COP9 signalosome subunit 4	JV047256.1_AFI37327.1|JU320936.1_AFE64692.1
10987	COPS5	COP9 signalosome subunit 5	JU470792.1_AFH27596.1|JU320807.1_AFE64563.1
50813	COPS7A	COP9 signalosome subunit 7A	JV047220.1_AFI37291.1|JU475788.1_AFH32592.1|JU334743.1_AFE78496.1|JV047219.1_AFI37290.1
64708	COPS7B	COP9 signalosome subunit 7B	JV047944.1_AFI38015.1|JU476818.1_AFH33622.1|JU335937.1_AFE79690.1
10920	COPS8	COP9 signalosome subunit 8	JV635921.1_AFJ71261.1
22818	COPZ1	coatomer protein complex, subunit zeta 1	JV636034.1_AFJ71374.1|JV046464.1_AFI36535.1|JU474709.1_AFH31513.1
51226	COPZ2	coatomer protein complex, subunit zeta 2	JV635797.1_AFJ71137.1
93058	COQ10A	coenzyme Q10 homolog A (S. cerevisiae)	JV044846.1_AFI34917.1|JU470848.1_AFH27652.1|JU321689.1_AFE65445.1
80219	COQ10B	coenzyme Q10 homolog B (S. cerevisiae)	JV048307.1_AFI38378.1|JU336492.1_AFE80245.1
51805	COQ3	coenzyme Q3 methyltransferase	JU475990.1_AFH32794.1|JU334976.1_AFE78729.1
51117	COQ4	coenzyme Q4	JV636195.1_AFJ71535.1|JV047252.1_AFI37323.1|JU475827.1_AFH32631.1
84274	COQ5	coenzyme Q5 homolog, methyltransferase (S. cerevisiae)	JU472425.1_AFH29229.1|JU322988.1_AFE66744.1
51004	COQ6	coenzyme Q6 monooxygenase	JV047225.1_AFI37296.1|JU322601.1_AFE66357.1
11151	CORO1A	coronin, actin binding protein, 1A	JU332717.1_AFE76472.1
57175	CORO1B	coronin, actin binding protein, 1B	JV045804.1_AFI35875.1|JU471529.1_AFH28333.1|JU322535.1_AFE66291.1
23603	CORO1C	coronin, actin binding protein, 1C	JU471222.1_AFH28026.1|JU320741.1_AFE64497.1
10391	CORO2B	coronin, actin binding protein, 2B	JU332488.1_AFE76243.1
79585	CORO7	coronin 7	JV044012.1_AFI34083.1|JU477198.1_AFH34002.1|JU336380.1_AFE80133.1
1325	CORT	cortistatin	JU332957.1_AFE76712.1
23406	COTL1	coactosin-like 1 (Dictyostelium)	JV046589.1_AFI36660.1|JU470623.1_AFH27427.1|JU321979.1_AFE65735.1
1353	COX11	cytochrome c oxidase assembly homolog 11 (yeast)	JU332978.1_AFE76733.1
84987	COX14	cytochrome c oxidase assembly homolog 14 (S. cerevisiae)	JV044760.1_AFI34831.1
1355	COX15	cytochrome c oxidase assembly homolog 15 (yeast)	JU332979.1_AFE76734.1|JV046223.1_AFI36294.1|JU474349.1_AFH31153.1
51241	COX16	COX16 cytochrome c oxidase assembly homolog (S. cerevisiae)	JV045748.1_AFI35819.1|JU475861.1_AFH32665.1|JU322906.1_AFE66662.1
10063	COX17	COX17 cytochrome c oxidase copper chaperone	JV045569.1_AFI35640.1|JU321066.1_AFE64822.1
90639	COX19	cytochrome c oxidase assembly homolog 19 (S. cerevisiae)	JV048636.1_AFI38707.1|JU477741.1_AFH34545.1|JU323489.1_AFE67245.1
116228	COX20	COX20 cytochrome C oxidase assembly factor	JV045779.1_AFI35850.1
1327	COX4I1	cytochrome c oxidase subunit IV isoform 1	JV046214.1_AFI36285.1|JU474336.1_AFH31140.1|JU332959.1_AFE76714.1|JV046215.1_AFI36286.1|JV046213.1_AFI36284.1|JU474337.1_AFH31141.1|JU332960.1_AFE76715.1|JU332958.1_AFE76713.1
84701	COX4I2	cytochrome c oxidase subunit IV isoform 2 (lung)	JV635837.1_AFJ71177.1
9377	COX5A	cytochrome c oxidase subunit Va	JU472460.1_AFH29264.1|JV045629.1_AFI35700.1|JU323216.1_AFE66972.1
1345	COX6C	cytochrome c oxidase subunit VIc	JV046220.1_AFI36291.1|JU474341.1_AFH31145.1
1346	COX7A1	cytochrome c oxidase subunit VIIa polypeptide 1 (muscle)	JV045060.1_AFI35131.1|JU323488.1_AFE67244.1
1347	COX7A2	cytochrome c oxidase subunit VIIa polypeptide 2 (liver)	JU474344.1_AFH31148.1
9167	COX7A2L	cytochrome c oxidase subunit VIIa polypeptide 2 like	JV044473.1_AFI34544.1
1349	COX7B	cytochrome c oxidase subunit VIIb	JV635877.1_AFJ71217.1|JV045700.1_AFI35771.1|JU473371.1_AFH30175.1
170712	COX7B2	cytochrome c oxidase subunit VIIb2	JV635991.1_AFJ71331.1
1350	COX7C	cytochrome c oxidase subunit VIIc	JV635849.1_AFJ71189.1
1351	COX8A	cytochrome c oxidase subunit VIIIA (ubiquitous)	JV667181.1_AFJ71844.1
341947	COX8C	cytochrome c oxidase subunit VIIIC	JV635813.1_AFJ71153.1|JU475428.1_AFH32232.1|JV046951.1_AFI37022.1
1363	CPE	carboxypeptidase E	JV044222.1_AFI34293.1|JU473276.1_AFH30080.1
64506	CPEB1	cytoplasmic polyadenylation element binding protein 1	JU335930.1_AFE79683.1|JU320475.1_AFE64231.1
80315	CPEB4	cytoplasmic polyadenylation element binding protein 4	JU477312.1_AFH34116.1|JU336501.1_AFE80254.1|JU319891.1_AFE63647.1
10815	CPLX1	complexin 1	JU332614.1_AFE76369.1
10814	CPLX2	complexin 2	JU320455.1_AFE64211.1|JU320454.1_AFE64210.1
594855	CPLX3	complexin 3	JU322093.1_AFE65849.1
1368	CPM	carboxypeptidase M	JU332981.1_AFE76736.1
1370	CPN2	carboxypeptidase N, polypeptide 2	JV044531.1_AFI34602.1
8904	CPNE1	copine I	JV527818.1_AFJ70274.1|JV048608.1_AFI38679.1|JU477684.1_AFH34488.1
221184	CPNE2	copine II	JV043414.1_AFI33485.1|JU473573.1_AFH30377.1|JU333399.1_AFE77154.1
8895	CPNE3	copine III	JU472876.1_AFH29680.1|JU321693.1_AFE65449.1
131034	CPNE4	copine IV	JU332941.1_AFE76696.1
57699	CPNE5	copine V	JU335672.1_AFE79425.1
9362	CPNE6	copine VI (neuronal)	JU337141.1_AFE80894.1
27132	CPNE7	copine VII	JV667377.1_AFJ72040.1
151835	CPNE9	copine family member IX	JV565072.1_AFJ70407.1
55313	CPPED1	calcineurin-like phosphoesterase domain containing 1	JV047556.1_AFI37627.1|JU335317.1_AFE79070.1|JU335315.1_AFE79068.1|JU335313.1_AFE79066.1|JU335316.1_AFE79069.1|JU335314.1_AFE79067.1
10404	CPQ	carboxypeptidase Q	JV045900.1_AFI35971.1
29894	CPSF1	cleavage and polyadenylation specific factor 1, 160kDa	JU334204.1_AFE77959.1|JV046877.1_AFI36948.1|JU475327.1_AFH32131.1
53981	CPSF2	cleavage and polyadenylation specific factor 2, 100kDa	JV044606.1_AFI34677.1|JU472449.1_AFH29253.1|JU319888.1_AFE63644.1
51692	CPSF3	cleavage and polyadenylation specific factor 3, 73kDa	JV043898.1_AFI33969.1|JU475971.1_AFH32775.1|JU334959.1_AFE78712.1
54973	CPSF3L	cleavage and polyadenylation specific factor 3-like	JV600295.1_AFJ70683.1
10898	CPSF4	cleavage and polyadenylation specific factor 4, 30kDa	JV043590.1_AFI33661.1|JU473126.1_AFH29930.1|JU332627.1_AFE76382.1|JV043589.1_AFI33660.1|JU473127.1_AFH29931.1|JU332626.1_AFE76381.1
11052	CPSF6	cleavage and polyadenylation specific factor 6, 68kDa	JV044673.1_AFI34744.1|JU471101.1_AFH27905.1|JU319831.1_AFE63587.1|JU319830.1_AFE63586.1
1374	CPT1A	carnitine palmitoyltransferase 1A (liver)	JV635800.1_AFJ71140.1|JV046224.1_AFI36295.1|JU471898.1_AFH28702.1|JU471896.1_AFH28700.1|JU471897.1_AFH28701.1
1375	CPT1B	carnitine palmitoyltransferase 1B (muscle)	JV635559.1_AFJ70899.1|JV044678.1_AFI34749.1
126129	CPT1C	carnitine palmitoyltransferase 1C	JV667344.1_AFJ72007.1|JU332902.1_AFE76657.1
1376	CPT2	carnitine palmitoyltransferase 2	JU332983.1_AFE76738.1
54504	CPVL	carboxypeptidase, vitellogenic-like	JV045040.1_AFI35111.1|JU476088.1_AFH32892.1
56265	CPXM1	carboxypeptidase X (M14 family), member 1	JV047670.1_AFI37741.1
1382	CRABP2	cellular retinoic acid binding protein 2	JV667312.1_AFJ71975.1
8738	CRADD	CASP2 and RIPK1 domain containing adaptor with death domain	JU336904.1_AFE80657.1|JU336901.1_AFE80654.1|JV043905.1_AFI33976.1|JU477647.1_AFH34451.1
57585	CRAMP1L	Crm, cramped-like (Drosophila)	JV636287.1_AFJ71627.1
1384	CRAT	carnitine O-acetyltransferase	JV489108.1_AFJ70142.1|JU474352.1_AFH31156.1|JV044545.1_AFI34616.1|JU322470.1_AFE66226.1
23418	CRB1	crumbs homolog 1 (Drosophila)	JU333687.1_AFE77442.1
92359	CRB3	crumbs homolog 3 (Drosophila)	JU323503.1_AFE67259.1|JU323504.1_AFE67260.1
51185	CRBN	cereblon	JV047262.1_AFI37333.1|JU471860.1_AFH28664.1|JU334818.1_AFE78571.1
27297	CRCP	CGRP receptor component	JU334025.1_AFE77780.1|JU334023.1_AFE77778.1|JV043255.1_AFI33326.1|JU475201.1_AFH32005.1|JU334024.1_AFE77779.1|JU334022.1_AFE77777.1
1385	CREB1	cAMP responsive element binding protein 1	JU472396.1_AFH29200.1|JU332993.1_AFE76748.1|JU472397.1_AFH29201.1|JU332994.1_AFE76749.1
10488	CREB3	cAMP responsive element binding protein 3	JV600246.1_AFJ70634.1
90993	CREB3L1	cAMP responsive element binding protein 3-like 1	JV636443.1_AFJ71783.1|JV044820.1_AFI34891.1
64764	CREB3L2	cAMP responsive element binding protein 3-like 2	JV044319.1_AFI34390.1|JU321253.1_AFE65009.1
148327	CREB3L4	cAMP responsive element binding protein 3-like 4	JV635973.1_AFJ71313.1
1387	CREBBP	CREB binding protein	JV046228.1_AFI36299.1
1389	CREBL2	cAMP responsive element binding protein-like 2	JV046229.1_AFI36300.1|JU474359.1_AFH31163.1|JU320518.1_AFE64274.1
153222	CREBRF	CREB3 regulatory factor	JU472458.1_AFH29262.1|JV045363.1_AFI35434.1
58487	CREBZF	CREB/ATF bZIP transcription factor	JU476610.1_AFH33414.1|JU335725.1_AFE79478.1|JV047803.1_AFI37874.1|JU476611.1_AFH33415.1|JU335726.1_AFE79479.1
8804	CREG1	cellular repressor of E1A-stimulated genes 1	JU472918.1_AFH29722.1|JU323139.1_AFE66895.1
78987	CRELD1	cysteine-rich with EGF-like domains 1	JV045709.1_AFI35780.1|JU477153.1_AFH33957.1|JU336330.1_AFE80083.1
79174	CRELD2	cysteine-rich with EGF-like domains 2	JV044280.1_AFI34351.1|JU472764.1_AFH29568.1|JU323296.1_AFE67052.1
1390	CREM	cAMP responsive element modulator	JV565069.1_AFJ70404.1|JU333001.1_AFE76756.1|JU332999.1_AFE76754.1|JU333000.1_AFE76755.1
1393	CRHBP	corticotropin releasing hormone binding protein	JV045778.1_AFI35849.1|JU322614.1_AFE66370.1
1396	CRIP1	cysteine-rich protein 1 (intestinal)	JU474361.1_AFH31165.1|JU333005.1_AFE76760.1
1397	CRIP2	cysteine-rich protein 2	JV046234.1_AFI36305.1|JU474362.1_AFH31166.1|JU333006.1_AFE76761.1
9419	CRIPT	cysteine-rich PDZ-binding protein	JV043171.1_AFI33242.1|JU473123.1_AFH29927.1
83716	CRISPLD2	cysteine-rich secretory protein LCCL domain containing 2	JV635404.1_AFJ70744.1|JV043325.1_AFI33396.1
1398	CRK	v-crk avian sarcoma virus CT10 oncogene homolog	JV046236.1_AFI36307.1|JU474366.1_AFH31170.1|JU474364.1_AFH31168.1|JU333016.1_AFE76771.1|JU333014.1_AFE76769.1|JU333012.1_AFE76767.1|JU333010.1_AFE76765.1|JU333008.1_AFE76763.1|JV046235.1_AFI36306.1|JU474367.1_AFH31171.1|JU474365.1_AFH31169.1|JU474363.1_AFH31167.1|JU333015.1_AFE76770.1|JU333013.1_AFE76768.1|JU333011.1_AFE76766.1|JU333009.1_AFE76764.1|JU333007.1_AFE76762.1
1399	CRKL	v-crk avian sarcoma virus CT10 oncogene homolog-like	JV045632.1_AFI35703.1|JU474370.1_AFH31174.1|JV045631.1_AFI35702.1|JU333017.1_AFE76772.1
51379	CRLF3	cytokine receptor-like factor 3	JV045732.1_AFI35803.1|JU475893.1_AFH32697.1|JU334874.1_AFE78627.1
54675	CRLS1	cardiolipin synthase 1	JV044303.1_AFI34374.1|JU335101.1_AFE78854.1
1400	CRMP1	collapsin response mediator protein 1	JV600181.1_AFJ70569.1|JU321765.1_AFE65521.1
10491	CRTAP	cartilage associated protein	JV045924.1_AFI35995.1|JU473603.1_AFH30407.1|JU332521.1_AFE76276.1
23373	CRTC1	CREB regulated transcription coactivator 1	JV565088.1_AFJ70423.1|JV565089.1_AFJ70424.1
200186	CRTC2	CREB regulated transcription coactivator 2	JU333300.1_AFE77055.1|JV046393.1_AFI36464.1|JU474613.1_AFH31417.1
64784	CRTC3	CREB regulated transcription coactivator 3	JV047954.1_AFI38025.1|JU476830.1_AFH33634.1|JU335949.1_AFE79702.1
1407	CRY1	cryptochrome 1 (photolyase-like)	JV046238.1_AFI36309.1|JU333022.1_AFE76777.1|JU474373.1_AFH31177.1
1410	CRYAB	crystallin, alpha B	JV635704.1_AFJ71044.1|JV044848.1_AFI34919.1|JU470931.1_AFH27735.1
1421	CRYGD	crystallin, gamma D	JV635692.1_AFJ71032.1
51084	CRYL1	crystallin, lambda 1	JV565133.1_AFJ70468.1|JV047242.1_AFI37313.1|JU475818.1_AFH32622.1|JU334776.1_AFE78529.1
1428	CRYM	crystallin, mu	JU333032.1_AFE76787.1
1429	CRYZ	crystallin, zeta (quinone reductase)	JV565070.1_AFJ70405.1|JU333033.1_AFE76788.1|JU474379.1_AFH31183.1
9946	CRYZL1	crystallin, zeta (quinone reductase)-like 1	JU478097.1_AFH34901.1|JU337396.1_AFE81147.1
1431	CS	citrate synthase	JU333037.1_AFE76792.1|JV046243.1_AFI36314.1|JU474381.1_AFH31185.1
8531	CSDA	Y box binding protein 3	JV635500.1_AFJ70840.1|JV048515.1_AFI38586.1|JV048513.1_AFI38584.1|JV048514.1_AFI38585.1
27254	CSDC2	cold shock domain containing C2, RNA binding	JV044196.1_AFI34267.1|JU334017.1_AFE77772.1
7812	CSDE1	cold shock domain containing E1, RNA-binding	JU319965.1_AFE63721.1|JU319966.1_AFE63722.1|JU319964.1_AFE63720.1
1434	CSE1L	CSE1 chromosome segregation 1-like (yeast)	JU473088.1_AFH29892.1|JU320267.1_AFE64023.1
1435	CSF1	colony stimulating factor 1 (macrophage)	JU333043.1_AFE76798.1|JU474383.1_AFH31187.1|JU333044.1_AFE76799.1|JU333042.1_AFE76797.1
1436	CSF1R	colony stimulating factor 1 receptor	JU333045.1_AFE76800.1
55790	CSGALNACT1	chondroitin sulfate N-acetylgalactosaminyltransferase 1	JU322583.1_AFE66339.1
55454	CSGALNACT2	chondroitin sulfate N-acetylgalactosaminyltransferase 2	JU473204.1_AFH30008.1|JU321709.1_AFE65465.1
1445	CSK	c-src tyrosine kinase	JU474390.1_AFH31194.1|JU333050.1_AFE76805.1
1452	CSNK1A1	casein kinase 1, alpha 1	JU471768.1_AFH28572.1|JU471769.1_AFH28573.1|JU471767.1_AFH28571.1|JU320105.1_AFE63861.1|JU320106.1_AFE63862.1
1453	CSNK1D	casein kinase 1, delta	JV045288.1_AFI35359.1|JU472306.1_AFH29110.1|JV045289.1_AFI35360.1|JU472305.1_AFH29109.1|JU320360.1_AFE64116.1|JU320359.1_AFE64115.1
1454	CSNK1E	casein kinase 1, epsilon	JV046248.1_AFI36319.1|JU474392.1_AFH31196.1|JU333053.1_AFE76808.1
53944	CSNK1G1	casein kinase 1, gamma 1	JU472946.1_AFH29750.1|JU472945.1_AFH29749.1|JU320224.1_AFE63980.1
1455	CSNK1G2	casein kinase 1, gamma 2	JV044696.1_AFI34767.1|JU474394.1_AFH31198.1|JU320380.1_AFE64136.1
1456	CSNK1G3	casein kinase 1, gamma 3	JV043830.1_AFI33901.1|JV043829.1_AFI33900.1|JU471435.1_AFH28239.1|JU322337.1_AFE66093.1
1457	CSNK2A1	casein kinase 2, alpha 1 polypeptide	JU333058.1_AFE76813.1|JV046251.1_AFI36322.1|JU474397.1_AFH31201.1|JU333059.1_AFE76814.1
1459	CSNK2A2	casein kinase 2, alpha prime polypeptide	JU320269.1_AFE64025.1
1460	CSNK2B	casein kinase 2, beta polypeptide	JV046252.1_AFI36323.1|JU470729.1_AFH27533.1|JU320237.1_AFE63993.1
10675	CSPG5	chondroitin sulfate proteoglycan 5 (neuroglycan C)	JU332574.1_AFE76329.1
64651	CSRNP1	cysteine-serine-rich nuclear protein 1	JU476814.1_AFH33618.1
81566	CSRNP2	cysteine-serine-rich nuclear protein 2	JU477356.1_AFH34160.1|JV044969.1_AFI35040.1|JU321315.1_AFE65071.1
80034	CSRNP3	cysteine-serine-rich nuclear protein 3	JU322251.1_AFE66007.1
1465	CSRP1	cysteine and glycine-rich protein 1	JU474399.1_AFH31203.1
1466	CSRP2	cysteine and glycine-rich protein 2	JV045770.1_AFI35841.1|JU473398.1_AFH30202.1|JU320341.1_AFE64097.1
57325	CSRP2BP	CSRP2 binding protein	JV635583.1_AFJ70923.1|JV047748.1_AFI37819.1|JU476518.1_AFH33322.1|JU335609.1_AFE79362.1
1474	CST6	cystatin E/M	JV635664.1_AFJ71004.1|JV044001.1_AFI34072.1
8530	CST7	cystatin F (leukocystatin)	JU477569.1_AFH34373.1
128821	CST9L	cystatin 9-like	JV635956.1_AFJ71296.1|JV046194.1_AFI36265.1|JV046195.1_AFI36266.1
1475	CSTA	cystatin A (stefin A)	JU471320.1_AFH28124.1
1476	CSTB	cystatin B (stefin B)	JV045152.1_AFI35223.1|JU474405.1_AFH31209.1|JU323350.1_AFE67106.1
1477	CSTF1	cleavage stimulation factor, 3' pre-RNA, subunit 1, 50kDa	JV046257.1_AFI36328.1|JV044071.1_AFI34142.1|JU471423.1_AFH28227.1|JU333072.1_AFE76827.1
23283	CSTF2T	cleavage stimulation factor, 3' pre-RNA, subunit 2, 64kDa, tau variant	JV636056.1_AFJ71396.1|JV046553.1_AFI36624.1|JU474885.1_AFH31689.1
1479	CSTF3	cleavage stimulation factor, 3' pre-RNA, subunit 3, 77kDa	JV667231.1_AFJ71894.1|JU474406.1_AFH31210.1|JU471168.1_AFH27972.1|JU333074.1_AFE76829.1|JU320208.1_AFE63964.1
4253	CTAGE5	CTAGE family, member 5	JV047098.1_AFI37169.1|JU475650.1_AFH32454.1|JU334561.1_AFE78314.1|JV047097.1_AFI37168.1|JU475649.1_AFH32453.1
1487	CTBP1	C-terminal binding protein 1	JV046262.1_AFI36333.1|JU474412.1_AFH31216.1|JU474410.1_AFH31214.1|JU474411.1_AFH31215.1|JU474409.1_AFH31213.1|JU320114.1_AFE63870.1
1488	CTBP2	C-terminal binding protein 2	JU474416.1_AFH31220.1|JV046263.1_AFI36334.1|JU319822.1_AFE63578.1
80169	CTC1	CTS telomere maintenance complex component 1	JV043960.1_AFI34031.1|JU471525.1_AFH28329.1
10664	CTCF	CCCTC-binding factor (zinc finger protein)	JV045963.1_AFI36034.1|JU474041.1_AFH30845.1|JU332572.1_AFE76327.1
23399	CTDNEP1	CTD nuclear envelope phosphatase 1	JV043571.1_AFI33642.1|JU472247.1_AFH29051.1
58190	CTDSP1	CTD (carboxy-terminal domain, RNA polymerase II, polypeptide A) small phosphatase 1	JV667440.1_AFJ72103.1|JV047795.1_AFI37866.1|JU476597.1_AFH33401.1|JU335713.1_AFE79466.1
10106	CTDSP2	CTD (carboxy-terminal domain, RNA polymerase II, polypeptide A) small phosphatase 2	JV043166.1_AFI33237.1|JU473868.1_AFH30672.1|JU319792.1_AFE63548.1
10217	CTDSPL	CTD (carboxy-terminal domain, RNA polymerase II, polypeptide A) small phosphatase-like	JV565027.1_AFJ70362.1
51496	CTDSPL2	CTD (carboxy-terminal domain, RNA polymerase II, polypeptide A) small phosphatase like 2	JU475912.1_AFH32716.1|JV047313.1_AFI37384.1|JU334907.1_AFE78660.1
1490	CTGF	connective tissue growth factor	JU333088.1_AFE76843.1|JU333089.1_AFE76844.1
1493	CTLA4	cytotoxic T-lymphocyte-associated protein 4	JU473564.1_AFH30368.1
1495	CTNNA1	catenin (cadherin-associated protein), alpha 1, 102kDa	JU333090.1_AFE76845.1|JV045451.1_AFI35522.1|JU474423.1_AFH31227.1
1496	CTNNA2	catenin (cadherin-associated protein), alpha 2	JU320101.1_AFE63857.1|JU320100.1_AFE63856.1
29119	CTNNA3	catenin (cadherin-associated protein), alpha 3	JU322023.1_AFE65779.1
1499	CTNNB1	catenin (cadherin-associated protein), beta 1, 88kDa	JV046266.1_AFI36337.1|JU474426.1_AFH31230.1|JU474424.1_AFH31228.1|JU333096.1_AFE76851.1|JU333094.1_AFE76849.1|JU333092.1_AFE76847.1|JV046267.1_AFI36338.1|JV046265.1_AFI36336.1|JU474425.1_AFH31229.1|JU333097.1_AFE76852.1|JU333095.1_AFE76850.1|JU333093.1_AFE76848.1|JU333091.1_AFE76846.1
56998	CTNNBIP1	catenin, beta interacting protein 1	JU335550.1_AFE79303.1|JV044733.1_AFI34804.1|JU476479.1_AFH33283.1
56259	CTNNBL1	catenin, beta like 1	JU473649.1_AFH30453.1|JU320149.1_AFE63905.1
1500	CTNND1	catenin (cadherin-associated protein), delta 1	JV043580.1_AFI33651.1|JU472556.1_AFH29360.1|JU333100.1_AFE76855.1
1497	CTNS	cystinosin, lysosomal cystine transporter	JV635827.1_AFJ71167.1|JU472126.1_AFH28930.1|JU323110.1_AFE66866.1
56474	CTPS2	CTP synthase 2	JV047682.1_AFI37753.1|JU470970.1_AFH27774.1|JU322012.1_AFE65768.1
9646	CTR9	CTR9, Paf1/RNA polymerase II complex component	JU477959.1_AFH34763.1|JU337253.1_AFE81006.1
5476	CTSA	cathepsin A	JV047452.1_AFI37523.1|JU476110.1_AFH32914.1
1508	CTSB	cathepsin B	JV044631.1_AFI34702.1|JU472409.1_AFH29213.1
1075	CTSC	cathepsin C	JV635581.1_AFJ70921.1|JV045974.1_AFI36045.1|JV043688.1_AFI33759.1|JU332591.1_AFE76346.1|JU474059.1_AFH30863.1|JU471689.1_AFH28493.1|JU332592.1_AFE76347.1
1509	CTSD	cathepsin D	JV043195.1_AFI33266.1
1511	CTSG	cathepsin G	JU472023.1_AFH28827.1
1513	CTSK	cathepsin K	JU474442.1_AFH31246.1|JV046273.1_AFI36344.1|JU333109.1_AFE76864.1
1514	CTSL1	cathepsin L	JV043388.1_AFI33459.1|JU471611.1_AFH28415.1|JU323190.1_AFE66946.1
1515	CTSL2	cathepsin V	JV044398.1_AFI34469.1|JU323374.1_AFE67130.1
1519	CTSO	cathepsin O	JV046275.1_AFI36346.1
1520	CTSS	cathepsin S	JU474448.1_AFH31252.1|JU474446.1_AFH31250.1|JU474449.1_AFH31253.1|JU474447.1_AFH31251.1|JU474445.1_AFH31249.1|JU333113.1_AFE76868.1
1522	CTSZ	cathepsin Z	JU472504.1_AFH29308.1|JV045085.1_AFI35156.1|JU332334.1_AFE76089.1
2017	CTTN	cortactin	JV046406.1_AFI36477.1|JU473474.1_AFH30278.1|JU333318.1_AFE77073.1|JV046405.1_AFI36476.1|JU473475.1_AFH30279.1|JU333317.1_AFE77072.1
83992	CTTNBP2	cortactin binding protein 2	JU336648.1_AFE80401.1
55917	CTTNBP2NL	CTTNBP2 N-terminal like	JV044086.1_AFI34157.1|JU321676.1_AFE65432.1
348180	CTU2	cytosolic thiouridylase subunit 2 homolog (S. pombe)	JU475446.1_AFH32250.1|JU334348.1_AFE78101.1|JV046963.1_AFI37034.1
404217	CTXN1	cortexin 1	JV045746.1_AFI35817.1|JU320133.1_AFE63889.1
399697	CTXN2	cortexin 2	JU320944.1_AFE64700.1
404093	CUEDC1	CUE domain containing 1	JU334496.1_AFE78249.1
79004	CUEDC2	CUE domain containing 2	JV636372.1_AFJ71712.1|JV048213.1_AFI38284.1|JU336333.1_AFE80086.1
8454	CUL1	cullin 1	JV048463.1_AFI38534.1|JU336748.1_AFE80501.1|JU477519.1_AFH34323.1
8453	CUL2	cullin 2	JU319913.1_AFE63669.1
8452	CUL3	cullin 3	JV045608.1_AFI35679.1|JU472765.1_AFH29569.1|JU320804.1_AFE64560.1
8451	CUL4A	cullin 4A	JV048459.1_AFI38530.1|JU477512.1_AFH34316.1|JU336744.1_AFE80497.1
8450	CUL4B	cullin 4B	JV044592.1_AFI34663.1|JU471547.1_AFH28351.1|JU320097.1_AFE63853.1
8065	CUL5	cullin 5	JV044294.1_AFI34365.1|JU473313.1_AFH30117.1|JU319926.1_AFE63682.1
9820	CUL7	cullin 7	JV636478.1_AFJ71818.1|JU478050.1_AFH34854.1|JU478048.1_AFH34852.1|JU478046.1_AFH34850.1|JU478049.1_AFH34853.1|JU478047.1_AFH34851.1
23113	CUL9	cullin 9	JU333559.1_AFE77314.1
51596	CUTA	cutA divalent cation tolerance homolog (E. coli)	JV667413.1_AFJ72076.1
51076	CUTC	cutC copper transporter	JU471797.1_AFH28601.1|JU319844.1_AFE63600.1
1523	CUX1	cut-like homeobox 1	JV635975.1_AFJ71315.1|JV635976.1_AFJ71316.1|JU474451.1_AFH31255.1|JU471703.1_AFH28507.1
23316	CUX2	cut-like homeobox 2	JV600173.1_AFJ70561.1
51503	CWC15	CWC15 spliceosome-associated protein homolog (S. cerevisiae)	JU475916.1_AFH32720.1|JV043389.1_AFI33460.1
57703	CWC22	CWC22 spliceosome-associated protein homolog (S. cerevisiae)	JU476574.1_AFH33378.1|JU335675.1_AFE79428.1
54883	CWC25	CWC25 spliceosome-associated protein homolog (S. cerevisiae)	JV044362.1_AFI34433.1|JU471311.1_AFH28115.1|JU321199.1_AFE64955.1
10283	CWC27	CWC27 spliceosome-associated protein homolog (S. cerevisiae)	JV045878.1_AFI35949.1|JU332471.1_AFE76226.1|JU473937.1_AFH30741.1
55280	CWF19L1	CWF19-like 1, cell cycle control (S. pombe)	JV636254.1_AFJ71594.1|JU476257.1_AFH33061.1|JU335299.1_AFE79052.1
1524	CX3CR1	chemokine (C-X3-C motif) receptor 1	JU323201.1_AFE66957.1
1525	CXADR	coxsackie virus and adenovirus receptor	JU333116.1_AFE76871.1
3627	CXCL10	chemokine (C-X-C motif) ligand 10	JU475477.1_AFH32281.1
6387	CXCL12	chemokine (C-X-C motif) ligand 12	JV635595.1_AFJ70935.1|JV047889.1_AFI37960.1|JU322651.1_AFE66407.1
9547	CXCL14	chemokine (C-X-C motif) ligand 14	JU473660.1_AFH30464.1|JU320880.1_AFE64636.1
58191	CXCL16	chemokine (C-X-C motif) ligand 16	JU476598.1_AFH33402.1
7852	CXCR4	chemokine (C-X-C motif) receptor 4	JV636369.1_AFJ71709.1|JU477148.1_AFH33952.1|JU477147.1_AFH33951.1
10663	CXCR6	chemokine (C-X-C motif) receptor 6	JU474040.1_AFH30844.1
57007	CXCR7	atypical chemokine receptor 3	JV043892.1_AFI33963.1|JU332120.1_AFE75876.1
159013	CXorf38	chromosome X open reading frame 38	JU474477.1_AFH31281.1|JU322446.1_AFE66202.1
91966	CXorf40A	chromosome X open reading frame 40A	JV045699.1_AFI35770.1|JU477811.1_AFH34615.1|JU332206.1_AFE75961.1
63932	CXorf56	chromosome X open reading frame 56	JU471326.1_AFH28130.1|JV045801.1_AFI35872.1|JU320508.1_AFE64264.1|JU320507.1_AFE64263.1
55086	CXorf57	chromosome X open reading frame 57	JU335224.1_AFE78977.1
30827	CXXC1	CXXC finger protein 1	JV044830.1_AFI34901.1|JU472616.1_AFH29420.1|JV044831.1_AFI34902.1|JU320068.1_AFE63824.1
285093	CXXC11	CXXC finger protein 11	JV600272.1_AFJ70660.1
51523	CXXC5	CXXC finger protein 5	JV047318.1_AFI37389.1|JU334910.1_AFE78663.1|JU475919.1_AFH32723.1
1534	CYB561	cytochrome b561	JU322896.1_AFE66652.1
11068	CYB561D2	cytochrome b561 family, member D2	JU473375.1_AFH30179.1
1528	CYB5A	cytochrome b5 type A (microsomal)	JV565073.1_AFJ70408.1|JV046280.1_AFI36351.1|JU474454.1_AFH31258.1|JV046279.1_AFI36350.1|JU474453.1_AFH31257.1
80777	CYB5B	cytochrome b5 type B (outer mitochondrial membrane)	JU336517.1_AFE80270.1|JU477327.1_AFH34131.1|JU336518.1_AFE80271.1
124637	CYB5D1	cytochrome b5 domain containing 1	JV044368.1_AFI34439.1|JU472167.1_AFH28971.1|JU321285.1_AFE65041.1
124936	CYB5D2	cytochrome b5 domain containing 2	JV046170.1_AFI36241.1|JU332897.1_AFE76652.1|JU474287.1_AFH31091.1
51706	CYB5R1	cytochrome b5 reductase 1	JV044987.1_AFI35058.1|JU322041.1_AFE65797.1
51700	CYB5R2	cytochrome b5 reductase 2	JU334960.1_AFE78713.1
1727	CYB5R3	cytochrome b5 reductase 3	JU474541.1_AFH31345.1|JU333223.1_AFE76978.1
51167	CYB5R4	cytochrome b5 reductase 4	JU470893.1_AFH27697.1|JU321088.1_AFE64844.1
1535	CYBA	cytochrome b-245, alpha polypeptide	JV045198.1_AFI35269.1
79901	CYBRD1	cytochrome b reductase 1	JV048284.1_AFI38355.1|JU470763.1_AFH27567.1|JU323390.1_AFE67146.1
54205	CYCS	cytochrome c, somatic	JU472428.1_AFH29232.1|JU321674.1_AFE65430.1
26999	CYFIP2	cytoplasmic FMR1 interacting protein 2	JU471649.1_AFH28453.1|JU333983.1_AFE77738.1
114757	CYGB	cytoglobin	JV046109.1_AFI36180.1|JU332798.1_AFE76553.1
50626	CYHR1	cysteine/histidine-rich 1	JV045766.1_AFI35837.1|JU471498.1_AFH28302.1|JU322998.1_AFE66754.1
1540	CYLD	cylindromatosis (turban tumor syndrome)	JU471648.1_AFH28452.1|JU333134.1_AFE76889.1|JU322238.1_AFE65994.1
1583	CYP11A1	cytochrome P450, family 11, subfamily A, polypeptide 1	JV635983.1_AFJ71323.1|JV046291.1_AFI36362.1
1586	CYP17A1	cytochrome P450, family 17, subfamily A, polypeptide 1	JV044031.1_AFI34102.1
1545	CYP1B1	cytochrome P450, family 1, subfamily B, polypeptide 1	JU474459.1_AFH31263.1
57404	CYP20A1	cytochrome P450, family 20, subfamily A, polypeptide 1	JV635566.1_AFJ70906.1|JU476529.1_AFH33333.1
56603	CYP26B1	cytochrome P450, family 26, subfamily B, polypeptide 1	JV636278.1_AFJ71618.1
1593	CYP27A1	cytochrome P450, family 27, subfamily A, polypeptide 1	JV043738.1_AFI33809.1|JU322833.1_AFE66589.1
51302	CYP39A1	cytochrome P450, family 39, subfamily A, polypeptide 1	JV043672.1_AFI33743.1|JU323023.1_AFE66779.1
[truncated: 7,570 more rows]
