# Supplementary material for: A new rhesus macaque assembly and annotation for next-generation sequencing analyses
Source: Biol Direct. 2014 Oct 14;9:20. doi: 10.1186/1745-6150-9-20 (PMC4214606; doi:10.1186/1745-6150-9-20)
Supplement: Additional file 3 — MacaM_Annotation_v7.6. Annotation of the MacaM assembly in GTF format. [file 1745-6150-9-20-S3.zip]

Archive with 1 entries (1 files):
- UNMC_rhesus_annotation_v7.6.8.gtf
