# Supplementary material for: A new rhesus macaque assembly and annotation for next-generation sequencing analyses
Source: Biol Direct. 2014 Oct 14;9:20. doi: 10.1186/1745-6150-9-20 (PMC4214606; doi:10.1186/1745-6150-9-20)
Supplement: Additional file 3 — MacaM_Annotation_v7.6. Annotation of the MacaM assembly in GTF format. [file 1745-6150-9-20-S3.zip › UNMC_rhesus_annotation_v7.6.8.gtf]

chr01	Cufflinks	mRNA	41204	58666	.	-	.	gene_id "26155"; transcript_id "NOC2L_transcript_01"; gene_name "NOC2L"; gene_description "nucleolar complex associated 2 homolog (S. cerevisiae)";
chr01	Cufflinks	exon	41204	43904	100	-	.	gene_id "26155"; transcript_id "NOC2L_transcript_01"; gene_name "NOC2L"; gene_description "nucleolar complex associated 2 homolog (S. cerevisiae)";
chr01	Cufflinks	stop_codon	43798	43800	.	-	1	gene_id "26155"; transcript_id "NOC2L_transcript_01"; gene_name "NOC2L"; gene_description "nucleolar complex associated 2 homolog (S. cerevisiae)";
chr01	Cufflinks	CDS	43801	43904	.	-	2	gene_id "26155"; transcript_id "NOC2L_transcript_01"; gene_name "NOC2L"; gene_description "nucleolar complex associated 2 homolog (S. cerevisiae)";
chr01	Cufflinks	exon	44160	44279	100	-	.	gene_id "26155"; transcript_id "NOC2L_transcript_01"; gene_name "NOC2L"; gene_description "nucleolar complex associated 2 homolog (S. cerevisiae)";
chr01	Cufflinks	CDS	44160	44279	.	-	2	gene_id "26155"; transcript_id "NOC2L_transcript_01"; gene_name "NOC2L"; gene_description "nucleolar complex associated 2 homolog (S. cerevisiae)";
chr01	Cufflinks	exon	44642	44780	100	-	.	gene_id "26155"; transcript_id "NOC2L_transcript_01"; gene_name "NOC2L"; gene_description "nucleolar complex associated 2 homolog (S. cerevisiae)";
chr01	Cufflinks	CDS	44642	44780	.	-	0	gene_id "26155"; transcript_id "NOC2L_transcript_01"; gene_name "NOC2L"; gene_description "nucleolar complex associated 2 homolog (S. cerevisiae)";
chr01	Cufflinks	exon	45323	45436	100	-	.	gene_id "26155"; transcript_id "NOC2L_transcript_01"; gene_name "NOC2L"; gene_description "nucleolar complex associated 2 homolog (S. cerevisiae)";
chr01	Cufflinks	CDS	45323	45436	.	-	0	gene_id "26155"; transcript_id "NOC2L_transcript_01"; gene_name "NOC2L"; gene_description "nucleolar complex associated 2 homolog (S. cerevisiae)";
chr01	Cufflinks	exon	45548	45691	100	-	.	gene_id "26155"; transcript_id "NOC2L_transcript_01"; gene_name "NOC2L"; gene_description "nucleolar complex associated 2 homolog (S. cerevisiae)";
chr01	Cufflinks	CDS	45548	45691	.	-	0	gene_id "26155"; transcript_id "NOC2L_transcript_01"; gene_name "NOC2L"; gene_description "nucleolar complex associated 2 homolog (S. cerevisiae)";
chr01	Cufflinks	exon	47263	47364	100	-	.	gene_id "26155"; transcript_id "NOC2L_transcript_01"; gene_name "NOC2L"; gene_description "nucleolar complex associated 2 homolog (S. cerevisiae)";
chr01	Cufflinks	CDS	47263	47364	.	-	0	gene_id "26155"; transcript_id "NOC2L_transcript_01"; gene_name "NOC2L"; gene_description "nucleolar complex associated 2 homolog (S. cerevisiae)";
chr01	Cufflinks	exon	47619	47732	100	-	.	gene_id "26155"; transcript_id "NOC2L_transcript_01"; gene_name "NOC2L"; gene_description "nucleolar complex associated 2 homolog (S. cerevisiae)";
chr01	Cufflinks	CDS	47619	47732	.	-	0	gene_id "26155"; transcript_id "NOC2L_transcript_01"; gene_name "NOC2L"; gene_description "nucleolar complex associated 2 homolog (S. cerevisiae)";
chr01	Cufflinks	exon	50473	50584	100	-	.	gene_id "26155"; transcript_id "NOC2L_transcript_01"; gene_name "NOC2L"; gene_description "nucleolar complex associated 2 homolog (S. cerevisiae)";
chr01	Cufflinks	CDS	50473	50584	.	-	1	gene_id "26155"; transcript_id "NOC2L_transcript_01"; gene_name "NOC2L"; gene_description "nucleolar complex associated 2 homolog (S. cerevisiae)";
chr01	Cufflinks	exon	51360	51499	100	-	.	gene_id "26155"; transcript_id "NOC2L_transcript_01"; gene_name "NOC2L"; gene_description "nucleolar complex associated 2 homolog (S. cerevisiae)";
chr01	Cufflinks	CDS	51360	51499	.	-	0	gene_id "26155"; transcript_id "NOC2L_transcript_01"; gene_name "NOC2L"; gene_description "nucleolar complex associated 2 homolog (S. cerevisiae)";
chr01	Cufflinks	exon	51771	51959	100	-	.	gene_id "26155"; transcript_id "NOC2L_transcript_01"; gene_name "NOC2L"; gene_description "nucleolar complex associated 2 homolog (S. cerevisiae)";
chr01	Cufflinks	CDS	51771	51959	.	-	0	gene_id "26155"; transcript_id "NOC2L_transcript_01"; gene_name "NOC2L"; gene_description "nucleolar complex associated 2 homolog (S. cerevisiae)";
chr01	Cufflinks	exon	52526	52639	100	-	.	gene_id "26155"; transcript_id "NOC2L_transcript_01"; gene_name "NOC2L"; gene_description "nucleolar complex associated 2 homolog (S. cerevisiae)";
chr01	Cufflinks	CDS	52526	52639	.	-	0	gene_id "26155"; transcript_id "NOC2L_transcript_01"; gene_name "NOC2L"; gene_description "nucleolar complex associated 2 homolog (S. cerevisiae)";
chr01	Cufflinks	exon	53094	53204	100	-	.	gene_id "26155"; transcript_id "NOC2L_transcript_01"; gene_name "NOC2L"; gene_description "nucleolar complex associated 2 homolog (S. cerevisiae)";
chr01	Cufflinks	CDS	53094	53204	.	-	0	gene_id "26155"; transcript_id "NOC2L_transcript_01"; gene_name "NOC2L"; gene_description "nucleolar complex associated 2 homolog (S. cerevisiae)";
chr01	Cufflinks	exon	53317	53395	100	-	.	gene_id "26155"; transcript_id "NOC2L_transcript_01"; gene_name "NOC2L"; gene_description "nucleolar complex associated 2 homolog (S. cerevisiae)";
chr01	Cufflinks	CDS	53317	53395	.	-	1	gene_id "26155"; transcript_id "NOC2L_transcript_01"; gene_name "NOC2L"; gene_description "nucleolar complex associated 2 homolog (S. cerevisiae)";
chr01	Cufflinks	exon	55153	55243	100	-	.	gene_id "26155"; transcript_id "NOC2L_transcript_01"; gene_name "NOC2L"; gene_description "nucleolar complex associated 2 homolog (S. cerevisiae)";
chr01	Cufflinks	CDS	55153	55243	.	-	2	gene_id "26155"; transcript_id "NOC2L_transcript_01"; gene_name "NOC2L"; gene_description "nucleolar complex associated 2 homolog (S. cerevisiae)";
chr01	Cufflinks	exon	55392	55512	100	-	.	gene_id "26155"; transcript_id "NOC2L_transcript_01"; gene_name "NOC2L"; gene_description "nucleolar complex associated 2 homolog (S. cerevisiae)";
chr01	Cufflinks	CDS	55392	55512	.	-	0	gene_id "26155"; transcript_id "NOC2L_transcript_01"; gene_name "NOC2L"; gene_description "nucleolar complex associated 2 homolog (S. cerevisiae)";
chr01	Cufflinks	exon	56120	56251	100	-	.	gene_id "26155"; transcript_id "NOC2L_transcript_01"; gene_name "NOC2L"; gene_description "nucleolar complex associated 2 homolog (S. cerevisiae)";
chr01	Cufflinks	CDS	56120	56251	.	-	0	gene_id "26155"; transcript_id "NOC2L_transcript_01"; gene_name "NOC2L"; gene_description "nucleolar complex associated 2 homolog (S. cerevisiae)";
chr01	Cufflinks	exon	56328	56502	100	-	.	gene_id "26155"; transcript_id "NOC2L_transcript_01"; gene_name "NOC2L"; gene_description "nucleolar complex associated 2 homolog (S. cerevisiae)";
chr01	Cufflinks	CDS	56328	56502	.	-	1	gene_id "26155"; transcript_id "NOC2L_transcript_01"; gene_name "NOC2L"; gene_description "nucleolar complex associated 2 homolog (S. cerevisiae)";
chr01	Cufflinks	exon	58110	58262	100	-	.	gene_id "26155"; transcript_id "NOC2L_transcript_01"; gene_name "NOC2L"; gene_description "nucleolar complex associated 2 homolog (S. cerevisiae)";
chr01	Cufflinks	CDS	58110	58262	.	-	1	gene_id "26155"; transcript_id "NOC2L_transcript_01"; gene_name "NOC2L"; gene_description "nucleolar complex associated 2 homolog (S. cerevisiae)";
chr01	Cufflinks	exon	58395	58666	100	-	.	gene_id "26155"; transcript_id "NOC2L_transcript_01"; gene_name "NOC2L"; gene_description "nucleolar complex associated 2 homolog (S. cerevisiae)";
chr01	Cufflinks	CDS	58395	58420	.	-	0	gene_id "26155"; transcript_id "NOC2L_transcript_01"; gene_name "NOC2L"; gene_description "nucleolar complex associated 2 homolog (S. cerevisiae)";
chr01	Cufflinks	start_codon	58418	58420	.	-	0	gene_id "26155"; transcript_id "NOC2L_transcript_01"; gene_name "NOC2L"; gene_description "nucleolar complex associated 2 homolog (S. cerevisiae)";
chr01	sim4cc	mRNA	59719	64687	.	+	.	gene_id "339451"; transcript_id "KLHL17_transcript_01"; gene_name "KLHL17"; gene_description "kelch-like family member 17";
chr01	sim4cc	exon	59719	59933	94	+	.	gene_id "339451"; transcript_id "KLHL17_transcript_01"; gene_name "KLHL17"; gene_description "kelch-like family member 17";
chr01	sim4cc	start_codon	59824	59826	.	+	0	gene_id "339451"; transcript_id "KLHL17_transcript_01"; gene_name "KLHL17"; gene_description "kelch-like family member 17";
chr01	sim4cc	CDS	59824	59933	.	+	0	gene_id "339451"; transcript_id "KLHL17_transcript_01"; gene_name "KLHL17"; gene_description "kelch-like family member 17";
chr01	sim4cc	exon	60504	60763	98	+	.	gene_id "339451"; transcript_id "KLHL17_transcript_01"; gene_name "KLHL17"; gene_description "kelch-like family member 17";
chr01	sim4cc	CDS	60504	60763	.	+	1	gene_id "339451"; transcript_id "KLHL17_transcript_01"; gene_name "KLHL17"; gene_description "kelch-like family member 17";
chr01	sim4cc	exon	60840	60961	97	+	.	gene_id "339451"; transcript_id "KLHL17_transcript_01"; gene_name "KLHL17"; gene_description "kelch-like family member 17";
chr01	sim4cc	CDS	60840	60961	.	+	2	gene_id "339451"; transcript_id "KLHL17_transcript_01"; gene_name "KLHL17"; gene_description "kelch-like family member 17";
chr01	sim4cc	exon	61060	61281	96	+	.	gene_id "339451"; transcript_id "KLHL17_transcript_01"; gene_name "KLHL17"; gene_description "kelch-like family member 17";
chr01	sim4cc	CDS	61060	61281	.	+	0	gene_id "339451"; transcript_id "KLHL17_transcript_01"; gene_name "KLHL17"; gene_description "kelch-like family member 17";
chr01	sim4cc	exon	61579	61695	92	+	.	gene_id "339451"; transcript_id "KLHL17_transcript_01"; gene_name "KLHL17"; gene_description "kelch-like family member 17";
chr01	sim4cc	CDS	61579	61695	.	+	0	gene_id "339451"; transcript_id "KLHL17_transcript_01"; gene_name "KLHL17"; gene_description "kelch-like family member 17";
chr01	sim4cc	exon	61926	62139	95	+	.	gene_id "339451"; transcript_id "KLHL17_transcript_01"; gene_name "KLHL17"; gene_description "kelch-like family member 17";
chr01	sim4cc	CDS	61926	62139	.	+	0	gene_id "339451"; transcript_id "KLHL17_transcript_01"; gene_name "KLHL17"; gene_description "kelch-like family member 17";
chr01	sim4cc	exon	62331	62475	97	+	.	gene_id "339451"; transcript_id "KLHL17_transcript_01"; gene_name "KLHL17"; gene_description "kelch-like family member 17";
chr01	sim4cc	CDS	62331	62475	.	+	2	gene_id "339451"; transcript_id "KLHL17_transcript_01"; gene_name "KLHL17"; gene_description "kelch-like family member 17";
chr01	sim4cc	exon	62631	62798	97	+	.	gene_id "339451"; transcript_id "KLHL17_transcript_01"; gene_name "KLHL17"; gene_description "kelch-like family member 17";
chr01	sim4cc	CDS	62631	62798	.	+	1	gene_id "339451"; transcript_id "KLHL17_transcript_01"; gene_name "KLHL17"; gene_description "kelch-like family member 17";
chr01	sim4cc	exon	63216	63304	97	+	.	gene_id "339451"; transcript_id "KLHL17_transcript_01"; gene_name "KLHL17"; gene_description "kelch-like family member 17";
chr01	sim4cc	CDS	63216	63304	.	+	1	gene_id "339451"; transcript_id "KLHL17_transcript_01"; gene_name "KLHL17"; gene_description "kelch-like family member 17";
chr01	sim4cc	exon	63404	63477	98	+	.	gene_id "339451"; transcript_id "KLHL17_transcript_01"; gene_name "KLHL17"; gene_description "kelch-like family member 17";
chr01	sim4cc	CDS	63404	63477	.	+	2	gene_id "339451"; transcript_id "KLHL17_transcript_01"; gene_name "KLHL17"; gene_description "kelch-like family member 17";
chr01	sim4cc	exon	63646	63827	93	+	.	gene_id "339451"; transcript_id "KLHL17_transcript_01"; gene_name "KLHL17"; gene_description "kelch-like family member 17";
chr01	sim4cc	CDS	63646	63827	.	+	0	gene_id "339451"; transcript_id "KLHL17_transcript_01"; gene_name "KLHL17"; gene_description "kelch-like family member 17";
chr01	sim4cc	exon	63965	64687	87	+	.	gene_id "339451"; transcript_id "KLHL17_transcript_01"; gene_name "KLHL17"; gene_description "kelch-like family member 17";
chr01	sim4cc	CDS	63965	64190	.	+	1	gene_id "339451"; transcript_id "KLHL17_transcript_01"; gene_name "KLHL17"; gene_description "kelch-like family member 17";
chr01	sim4cc	stop_codon	64191	64193	.	+	1	gene_id "339451"; transcript_id "KLHL17_transcript_01"; gene_name "KLHL17"; gene_description "kelch-like family member 17";
chr01	sim4cc	mRNA	65460	74497	.	+	.	gene_id "84069"; transcript_id "PLEKHN1_transcript_01"; gene_name "PLEKHN1"; gene_description "pleckstrin homology domain containing, family N member 1";
chr01	sim4cc	exon	65460	65577	97	+	.	gene_id "84069"; transcript_id "PLEKHN1_transcript_01"; gene_name "PLEKHN1"; gene_description "pleckstrin homology domain containing, family N member 1";
chr01	sim4cc	start_codon	65495	65497	.	+	0	gene_id "84069"; transcript_id "PLEKHN1_transcript_01"; gene_name "PLEKHN1"; gene_description "pleckstrin homology domain containing, family N member 1";
chr01	sim4cc	CDS	65495	65577	.	+	0	gene_id "84069"; transcript_id "PLEKHN1_transcript_01"; gene_name "PLEKHN1"; gene_description "pleckstrin homology domain containing, family N member 1";
chr01	sim4cc	exon	65662	65761	93	+	.	gene_id "84069"; transcript_id "PLEKHN1_transcript_01"; gene_name "PLEKHN1"; gene_description "pleckstrin homology domain containing, family N member 1";
chr01	sim4cc	CDS	65662	65761	.	+	1	gene_id "84069"; transcript_id "PLEKHN1_transcript_01"; gene_name "PLEKHN1"; gene_description "pleckstrin homology domain containing, family N member 1";
chr01	sim4cc	exon	69140	69286	95	+	.	gene_id "84069"; transcript_id "PLEKHN1_transcript_01"; gene_name "PLEKHN1"; gene_description "pleckstrin homology domain containing, family N member 1";
chr01	sim4cc	CDS	69140	69286	.	+	0	gene_id "84069"; transcript_id "PLEKHN1_transcript_01"; gene_name "PLEKHN1"; gene_description "pleckstrin homology domain containing, family N member 1";
chr01	sim4cc	exon	69389	69469	96	+	.	gene_id "84069"; transcript_id "PLEKHN1_transcript_01"; gene_name "PLEKHN1"; gene_description "pleckstrin homology domain containing, family N member 1";
chr01	sim4cc	CDS	69389	69469	.	+	0	gene_id "84069"; transcript_id "PLEKHN1_transcript_01"; gene_name "PLEKHN1"; gene_description "pleckstrin homology domain containing, family N member 1";
chr01	sim4cc	exon	69552	69624	94	+	.	gene_id "84069"; transcript_id "PLEKHN1_transcript_01"; gene_name "PLEKHN1"; gene_description "pleckstrin homology domain containing, family N member 1";
chr01	sim4cc	CDS	69552	69624	.	+	0	gene_id "84069"; transcript_id "PLEKHN1_transcript_01"; gene_name "PLEKHN1"; gene_description "pleckstrin homology domain containing, family N member 1";
chr01	sim4cc	exon	69746	69873	94	+	.	gene_id "84069"; transcript_id "PLEKHN1_transcript_01"; gene_name "PLEKHN1"; gene_description "pleckstrin homology domain containing, family N member 1";
chr01	sim4cc	CDS	69746	69873	.	+	2	gene_id "84069"; transcript_id "PLEKHN1_transcript_01"; gene_name "PLEKHN1"; gene_description "pleckstrin homology domain containing, family N member 1";
chr01	sim4cc	exon	69944	70075	93	+	.	gene_id "84069"; transcript_id "PLEKHN1_transcript_01"; gene_name "PLEKHN1"; gene_description "pleckstrin homology domain containing, family N member 1";
chr01	sim4cc	CDS	69944	70075	.	+	0	gene_id "84069"; transcript_id "PLEKHN1_transcript_01"; gene_name "PLEKHN1"; gene_description "pleckstrin homology domain containing, family N member 1";
chr01	sim4cc	exon	70198	70278	96	+	.	gene_id "84069"; transcript_id "PLEKHN1_transcript_01"; gene_name "PLEKHN1"; gene_description "pleckstrin homology domain containing, family N member 1";
chr01	sim4cc	CDS	70198	70278	.	+	0	gene_id "84069"; transcript_id "PLEKHN1_transcript_01"; gene_name "PLEKHN1"; gene_description "pleckstrin homology domain containing, family N member 1";
chr01	sim4cc	exon	70935	71010	96	+	.	gene_id "84069"; transcript_id "PLEKHN1_transcript_01"; gene_name "PLEKHN1"; gene_description "pleckstrin homology domain containing, family N member 1";
chr01	sim4cc	CDS	70935	71010	.	+	0	gene_id "84069"; transcript_id "PLEKHN1_transcript_01"; gene_name "PLEKHN1"; gene_description "pleckstrin homology domain containing, family N member 1";
chr01	sim4cc	exon	71150	71286	93	+	.	gene_id "84069"; transcript_id "PLEKHN1_transcript_01"; gene_name "PLEKHN1"; gene_description "pleckstrin homology domain containing, family N member 1";
chr01	sim4cc	CDS	71150	71286	.	+	2	gene_id "84069"; transcript_id "PLEKHN1_transcript_01"; gene_name "PLEKHN1"; gene_description "pleckstrin homology domain containing, family N member 1";
chr01	sim4cc	exon	72030	72179	94	+	.	gene_id "84069"; transcript_id "PLEKHN1_transcript_01"; gene_name "PLEKHN1"; gene_description "pleckstrin homology domain containing, family N member 1";
chr01	sim4cc	CDS	72030	72179	.	+	0	gene_id "84069"; transcript_id "PLEKHN1_transcript_01"; gene_name "PLEKHN1"; gene_description "pleckstrin homology domain containing, family N member 1";
chr01	sim4cc	exon	72870	73010	93	+	.	gene_id "84069"; transcript_id "PLEKHN1_transcript_01"; gene_name "PLEKHN1"; gene_description "pleckstrin homology domain containing, family N member 1";
chr01	sim4cc	CDS	72870	73010	.	+	0	gene_id "84069"; transcript_id "PLEKHN1_transcript_01"; gene_name "PLEKHN1"; gene_description "pleckstrin homology domain containing, family N member 1";
chr01	sim4cc	exon	73203	73421	89	+	.	gene_id "84069"; transcript_id "PLEKHN1_transcript_01"; gene_name "PLEKHN1"; gene_description "pleckstrin homology domain containing, family N member 1";
chr01	sim4cc	CDS	73203	73421	.	+	0	gene_id "84069"; transcript_id "PLEKHN1_transcript_01"; gene_name "PLEKHN1"; gene_description "pleckstrin homology domain containing, family N member 1";
chr01	sim4cc	exon	73709	73757	93	+	.	gene_id "84069"; transcript_id "PLEKHN1_transcript_01"; gene_name "PLEKHN1"; gene_description "pleckstrin homology domain containing, family N member 1";
chr01	sim4cc	CDS	73709	73757	.	+	0	gene_id "84069"; transcript_id "PLEKHN1_transcript_01"; gene_name "PLEKHN1"; gene_description "pleckstrin homology domain containing, family N member 1";
chr01	sim4cc	exon	73835	74497	91	+	.	gene_id "84069"; transcript_id "PLEKHN1_transcript_01"; gene_name "PLEKHN1"; gene_description "pleckstrin homology domain containing, family N member 1";
chr01	sim4cc	CDS	73835	73965	.	+	2	gene_id "84069"; transcript_id "PLEKHN1_transcript_01"; gene_name "PLEKHN1"; gene_description "pleckstrin homology domain containing, family N member 1";
chr01	sim4cc	stop_codon	73966	73968	.	+	2	gene_id "84069"; transcript_id "PLEKHN1_transcript_01"; gene_name "PLEKHN1"; gene_description "pleckstrin homology domain containing, family N member 1";
chr01	sim4cc	mRNA	101085	102158	.	-	.	gene_id "57801"; transcript_id "HES4_transcript_01"; gene_name "HES4"; gene_description "hes family bHLH transcription factor 4";
chr01	sim4cc	exon	101085	101555	99	-	.	gene_id "57801"; transcript_id "HES4_transcript_01"; gene_name "HES4"; gene_description "hes family bHLH transcription factor 4";
chr01	sim4cc	stop_codon	101182	101184	.	-	0	gene_id "57801"; transcript_id "HES4_transcript_01"; gene_name "HES4"; gene_description "hes family bHLH transcription factor 4";
chr01	sim4cc	CDS	101185	101555	.	-	2	gene_id "57801"; transcript_id "HES4_transcript_01"; gene_name "HES4"; gene_description "hes family bHLH transcription factor 4";
chr01	sim4cc	exon	101649	101736	100	-	.	gene_id "57801"; transcript_id "HES4_transcript_01"; gene_name "HES4"; gene_description "hes family bHLH transcription factor 4";
chr01	sim4cc	CDS	101649	101736	.	-	0	gene_id "57801"; transcript_id "HES4_transcript_01"; gene_name "HES4"; gene_description "hes family bHLH transcription factor 4";
chr01	sim4cc	exon	101816	101911	98	-	.	gene_id "57801"; transcript_id "HES4_transcript_01"; gene_name "HES4"; gene_description "hes family bHLH transcription factor 4";
chr01	sim4cc	CDS	101816	101911	.	-	0	gene_id "57801"; transcript_id "HES4_transcript_01"; gene_name "HES4"; gene_description "hes family bHLH transcription factor 4";
chr01	sim4cc	exon	101998	102158	100	-	.	gene_id "57801"; transcript_id "HES4_transcript_01"; gene_name "HES4"; gene_description "hes family bHLH transcription factor 4";
chr01	sim4cc	CDS	101998	102105	.	-	0	gene_id "57801"; transcript_id "HES4_transcript_01"; gene_name "HES4"; gene_description "hes family bHLH transcription factor 4";
chr01	sim4cc	start_codon	102103	102105	.	-	0	gene_id "57801"; transcript_id "HES4_transcript_01"; gene_name "HES4"; gene_description "hes family bHLH transcription factor 4";
chr01	sim4cc	mRNA	118336	119492	.	+	.	gene_id "9636"; transcript_id "ISG15_transcript_01"; gene_name "ISG15"; gene_description "ISG15 ubiquitin-like modifier";
chr01	sim4cc	exon	118336	118424	100	+	.	gene_id "9636"; transcript_id "ISG15_transcript_01"; gene_name "ISG15"; gene_description "ISG15 ubiquitin-like modifier";
chr01	sim4cc	start_codon	118422	118424	.	+	0	gene_id "9636"; transcript_id "ISG15_transcript_01"; gene_name "ISG15"; gene_description "ISG15 ubiquitin-like modifier";
chr01	sim4cc	CDS	118422	118424	.	+	0	gene_id "9636"; transcript_id "ISG15_transcript_01"; gene_name "ISG15"; gene_description "ISG15 ubiquitin-like modifier";
chr01	sim4cc	exon	118939	119492	99	+	.	gene_id "9636"; transcript_id "ISG15_transcript_01"; gene_name "ISG15"; gene_description "ISG15 ubiquitin-like modifier";
chr01	sim4cc	CDS	118939	119430	.	+	0	gene_id "9636"; transcript_id "ISG15_transcript_01"; gene_name "ISG15"; gene_description "ISG15 ubiquitin-like modifier";
chr01	sim4cc	stop_codon	119431	119433	.	+	0	gene_id "9636"; transcript_id "ISG15_transcript_01"; gene_name "ISG15"; gene_description "ISG15 ubiquitin-like modifier";
chr01	sim4cc	mRNA	177052	177882	.	-	.	gene_id "401934"; transcript_id "RNF223_transcript_01"; gene_name "RNF223"; gene_description "ring finger protein 223";
chr01	sim4cc	exon	177052	177882	93	-	.	gene_id "401934"; transcript_id "RNF223_transcript_01"; gene_name "RNF223"; gene_description "ring finger protein 223";
chr01	sim4cc	stop_codon	177124	177126	.	-	0	gene_id "401934"; transcript_id "RNF223_transcript_01"; gene_name "RNF223"; gene_description "ring finger protein 223";
chr01	sim4cc	CDS	177127	177873	.	-	0	gene_id "401934"; transcript_id "RNF223_transcript_01"; gene_name "RNF223"; gene_description "ring finger protein 223";
chr01	sim4cc	start_codon	177871	177873	.	-	0	gene_id "401934"; transcript_id "RNF223_transcript_01"; gene_name "RNF223"; gene_description "ring finger protein 223";
chr01	sim4cc	mRNA	184282	209133	.	-	.	gene_id "54991"; transcript_id "C1orf159_transcript_01"; gene_name "C1orf159"; gene_description "chromosome 1 open reading frame 159";
chr01	sim4cc	exon	184282	185105	.	-	.	gene_id "54991"; transcript_id "C1orf159_transcript_01"; gene_name "C1orf159"; gene_description "chromosome 1 open reading frame 159";
chr01	sim4cc	stop_codon	185008	185010	.	-	0	gene_id "54991"; transcript_id "C1orf159_transcript_01"; gene_name "C1orf159"; gene_description "chromosome 1 open reading frame 159";
chr01	sim4cc	CDS	185011	185103	.	-	2	gene_id "54991"; transcript_id "C1orf159_transcript_01"; gene_name "C1orf159"; gene_description "chromosome 1 open reading frame 159";
chr01	sim4cc	exon	186447	186477	100	-	.	gene_id "54991"; transcript_id "C1orf159_transcript_01"; gene_name "C1orf159"; gene_description "chromosome 1 open reading frame 159";
chr01	sim4cc	CDS	186447	186477	.	-	0	gene_id "54991"; transcript_id "C1orf159_transcript_01"; gene_name "C1orf159"; gene_description "chromosome 1 open reading frame 159";
chr01	sim4cc	exon	186575	186600	92	-	.	gene_id "54991"; transcript_id "C1orf159_transcript_01"; gene_name "C1orf159"; gene_description "chromosome 1 open reading frame 159";
chr01	sim4cc	CDS	186575	186600	.	-	2	gene_id "54991"; transcript_id "C1orf159_transcript_01"; gene_name "C1orf159"; gene_description "chromosome 1 open reading frame 159";
chr01	sim4cc	exon	187830	187964	94	-	.	gene_id "54991"; transcript_id "C1orf159_transcript_01"; gene_name "C1orf159"; gene_description "chromosome 1 open reading frame 159";
chr01	sim4cc	CDS	187830	187964	.	-	2	gene_id "54991"; transcript_id "C1orf159_transcript_01"; gene_name "C1orf159"; gene_description "chromosome 1 open reading frame 159";
chr01	sim4cc	exon	189915	189980	93	-	.	gene_id "54991"; transcript_id "C1orf159_transcript_01"; gene_name "C1orf159"; gene_description "chromosome 1 open reading frame 159";
chr01	sim4cc	CDS	189915	189980	.	-	2	gene_id "54991"; transcript_id "C1orf159_transcript_01"; gene_name "C1orf159"; gene_description "chromosome 1 open reading frame 159";
chr01	sim4cc	exon	190277	190372	94	-	.	gene_id "54991"; transcript_id "C1orf159_transcript_01"; gene_name "C1orf159"; gene_description "chromosome 1 open reading frame 159";
chr01	sim4cc	CDS	190277	190372	.	-	2	gene_id "54991"; transcript_id "C1orf159_transcript_01"; gene_name "C1orf159"; gene_description "chromosome 1 open reading frame 159";
chr01	sim4cc	exon	193994	194069	97	-	.	gene_id "54991"; transcript_id "C1orf159_transcript_01"; gene_name "C1orf159"; gene_description "chromosome 1 open reading frame 159";
chr01	sim4cc	CDS	193994	194069	.	-	0	gene_id "54991"; transcript_id "C1orf159_transcript_01"; gene_name "C1orf159"; gene_description "chromosome 1 open reading frame 159";
chr01	sim4cc	exon	195115	195208	91	-	.	gene_id "54991"; transcript_id "C1orf159_transcript_01"; gene_name "C1orf159"; gene_description "chromosome 1 open reading frame 159";
chr01	sim4cc	CDS	195115	195186	.	-	0	gene_id "54991"; transcript_id "C1orf159_transcript_01"; gene_name "C1orf159"; gene_description "chromosome 1 open reading frame 159";
chr01	sim4cc	start_codon	195184	195186	.	-	0	gene_id "54991"; transcript_id "C1orf159_transcript_01"; gene_name "C1orf159"; gene_description "chromosome 1 open reading frame 159";
chr01	sim4cc	exon	195664	195776	92	-	.	gene_id "54991"; transcript_id "C1orf159_transcript_01"; gene_name "C1orf159"; gene_description "chromosome 1 open reading frame 159";
chr01	sim4cc	exon	208832	209133	90	-	.	gene_id "54991"; transcript_id "C1orf159_transcript_01"; gene_name "C1orf159"; gene_description "chromosome 1 open reading frame 159";
chr01	sim4cc	mRNA	305623	308683	.	-	.	gene_id "7293"; transcript_id "TNFRSF4_transcript_01"; gene_name "TNFRSF4"; gene_description "tumor necrosis factor receptor superfamily, member 4";
chr01	sim4cc	exon	305623	305921	93	-	.	gene_id "7293"; transcript_id "TNFRSF4_transcript_01"; gene_name "TNFRSF4"; gene_description "tumor necrosis factor receptor superfamily, member 4";
chr01	sim4cc	stop_codon	305851	305853	.	-	0	gene_id "7293"; transcript_id "TNFRSF4_transcript_01"; gene_name "TNFRSF4"; gene_description "tumor necrosis factor receptor superfamily, member 4";
chr01	sim4cc	CDS	305854	305921	.	-	2	gene_id "7293"; transcript_id "TNFRSF4_transcript_01"; gene_name "TNFRSF4"; gene_description "tumor necrosis factor receptor superfamily, member 4";
chr01	sim4cc	exon	305999	306127	93	-	.	gene_id "7293"; transcript_id "TNFRSF4_transcript_01"; gene_name "TNFRSF4"; gene_description "tumor necrosis factor receptor superfamily, member 4";
chr01	sim4cc	CDS	305999	306127	.	-	2	gene_id "7293"; transcript_id "TNFRSF4_transcript_01"; gene_name "TNFRSF4"; gene_description "tumor necrosis factor receptor superfamily, member 4";
chr01	sim4cc	exon	306237	306433	95	-	.	gene_id "7293"; transcript_id "TNFRSF4_transcript_01"; gene_name "TNFRSF4"; gene_description "tumor necrosis factor receptor superfamily, member 4";
chr01	sim4cc	CDS	306237	306433	.	-	1	gene_id "7293"; transcript_id "TNFRSF4_transcript_01"; gene_name "TNFRSF4"; gene_description "tumor necrosis factor receptor superfamily, member 4";
chr01	sim4cc	exon	307170	307236	98	-	.	gene_id "7293"; transcript_id "TNFRSF4_transcript_01"; gene_name "TNFRSF4"; gene_description "tumor necrosis factor receptor superfamily, member 4";
chr01	sim4cc	CDS	307170	307236	.	-	2	gene_id "7293"; transcript_id "TNFRSF4_transcript_01"; gene_name "TNFRSF4"; gene_description "tumor necrosis factor receptor superfamily, member 4";
chr01	sim4cc	exon	307522	307623	98	-	.	gene_id "7293"; transcript_id "TNFRSF4_transcript_01"; gene_name "TNFRSF4"; gene_description "tumor necrosis factor receptor superfamily, member 4";
chr01	sim4cc	CDS	307522	307623	.	-	2	gene_id "7293"; transcript_id "TNFRSF4_transcript_01"; gene_name "TNFRSF4"; gene_description "tumor necrosis factor receptor superfamily, member 4";
chr01	sim4cc	exon	308173	308295	94	-	.	gene_id "7293"; transcript_id "TNFRSF4_transcript_01"; gene_name "TNFRSF4"; gene_description "tumor necrosis factor receptor superfamily, member 4";
chr01	sim4cc	CDS	308173	308295	.	-	2	gene_id "7293"; transcript_id "TNFRSF4_transcript_01"; gene_name "TNFRSF4"; gene_description "tumor necrosis factor receptor superfamily, member 4";
chr01	sim4cc	exon	308498	308683	94	-	.	gene_id "7293"; transcript_id "TNFRSF4_transcript_01"; gene_name "TNFRSF4"; gene_description "tumor necrosis factor receptor superfamily, member 4";
chr01	sim4cc	CDS	308498	308642	.	-	0	gene_id "7293"; transcript_id "TNFRSF4_transcript_01"; gene_name "TNFRSF4"; gene_description "tumor necrosis factor receptor superfamily, member 4";
chr01	sim4cc	start_codon	308640	308642	.	-	0	gene_id "7293"; transcript_id "TNFRSF4_transcript_01"; gene_name "TNFRSF4"; gene_description "tumor necrosis factor receptor superfamily, member 4";
chr01	sim4cc	mRNA	311392	326950	.	-	.	gene_id "51150"; transcript_id "SDF4_transcript_01"; gene_name "SDF4"; gene_description "stromal cell derived factor 4";
chr01	sim4cc	exon	311392	312177	.	-	.	gene_id "51150"; transcript_id "SDF4_transcript_01"; gene_name "SDF4"; gene_description "stromal cell derived factor 4";
chr01	sim4cc	stop_codon	312001	312003	.	-	1	gene_id "51150"; transcript_id "SDF4_transcript_01"; gene_name "SDF4"; gene_description "stromal cell derived factor 4";
chr01	sim4cc	CDS	312004	312177	.	-	0	gene_id "51150"; transcript_id "SDF4_transcript_01"; gene_name "SDF4"; gene_description "stromal cell derived factor 4";
chr01	sim4cc	exon	312973	313148	95	-	.	gene_id "51150"; transcript_id "SDF4_transcript_01"; gene_name "SDF4"; gene_description "stromal cell derived factor 4";
chr01	sim4cc	CDS	312973	313148	.	-	2	gene_id "51150"; transcript_id "SDF4_transcript_01"; gene_name "SDF4"; gene_description "stromal cell derived factor 4";
chr01	sim4cc	exon	313284	313442	96	-	.	gene_id "51150"; transcript_id "SDF4_transcript_01"; gene_name "SDF4"; gene_description "stromal cell derived factor 4";
chr01	sim4cc	CDS	313284	313442	.	-	2	gene_id "51150"; transcript_id "SDF4_transcript_01"; gene_name "SDF4"; gene_description "stromal cell derived factor 4";
chr01	sim4cc	exon	317800	317913	96	-	.	gene_id "51150"; transcript_id "SDF4_transcript_01"; gene_name "SDF4"; gene_description "stromal cell derived factor 4";
chr01	sim4cc	CDS	317800	317913	.	-	2	gene_id "51150"; transcript_id "SDF4_transcript_01"; gene_name "SDF4"; gene_description "stromal cell derived factor 4";
chr01	sim4cc	exon	318355	318491	97	-	.	gene_id "51150"; transcript_id "SDF4_transcript_01"; gene_name "SDF4"; gene_description "stromal cell derived factor 4";
chr01	sim4cc	CDS	318355	318491	.	-	1	gene_id "51150"; transcript_id "SDF4_transcript_01"; gene_name "SDF4"; gene_description "stromal cell derived factor 4";
chr01	sim4cc	exon	322889	323366	93	-	.	gene_id "51150"; transcript_id "SDF4_transcript_01"; gene_name "SDF4"; gene_description "stromal cell derived factor 4";
chr01	sim4cc	CDS	322889	323214	.	-	0	gene_id "51150"; transcript_id "SDF4_transcript_01"; gene_name "SDF4"; gene_description "stromal cell derived factor 4";
chr01	sim4cc	start_codon	323212	323214	.	-	0	gene_id "51150"; transcript_id "SDF4_transcript_01"; gene_name "SDF4"; gene_description "stromal cell derived factor 4";
chr01	sim4cc	exon	326775	326950	93	-	.	gene_id "51150"; transcript_id "SDF4_transcript_01"; gene_name "SDF4"; gene_description "stromal cell derived factor 4";
chr01	sim4cc	mRNA	347364	366547	.	-	.	gene_id "118424"; transcript_id "UBE2J2_transcript_01"; gene_name "UBE2J2"; gene_description "ubiquitin-conjugating enzyme E2, J2";
chr01	sim4cc	exon	347364	348025	99	-	.	gene_id "118424"; transcript_id "UBE2J2_transcript_01"; gene_name "UBE2J2"; gene_description "ubiquitin-conjugating enzyme E2, J2";
chr01	sim4cc	stop_codon	347741	347743	.	-	0	gene_id "118424"; transcript_id "UBE2J2_transcript_01"; gene_name "UBE2J2"; gene_description "ubiquitin-conjugating enzyme E2, J2";
chr01	sim4cc	CDS	347744	348025	.	-	0	gene_id "118424"; transcript_id "UBE2J2_transcript_01"; gene_name "UBE2J2"; gene_description "ubiquitin-conjugating enzyme E2, J2";
chr01	sim4cc	exon	348566	348646	100	-	.	gene_id "118424"; transcript_id "UBE2J2_transcript_01"; gene_name "UBE2J2"; gene_description "ubiquitin-conjugating enzyme E2, J2";
chr01	sim4cc	CDS	348566	348646	.	-	0	gene_id "118424"; transcript_id "UBE2J2_transcript_01"; gene_name "UBE2J2"; gene_description "ubiquitin-conjugating enzyme E2, J2";
chr01	sim4cc	exon	349205	349343	100	-	.	gene_id "118424"; transcript_id "UBE2J2_transcript_01"; gene_name "UBE2J2"; gene_description "ubiquitin-conjugating enzyme E2, J2";
chr01	sim4cc	CDS	349205	349343	.	-	1	gene_id "118424"; transcript_id "UBE2J2_transcript_01"; gene_name "UBE2J2"; gene_description "ubiquitin-conjugating enzyme E2, J2";
chr01	sim4cc	exon	349422	349524	100	-	.	gene_id "118424"; transcript_id "UBE2J2_transcript_01"; gene_name "UBE2J2"; gene_description "ubiquitin-conjugating enzyme E2, J2";
chr01	sim4cc	CDS	349422	349524	.	-	2	gene_id "118424"; transcript_id "UBE2J2_transcript_01"; gene_name "UBE2J2"; gene_description "ubiquitin-conjugating enzyme E2, J2";
chr01	sim4cc	exon	354925	354965	100	-	.	gene_id "118424"; transcript_id "UBE2J2_transcript_01"; gene_name "UBE2J2"; gene_description "ubiquitin-conjugating enzyme E2, J2";
chr01	sim4cc	CDS	354925	354965	.	-	1	gene_id "118424"; transcript_id "UBE2J2_transcript_01"; gene_name "UBE2J2"; gene_description "ubiquitin-conjugating enzyme E2, J2";
chr01	sim4cc	exon	360573	360703	100	-	.	gene_id "118424"; transcript_id "UBE2J2_transcript_01"; gene_name "UBE2J2"; gene_description "ubiquitin-conjugating enzyme E2, J2";
chr01	sim4cc	CDS	360573	360703	.	-	0	gene_id "118424"; transcript_id "UBE2J2_transcript_01"; gene_name "UBE2J2"; gene_description "ubiquitin-conjugating enzyme E2, J2";
chr01	sim4cc	start_codon	360701	360703	.	-	0	gene_id "118424"; transcript_id "UBE2J2_transcript_01"; gene_name "UBE2J2"; gene_description "ubiquitin-conjugating enzyme E2, J2";
chr01	sim4cc	exon	366425	366547	98	-	.	gene_id "118424"; transcript_id "UBE2J2_transcript_01"; gene_name "UBE2J2"; gene_description "ubiquitin-conjugating enzyme E2, J2";
chr01	sim4cc	mRNA	402827	416205	.	-	.	gene_id "54973"; transcript_id "CPSF3L_transcript_01"; gene_name "CPSF3L"; gene_description "cleavage and polyadenylation specific factor 3-like";
chr01	sim4cc	exon	402827	403095	100	-	.	gene_id "54973"; transcript_id "CPSF3L_transcript_01"; gene_name "CPSF3L"; gene_description "cleavage and polyadenylation specific factor 3-like";
chr01	sim4cc	stop_codon	403030	403032	.	-	2	gene_id "54973"; transcript_id "CPSF3L_transcript_01"; gene_name "CPSF3L"; gene_description "cleavage and polyadenylation specific factor 3-like";
chr01	sim4cc	CDS	403033	403095	.	-	0	gene_id "54973"; transcript_id "CPSF3L_transcript_01"; gene_name "CPSF3L"; gene_description "cleavage and polyadenylation specific factor 3-like";
chr01	sim4cc	exon	403189	403318	100	-	.	gene_id "54973"; transcript_id "CPSF3L_transcript_01"; gene_name "CPSF3L"; gene_description "cleavage and polyadenylation specific factor 3-like";
chr01	sim4cc	CDS	403189	403318	.	-	1	gene_id "54973"; transcript_id "CPSF3L_transcript_01"; gene_name "CPSF3L"; gene_description "cleavage and polyadenylation specific factor 3-like";
chr01	sim4cc	exon	403393	403535	98	-	.	gene_id "54973"; transcript_id "CPSF3L_transcript_01"; gene_name "CPSF3L"; gene_description "cleavage and polyadenylation specific factor 3-like";
chr01	sim4cc	CDS	403393	403535	.	-	0	gene_id "54973"; transcript_id "CPSF3L_transcript_01"; gene_name "CPSF3L"; gene_description "cleavage and polyadenylation specific factor 3-like";
chr01	sim4cc	exon	403783	403844	98	-	.	gene_id "54973"; transcript_id "CPSF3L_transcript_01"; gene_name "CPSF3L"; gene_description "cleavage and polyadenylation specific factor 3-like";
chr01	sim4cc	CDS	403783	403844	.	-	2	gene_id "54973"; transcript_id "CPSF3L_transcript_01"; gene_name "CPSF3L"; gene_description "cleavage and polyadenylation specific factor 3-like";
chr01	sim4cc	exon	403931	404038	100	-	.	gene_id "54973"; transcript_id "CPSF3L_transcript_01"; gene_name "CPSF3L"; gene_description "cleavage and polyadenylation specific factor 3-like";
chr01	sim4cc	CDS	403931	404038	.	-	2	gene_id "54973"; transcript_id "CPSF3L_transcript_01"; gene_name "CPSF3L"; gene_description "cleavage and polyadenylation specific factor 3-like";
chr01	sim4cc	exon	404123	404285	99	-	.	gene_id "54973"; transcript_id "CPSF3L_transcript_01"; gene_name "CPSF3L"; gene_description "cleavage and polyadenylation specific factor 3-like";
chr01	sim4cc	CDS	404123	404285	.	-	0	gene_id "54973"; transcript_id "CPSF3L_transcript_01"; gene_name "CPSF3L"; gene_description "cleavage and polyadenylation specific factor 3-like";
chr01	sim4cc	exon	404371	404460	97	-	.	gene_id "54973"; transcript_id "CPSF3L_transcript_01"; gene_name "CPSF3L"; gene_description "cleavage and polyadenylation specific factor 3-like";
chr01	sim4cc	CDS	404371	404460	.	-	0	gene_id "54973"; transcript_id "CPSF3L_transcript_01"; gene_name "CPSF3L"; gene_description "cleavage and polyadenylation specific factor 3-like";
chr01	sim4cc	exon	404843	404926	98	-	.	gene_id "54973"; transcript_id "CPSF3L_transcript_01"; gene_name "CPSF3L"; gene_description "cleavage and polyadenylation specific factor 3-like";
chr01	sim4cc	CDS	404843	404926	.	-	0	gene_id "54973"; transcript_id "CPSF3L_transcript_01"; gene_name "CPSF3L"; gene_description "cleavage and polyadenylation specific factor 3-like";
chr01	sim4cc	exon	405114	405303	100	-	.	gene_id "54973"; transcript_id "CPSF3L_transcript_01"; gene_name "CPSF3L"; gene_description "cleavage and polyadenylation specific factor 3-like";
chr01	sim4cc	CDS	405114	405303	.	-	1	gene_id "54973"; transcript_id "CPSF3L_transcript_01"; gene_name "CPSF3L"; gene_description "cleavage and polyadenylation specific factor 3-like";
chr01	sim4cc	exon	405702	405766	100	-	.	gene_id "54973"; transcript_id "CPSF3L_transcript_01"; gene_name "CPSF3L"; gene_description "cleavage and polyadenylation specific factor 3-like";
chr01	sim4cc	CDS	405702	405766	.	-	0	gene_id "54973"; transcript_id "CPSF3L_transcript_01"; gene_name "CPSF3L"; gene_description "cleavage and polyadenylation specific factor 3-like";
chr01	sim4cc	exon	406159	406297	100	-	.	gene_id "54973"; transcript_id "CPSF3L_transcript_01"; gene_name "CPSF3L"; gene_description "cleavage and polyadenylation specific factor 3-like";
chr01	sim4cc	CDS	406159	406297	.	-	1	gene_id "54973"; transcript_id "CPSF3L_transcript_01"; gene_name "CPSF3L"; gene_description "cleavage and polyadenylation specific factor 3-like";
chr01	sim4cc	exon	406692	406726	100	-	.	gene_id "54973"; transcript_id "CPSF3L_transcript_01"; gene_name "CPSF3L"; gene_description "cleavage and polyadenylation specific factor 3-like";
chr01	sim4cc	CDS	406692	406726	.	-	0	gene_id "54973"; transcript_id "CPSF3L_transcript_01"; gene_name "CPSF3L"; gene_description "cleavage and polyadenylation specific factor 3-like";
chr01	sim4cc	exon	406808	406906	98	-	.	gene_id "54973"; transcript_id "CPSF3L_transcript_01"; gene_name "CPSF3L"; gene_description "cleavage and polyadenylation specific factor 3-like";
chr01	sim4cc	CDS	406808	406906	.	-	0	gene_id "54973"; transcript_id "CPSF3L_transcript_01"; gene_name "CPSF3L"; gene_description "cleavage and polyadenylation specific factor 3-like";
chr01	sim4cc	exon	411057	411285	99	-	.	gene_id "54973"; transcript_id "CPSF3L_transcript_01"; gene_name "CPSF3L"; gene_description "cleavage and polyadenylation specific factor 3-like";
chr01	sim4cc	CDS	411057	411285	.	-	1	gene_id "54973"; transcript_id "CPSF3L_transcript_01"; gene_name "CPSF3L"; gene_description "cleavage and polyadenylation specific factor 3-like";
chr01	sim4cc	exon	412180	412253	100	-	.	gene_id "54973"; transcript_id "CPSF3L_transcript_01"; gene_name "CPSF3L"; gene_description "cleavage and polyadenylation specific factor 3-like";
chr01	sim4cc	CDS	412180	412253	.	-	0	gene_id "54973"; transcript_id "CPSF3L_transcript_01"; gene_name "CPSF3L"; gene_description "cleavage and polyadenylation specific factor 3-like";
chr01	sim4cc	exon	412718	412815	98	-	.	gene_id "54973"; transcript_id "CPSF3L_transcript_01"; gene_name "CPSF3L"; gene_description "cleavage and polyadenylation specific factor 3-like";
chr01	sim4cc	CDS	412718	412815	.	-	2	gene_id "54973"; transcript_id "CPSF3L_transcript_01"; gene_name "CPSF3L"; gene_description "cleavage and polyadenylation specific factor 3-like";
chr01	sim4cc	exon	416121	416205	98	-	.	gene_id "54973"; transcript_id "CPSF3L_transcript_01"; gene_name "CPSF3L"; gene_description "cleavage and polyadenylation specific factor 3-like";
chr01	sim4cc	CDS	416121	416148	.	-	0	gene_id "54973"; transcript_id "CPSF3L_transcript_01"; gene_name "CPSF3L"; gene_description "cleavage and polyadenylation specific factor 3-like";
chr01	sim4cc	start_codon	416146	416148	.	-	0	gene_id "54973"; transcript_id "CPSF3L_transcript_01"; gene_name "CPSF3L"; gene_description "cleavage and polyadenylation specific factor 3-like";
chr01	sim4cc	mRNA	416304	420413	.	+	.	gene_id "80772"; transcript_id "GLTPD1_transcript_01"; gene_name "GLTPD1"; gene_description "glycolipid transfer protein domain containing 1";
chr01	sim4cc	exon	416304	416642	91	+	.	gene_id "80772"; transcript_id "GLTPD1_transcript_01"; gene_name "GLTPD1"; gene_description "glycolipid transfer protein domain containing 1";
chr01	sim4cc	exon	418390	418584	96	+	.	gene_id "80772"; transcript_id "GLTPD1_transcript_01"; gene_name "GLTPD1"; gene_description "glycolipid transfer protein domain containing 1";
chr01	sim4cc	start_codon	418463	418465	.	+	0	gene_id "80772"; transcript_id "GLTPD1_transcript_01"; gene_name "GLTPD1"; gene_description "glycolipid transfer protein domain containing 1";
chr01	sim4cc	CDS	418463	418584	.	+	0	gene_id "80772"; transcript_id "GLTPD1_transcript_01"; gene_name "GLTPD1"; gene_description "glycolipid transfer protein domain containing 1";
chr01	sim4cc	exon	418793	420413	88	+	.	gene_id "80772"; transcript_id "GLTPD1_transcript_01"; gene_name "GLTPD1"; gene_description "glycolipid transfer protein domain containing 1";
chr01	sim4cc	CDS	418793	419312	.	+	1	gene_id "80772"; transcript_id "GLTPD1_transcript_01"; gene_name "GLTPD1"; gene_description "glycolipid transfer protein domain containing 1";
chr01	sim4cc	stop_codon	419313	419315	.	+	1	gene_id "80772"; transcript_id "GLTPD1_transcript_01"; gene_name "GLTPD1"; gene_description "glycolipid transfer protein domain containing 1";
chr01	sim4cc	mRNA	422323	425445	.	+	.	gene_id "83756"; transcript_id "TAS1R3_transcript_01"; gene_name "TAS1R3"; gene_description "taste receptor, type 1, member 3";
chr01	sim4cc	exon	422323	422513	95	+	.	gene_id "83756"; transcript_id "TAS1R3_transcript_01"; gene_name "TAS1R3"; gene_description "taste receptor, type 1, member 3";
chr01	sim4cc	start_codon	422323	422325	.	+	0	gene_id "83756"; transcript_id "TAS1R3_transcript_01"; gene_name "TAS1R3"; gene_description "taste receptor, type 1, member 3";
chr01	sim4cc	CDS	422323	422513	.	+	0	gene_id "83756"; transcript_id "TAS1R3_transcript_01"; gene_name "TAS1R3"; gene_description "taste receptor, type 1, member 3";
chr01	sim4cc	exon	422615	422915	93	+	.	gene_id "83756"; transcript_id "TAS1R3_transcript_01"; gene_name "TAS1R3"; gene_description "taste receptor, type 1, member 3";
chr01	sim4cc	CDS	422615	422915	.	+	1	gene_id "83756"; transcript_id "TAS1R3_transcript_01"; gene_name "TAS1R3"; gene_description "taste receptor, type 1, member 3";
chr01	sim4cc	exon	423001	423783	93	+	.	gene_id "83756"; transcript_id "TAS1R3_transcript_01"; gene_name "TAS1R3"; gene_description "taste receptor, type 1, member 3";
chr01	sim4cc	CDS	423001	423783	.	+	0	gene_id "83756"; transcript_id "TAS1R3_transcript_01"; gene_name "TAS1R3"; gene_description "taste receptor, type 1, member 3";
chr01	sim4cc	exon	423898	424101	91	+	.	gene_id "83756"; transcript_id "TAS1R3_transcript_01"; gene_name "TAS1R3"; gene_description "taste receptor, type 1, member 3";
chr01	sim4cc	CDS	423898	424101	.	+	0	gene_id "83756"; transcript_id "TAS1R3_transcript_01"; gene_name "TAS1R3"; gene_description "taste receptor, type 1, member 3";
chr01	sim4cc	exon	424238	424358	95	+	.	gene_id "83756"; transcript_id "TAS1R3_transcript_01"; gene_name "TAS1R3"; gene_description "taste receptor, type 1, member 3";
chr01	sim4cc	CDS	424238	424358	.	+	0	gene_id "83756"; transcript_id "TAS1R3_transcript_01"; gene_name "TAS1R3"; gene_description "taste receptor, type 1, member 3";
chr01	sim4cc	exon	424487	425445	93	+	.	gene_id "83756"; transcript_id "TAS1R3_transcript_01"; gene_name "TAS1R3"; gene_description "taste receptor, type 1, member 3";
chr01	sim4cc	CDS	424487	425442	.	+	2	gene_id "83756"; transcript_id "TAS1R3_transcript_01"; gene_name "TAS1R3"; gene_description "taste receptor, type 1, member 3";
chr01	sim4cc	stop_codon	425443	425445	.	+	2	gene_id "83756"; transcript_id "TAS1R3_transcript_01"; gene_name "TAS1R3"; gene_description "taste receptor, type 1, member 3";
chr01	sim4cc	mRNA	426177	440124	.	-	.	gene_id "1855"; transcript_id "DVL1_transcript_01"; gene_name "DVL1"; gene_description "dishevelled segment polarity protein 1";
chr01	sim4cc	exon	426177	427503	99	-	.	gene_id "1855"; transcript_id "DVL1_transcript_01"; gene_name "DVL1"; gene_description "dishevelled segment polarity protein 1";
chr01	sim4cc	stop_codon	427130	427132	.	-	1	gene_id "1855"; transcript_id "DVL1_transcript_01"; gene_name "DVL1"; gene_description "dishevelled segment polarity protein 1";
chr01	sim4cc	CDS	427133	427503	.	-	2	gene_id "1855"; transcript_id "DVL1_transcript_01"; gene_name "DVL1"; gene_description "dishevelled segment polarity protein 1";
chr01	sim4cc	exon	429279	429485	99	-	.	gene_id "1855"; transcript_id "DVL1_transcript_01"; gene_name "DVL1"; gene_description "dishevelled segment polarity protein 1";
chr01	sim4cc	CDS	429279	429485	.	-	2	gene_id "1855"; transcript_id "DVL1_transcript_01"; gene_name "DVL1"; gene_description "dishevelled segment polarity protein 1";
chr01	sim4cc	exon	429570	429737	100	-	.	gene_id "1855"; transcript_id "DVL1_transcript_01"; gene_name "DVL1"; gene_description "dishevelled segment polarity protein 1";
chr01	sim4cc	CDS	429570	429737	.	-	2	gene_id "1855"; transcript_id "DVL1_transcript_01"; gene_name "DVL1"; gene_description "dishevelled segment polarity protein 1";
chr01	sim4cc	exon	429858	429989	99	-	.	gene_id "1855"; transcript_id "DVL1_transcript_01"; gene_name "DVL1"; gene_description "dishevelled segment polarity protein 1";
chr01	sim4cc	CDS	429858	429989	.	-	2	gene_id "1855"; transcript_id "DVL1_transcript_01"; gene_name "DVL1"; gene_description "dishevelled segment polarity protein 1";
chr01	sim4cc	exon	430698	430775	100	-	.	gene_id "1855"; transcript_id "DVL1_transcript_01"; gene_name "DVL1"; gene_description "dishevelled segment polarity protein 1";
chr01	sim4cc	CDS	430698	430775	.	-	2	gene_id "1855"; transcript_id "DVL1_transcript_01"; gene_name "DVL1"; gene_description "dishevelled segment polarity protein 1";
chr01	sim4cc	exon	430920	430987	100	-	.	gene_id "1855"; transcript_id "DVL1_transcript_01"; gene_name "DVL1"; gene_description "dishevelled segment polarity protein 1";
chr01	sim4cc	CDS	430920	430987	.	-	1	gene_id "1855"; transcript_id "DVL1_transcript_01"; gene_name "DVL1"; gene_description "dishevelled segment polarity protein 1";
chr01	sim4cc	exon	431070	431146	100	-	.	gene_id "1855"; transcript_id "DVL1_transcript_01"; gene_name "DVL1"; gene_description "dishevelled segment polarity protein 1";
chr01	sim4cc	CDS	431070	431146	.	-	0	gene_id "1855"; transcript_id "DVL1_transcript_01"; gene_name "DVL1"; gene_description "dishevelled segment polarity protein 1";
chr01	sim4cc	exon	431489	431628	100	-	.	gene_id "1855"; transcript_id "DVL1_transcript_01"; gene_name "DVL1"; gene_description "dishevelled segment polarity protein 1";
chr01	sim4cc	CDS	431489	431628	.	-	2	gene_id "1855"; transcript_id "DVL1_transcript_01"; gene_name "DVL1"; gene_description "dishevelled segment polarity protein 1";
chr01	sim4cc	exon	431758	431827	100	-	.	gene_id "1855"; transcript_id "DVL1_transcript_01"; gene_name "DVL1"; gene_description "dishevelled segment polarity protein 1";
chr01	sim4cc	CDS	431758	431827	.	-	0	gene_id "1855"; transcript_id "DVL1_transcript_01"; gene_name "DVL1"; gene_description "dishevelled segment polarity protein 1";
chr01	sim4cc	exon	431966	432059	100	-	.	gene_id "1855"; transcript_id "DVL1_transcript_01"; gene_name "DVL1"; gene_description "dishevelled segment polarity protein 1";
chr01	sim4cc	CDS	431966	432059	.	-	1	gene_id "1855"; transcript_id "DVL1_transcript_01"; gene_name "DVL1"; gene_description "dishevelled segment polarity protein 1";
chr01	sim4cc	exon	433008	433146	98	-	.	gene_id "1855"; transcript_id "DVL1_transcript_01"; gene_name "DVL1"; gene_description "dishevelled segment polarity protein 1";
chr01	sim4cc	CDS	433008	433146	.	-	2	gene_id "1855"; transcript_id "DVL1_transcript_01"; gene_name "DVL1"; gene_description "dishevelled segment polarity protein 1";
chr01	sim4cc	exon	433393	433496	100	-	.	gene_id "1855"; transcript_id "DVL1_transcript_01"; gene_name "DVL1"; gene_description "dishevelled segment polarity protein 1";
chr01	sim4cc	CDS	433393	433496	.	-	1	gene_id "1855"; transcript_id "DVL1_transcript_01"; gene_name "DVL1"; gene_description "dishevelled segment polarity protein 1";
chr01	sim4cc	exon	433701	433822	99	-	.	gene_id "1855"; transcript_id "DVL1_transcript_01"; gene_name "DVL1"; gene_description "dishevelled segment polarity protein 1";
chr01	sim4cc	CDS	433701	433822	.	-	0	gene_id "1855"; transcript_id "DVL1_transcript_01"; gene_name "DVL1"; gene_description "dishevelled segment polarity protein 1";
chr01	sim4cc	exon	434027	434096	100	-	.	gene_id "1855"; transcript_id "DVL1_transcript_01"; gene_name "DVL1"; gene_description "dishevelled segment polarity protein 1";
chr01	sim4cc	CDS	434027	434096	.	-	1	gene_id "1855"; transcript_id "DVL1_transcript_01"; gene_name "DVL1"; gene_description "dishevelled segment polarity protein 1";
chr01	sim4cc	exon	439949	440124	100	-	.	gene_id "1855"; transcript_id "DVL1_transcript_01"; gene_name "DVL1"; gene_description "dishevelled segment polarity protein 1";
chr01	sim4cc	CDS	439949	440118	.	-	0	gene_id "1855"; transcript_id "DVL1_transcript_01"; gene_name "DVL1"; gene_description "dishevelled segment polarity protein 1";
chr01	sim4cc	start_codon	440116	440118	.	-	0	gene_id "1855"; transcript_id "DVL1_transcript_01"; gene_name "DVL1"; gene_description "dishevelled segment polarity protein 1";
chr01	sim4cc	mRNA	470391	471682	.	-	.	gene_id "54998"; transcript_id "AURKAIP1_transcript_01"; gene_name "AURKAIP1"; gene_description "aurora kinase A interacting protein 1";
chr01	sim4cc	exon	470391	470557	99	-	.	gene_id "54998"; transcript_id "AURKAIP1_transcript_01"; gene_name "AURKAIP1"; gene_description "aurora kinase A interacting protein 1";
chr01	sim4cc	stop_codon	470456	470458	.	-	2	gene_id "54998"; transcript_id "AURKAIP1_transcript_01"; gene_name "AURKAIP1"; gene_description "aurora kinase A interacting protein 1";
chr01	sim4cc	CDS	470459	470557	.	-	0	gene_id "54998"; transcript_id "AURKAIP1_transcript_01"; gene_name "AURKAIP1"; gene_description "aurora kinase A interacting protein 1";
chr01	sim4cc	exon	470655	471100	99	-	.	gene_id "54998"; transcript_id "AURKAIP1_transcript_01"; gene_name "AURKAIP1"; gene_description "aurora kinase A interacting protein 1";
chr01	sim4cc	CDS	470655	471100	.	-	2	gene_id "54998"; transcript_id "AURKAIP1_transcript_01"; gene_name "AURKAIP1"; gene_description "aurora kinase A interacting protein 1";
chr01	sim4cc	exon	471357	471441	100	-	.	gene_id "54998"; transcript_id "AURKAIP1_transcript_01"; gene_name "AURKAIP1"; gene_description "aurora kinase A interacting protein 1";
chr01	sim4cc	CDS	471357	471408	.	-	0	gene_id "54998"; transcript_id "AURKAIP1_transcript_01"; gene_name "AURKAIP1"; gene_description "aurora kinase A interacting protein 1";
chr01	sim4cc	start_codon	471406	471408	.	-	0	gene_id "54998"; transcript_id "AURKAIP1_transcript_01"; gene_name "AURKAIP1"; gene_description "aurora kinase A interacting protein 1";
chr01	sim4cc	exon	471648	471682	100	-	.	gene_id "54998"; transcript_id "AURKAIP1_transcript_01"; gene_name "AURKAIP1"; gene_description "aurora kinase A interacting protein 1";
chr01	sim4cc	mRNA	482964	496824	.	-	.	gene_id "81669"; transcript_id "CCNL2_transcript_02"; gene_name "CCNL2"; gene_description "cyclin L2";
chr01	sim4cc	exon	482964	485094	.	-	.	gene_id "81669"; transcript_id "CCNL2_transcript_02"; gene_name "CCNL2"; gene_description "cyclin L2";
chr01	sim4cc	stop_codon	484743	484745	.	-	1	gene_id "81669"; transcript_id "CCNL2_transcript_02"; gene_name "CCNL2"; gene_description "cyclin L2";
chr01	sim4cc	CDS	484746	485094	.	-	1	gene_id "81669"; transcript_id "CCNL2_transcript_02"; gene_name "CCNL2"; gene_description "cyclin L2";
chr01	sim4cc	exon	485279	485371	.	-	.	gene_id "81669"; transcript_id "CCNL2_transcript_02"; gene_name "CCNL2"; gene_description "cyclin L2";
chr01	sim4cc	CDS	485279	485371	.	-	1	gene_id "81669"; transcript_id "CCNL2_transcript_02"; gene_name "CCNL2"; gene_description "cyclin L2";
chr01	sim4cc	exon	485456	485567	.	-	.	gene_id "81669"; transcript_id "CCNL2_transcript_02"; gene_name "CCNL2"; gene_description "cyclin L2";
chr01	sim4cc	CDS	485456	485567	.	-	2	gene_id "81669"; transcript_id "CCNL2_transcript_02"; gene_name "CCNL2"; gene_description "cyclin L2";
chr01	sim4cc	exon	487138	487279	.	-	.	gene_id "81669"; transcript_id "CCNL2_transcript_02"; gene_name "CCNL2"; gene_description "cyclin L2";
chr01	sim4cc	CDS	487138	487279	.	-	0	gene_id "81669"; transcript_id "CCNL2_transcript_02"; gene_name "CCNL2"; gene_description "cyclin L2";
chr01	sim4cc	exon	487367	487471	.	-	.	gene_id "81669"; transcript_id "CCNL2_transcript_02"; gene_name "CCNL2"; gene_description "cyclin L2";
chr01	sim4cc	CDS	487367	487471	.	-	0	gene_id "81669"; transcript_id "CCNL2_transcript_02"; gene_name "CCNL2"; gene_description "cyclin L2";
chr01	sim4cc	exon	487676	487775	.	-	.	gene_id "81669"; transcript_id "CCNL2_transcript_02"; gene_name "CCNL2"; gene_description "cyclin L2";
chr01	sim4cc	CDS	487676	487775	.	-	1	gene_id "81669"; transcript_id "CCNL2_transcript_02"; gene_name "CCNL2"; gene_description "cyclin L2";
chr01	sim4cc	mRNA	489142	496824	.	-	.	gene_id "81669"; transcript_id "CCNL2_transcript_01"; gene_name "CCNL2"; gene_description "cyclin L2";
chr01	sim4cc	exon	489142	489659	96	-	.	gene_id "81669"; transcript_id "CCNL2_transcript_01"; gene_name "CCNL2"; gene_description "cyclin L2";
chr01	sim4cc	stop_codon	489638	489640	.	-	2	gene_id "81669"; transcript_id "CCNL2_transcript_01"; gene_name "CCNL2"; gene_description "cyclin L2";
chr01	sim4cc	CDS	489641	489659	.	-	1	gene_id "81669"; transcript_id "CCNL2_transcript_01"; gene_name "CCNL2"; gene_description "cyclin L2";
chr01	sim4cc	exon	490240	490304	100	-	.	gene_id "81669"; transcript_id "CCNL2_transcript_01"; gene_name "CCNL2"; gene_description "cyclin L2";
chr01	sim4cc	CDS	490240	490304	.	-	0	gene_id "81669"; transcript_id "CCNL2_transcript_01"; gene_name "CCNL2"; gene_description "cyclin L2";
chr01	sim4cc	exon	490240	490304	100	-	.	gene_id "81669"; transcript_id "CCNL2_transcript_02"; gene_name "CCNL2"; gene_description "cyclin L2";
chr01	sim4cc	CDS	490240	490304	.	-	0	gene_id "81669"; transcript_id "CCNL2_transcript_02"; gene_name "CCNL2"; gene_description "cyclin L2";
chr01	sim4cc	exon	492172	492292	98	-	.	gene_id "81669"; transcript_id "CCNL2_transcript_01"; gene_name "CCNL2"; gene_description "cyclin L2";
chr01	sim4cc	CDS	492172	492292	.	-	1	gene_id "81669"; transcript_id "CCNL2_transcript_01"; gene_name "CCNL2"; gene_description "cyclin L2";
chr01	sim4cc	exon	492172	492292	98	-	.	gene_id "81669"; transcript_id "CCNL2_transcript_02"; gene_name "CCNL2"; gene_description "cyclin L2";
chr01	sim4cc	CDS	492172	492292	.	-	1	gene_id "81669"; transcript_id "CCNL2_transcript_02"; gene_name "CCNL2"; gene_description "cyclin L2";
chr01	sim4cc	exon	495711	495820	97	-	.	gene_id "81669"; transcript_id "CCNL2_transcript_01"; gene_name "CCNL2"; gene_description "cyclin L2";
chr01	sim4cc	CDS	495711	495820	.	-	0	gene_id "81669"; transcript_id "CCNL2_transcript_01"; gene_name "CCNL2"; gene_description "cyclin L2";
chr01	sim4cc	exon	495711	495820	97	-	.	gene_id "81669"; transcript_id "CCNL2_transcript_02"; gene_name "CCNL2"; gene_description "cyclin L2";
chr01	sim4cc	CDS	495711	495820	.	-	0	gene_id "81669"; transcript_id "CCNL2_transcript_02"; gene_name "CCNL2"; gene_description "cyclin L2";
chr01	sim4cc	exon	496075	496149	98	-	.	gene_id "81669"; transcript_id "CCNL2_transcript_01"; gene_name "CCNL2"; gene_description "cyclin L2";
chr01	sim4cc	CDS	496075	496149	.	-	0	gene_id "81669"; transcript_id "CCNL2_transcript_01"; gene_name "CCNL2"; gene_description "cyclin L2";
chr01	sim4cc	exon	496075	496149	98	-	.	gene_id "81669"; transcript_id "CCNL2_transcript_02"; gene_name "CCNL2"; gene_description "cyclin L2";
chr01	sim4cc	CDS	496075	496149	.	-	0	gene_id "81669"; transcript_id "CCNL2_transcript_02"; gene_name "CCNL2"; gene_description "cyclin L2";
chr01	sim4cc	exon	496505	496824	95	-	.	gene_id "81669"; transcript_id "CCNL2_transcript_01"; gene_name "CCNL2"; gene_description "cyclin L2";
chr01	sim4cc	CDS	496505	496792	.	-	0	gene_id "81669"; transcript_id "CCNL2_transcript_01"; gene_name "CCNL2"; gene_description "cyclin L2";
chr01	sim4cc	exon	496505	496824	95	-	.	gene_id "81669"; transcript_id "CCNL2_transcript_02"; gene_name "CCNL2"; gene_description "cyclin L2";
chr01	sim4cc	CDS	496505	496792	.	-	0	gene_id "81669"; transcript_id "CCNL2_transcript_02"; gene_name "CCNL2"; gene_description "cyclin L2";
chr01	sim4cc	start_codon	496790	496792	.	-	0	gene_id "81669"; transcript_id "CCNL2_transcript_01"; gene_name "CCNL2"; gene_description "cyclin L2";
chr01	sim4cc	start_codon	496790	496792	.	-	0	gene_id "81669"; transcript_id "CCNL2_transcript_02"; gene_name "CCNL2"; gene_description "cyclin L2";
chr01	sim4cc	mRNA	508262	515789	.	+	.	gene_id "64856"; transcript_id "VWA1_transcript_01"; gene_name "VWA1"; gene_description "von Willebrand factor A domain containing 1";
chr01	sim4cc	exon	508262	508439	97	+	.	gene_id "64856"; transcript_id "VWA1_transcript_01"; gene_name "VWA1"; gene_description "von Willebrand factor A domain containing 1";
chr01	sim4cc	start_codon	508367	508369	.	+	0	gene_id "64856"; transcript_id "VWA1_transcript_01"; gene_name "VWA1"; gene_description "von Willebrand factor A domain containing 1";
chr01	sim4cc	CDS	508367	508439	.	+	0	gene_id "64856"; transcript_id "VWA1_transcript_01"; gene_name "VWA1"; gene_description "von Willebrand factor A domain containing 1";
chr01	sim4cc	exon	509564	510121	98	+	.	gene_id "64856"; transcript_id "VWA1_transcript_01"; gene_name "VWA1"; gene_description "von Willebrand factor A domain containing 1";
chr01	sim4cc	CDS	509564	510121	.	+	2	gene_id "64856"; transcript_id "VWA1_transcript_01"; gene_name "VWA1"; gene_description "von Willebrand factor A domain containing 1";
chr01	sim4cc	exon	511719	515789	99	+	.	gene_id "64856"; transcript_id "VWA1_transcript_01"; gene_name "VWA1"; gene_description "von Willebrand factor A domain containing 1";
chr01	sim4cc	CDS	511719	512401	.	+	2	gene_id "64856"; transcript_id "VWA1_transcript_01"; gene_name "VWA1"; gene_description "von Willebrand factor A domain containing 1";
chr01	sim4cc	stop_codon	512402	512404	.	+	2	gene_id "64856"; transcript_id "VWA1_transcript_01"; gene_name "VWA1"; gene_description "von Willebrand factor A domain containing 1";
chr01	sim4cc	mRNA	565351	588504	.	+	.	gene_id "55210"; transcript_id "ATAD3A_transcript_01"; gene_name "ATAD3A"; gene_description "ATPase family, AAA domain containing 3A";
chr01	sim4cc	exon	565351	565661	99	+	.	gene_id "55210"; transcript_id "ATAD3A_transcript_01"; gene_name "ATAD3A"; gene_description "ATPase family, AAA domain containing 3A";
chr01	sim4cc	start_codon	565457	565459	.	+	0	gene_id "55210"; transcript_id "ATAD3A_transcript_01"; gene_name "ATAD3A"; gene_description "ATPase family, AAA domain containing 3A";
chr01	sim4cc	CDS	565457	565661	.	+	0	gene_id "55210"; transcript_id "ATAD3A_transcript_01"; gene_name "ATAD3A"; gene_description "ATPase family, AAA domain containing 3A";
chr01	sim4cc	mRNA	565716	588504	.	+	.	gene_id "55210"; transcript_id "ATAD3A_transcript_02"; gene_name "ATAD3A"; gene_description "ATPase family, AAA domain containing 3A";
chr01	sim4cc	exon	565716	565876	94	+	.	gene_id "55210"; transcript_id "ATAD3A_transcript_02"; gene_name "ATAD3A"; gene_description "ATPase family, AAA domain containing 3A";
chr01	sim4cc	exon	569189	569265	97	+	.	gene_id "55210"; transcript_id "ATAD3A_transcript_02"; gene_name "ATAD3A"; gene_description "ATPase family, AAA domain containing 3A";
chr01	sim4cc	exon	569189	569265	100	+	.	gene_id "55210"; transcript_id "ATAD3A_transcript_01"; gene_name "ATAD3A"; gene_description "ATPase family, AAA domain containing 3A";
chr01	sim4cc	CDS	569189	569265	.	+	2	gene_id "55210"; transcript_id "ATAD3A_transcript_01"; gene_name "ATAD3A"; gene_description "ATPase family, AAA domain containing 3A";
chr01	sim4cc	start_codon	569221	569223	.	+	0	gene_id "55210"; transcript_id "ATAD3A_transcript_02"; gene_name "ATAD3A"; gene_description "ATPase family, AAA domain containing 3A";
chr01	sim4cc	CDS	569221	569265	.	+	0	gene_id "55210"; transcript_id "ATAD3A_transcript_02"; gene_name "ATAD3A"; gene_description "ATPase family, AAA domain containing 3A";
chr01	sim4cc	exon	570506	570607	94	+	.	gene_id "55210"; transcript_id "ATAD3A_transcript_02"; gene_name "ATAD3A"; gene_description "ATPase family, AAA domain containing 3A";
chr01	sim4cc	CDS	570506	570607	.	+	0	gene_id "55210"; transcript_id "ATAD3A_transcript_02"; gene_name "ATAD3A"; gene_description "ATPase family, AAA domain containing 3A";
chr01	sim4cc	exon	570506	570607	100	+	.	gene_id "55210"; transcript_id "ATAD3A_transcript_01"; gene_name "ATAD3A"; gene_description "ATPase family, AAA domain containing 3A";
chr01	sim4cc	CDS	570506	570607	.	+	0	gene_id "55210"; transcript_id "ATAD3A_transcript_01"; gene_name "ATAD3A"; gene_description "ATPase family, AAA domain containing 3A";
chr01	sim4cc	exon	570907	570966	98	+	.	gene_id "55210"; transcript_id "ATAD3A_transcript_02"; gene_name "ATAD3A"; gene_description "ATPase family, AAA domain containing 3A";
chr01	sim4cc	CDS	570907	570966	.	+	0	gene_id "55210"; transcript_id "ATAD3A_transcript_02"; gene_name "ATAD3A"; gene_description "ATPase family, AAA domain containing 3A";
chr01	sim4cc	exon	570907	570966	100	+	.	gene_id "55210"; transcript_id "ATAD3A_transcript_01"; gene_name "ATAD3A"; gene_description "ATPase family, AAA domain containing 3A";
chr01	sim4cc	CDS	570907	570966	.	+	0	gene_id "55210"; transcript_id "ATAD3A_transcript_01"; gene_name "ATAD3A"; gene_description "ATPase family, AAA domain containing 3A";
chr01	sim4cc	exon	572069	572138	95	+	.	gene_id "55210"; transcript_id "ATAD3A_transcript_02"; gene_name "ATAD3A"; gene_description "ATPase family, AAA domain containing 3A";
chr01	sim4cc	CDS	572069	572138	.	+	0	gene_id "55210"; transcript_id "ATAD3A_transcript_02"; gene_name "ATAD3A"; gene_description "ATPase family, AAA domain containing 3A";
chr01	sim4cc	exon	572069	572138	100	+	.	gene_id "55210"; transcript_id "ATAD3A_transcript_01"; gene_name "ATAD3A"; gene_description "ATPase family, AAA domain containing 3A";
chr01	sim4cc	CDS	572069	572138	.	+	0	gene_id "55210"; transcript_id "ATAD3A_transcript_01"; gene_name "ATAD3A"; gene_description "ATPase family, AAA domain containing 3A";
chr01	sim4cc	exon	573375	573540	95	+	.	gene_id "55210"; transcript_id "ATAD3A_transcript_02"; gene_name "ATAD3A"; gene_description "ATPase family, AAA domain containing 3A";
chr01	sim4cc	CDS	573375	573540	.	+	2	gene_id "55210"; transcript_id "ATAD3A_transcript_02"; gene_name "ATAD3A"; gene_description "ATPase family, AAA domain containing 3A";
chr01	sim4cc	exon	573375	573540	99	+	.	gene_id "55210"; transcript_id "ATAD3A_transcript_01"; gene_name "ATAD3A"; gene_description "ATPase family, AAA domain containing 3A";
chr01	sim4cc	CDS	573375	573540	.	+	2	gene_id "55210"; transcript_id "ATAD3A_transcript_01"; gene_name "ATAD3A"; gene_description "ATPase family, AAA domain containing 3A";
chr01	sim4cc	exon	573774	573843	92	+	.	gene_id "55210"; transcript_id "ATAD3A_transcript_02"; gene_name "ATAD3A"; gene_description "ATPase family, AAA domain containing 3A";
chr01	sim4cc	CDS	573774	573843	.	+	1	gene_id "55210"; transcript_id "ATAD3A_transcript_02"; gene_name "ATAD3A"; gene_description "ATPase family, AAA domain containing 3A";
chr01	sim4cc	exon	573774	573843	100	+	.	gene_id "55210"; transcript_id "ATAD3A_transcript_01"; gene_name "ATAD3A"; gene_description "ATPase family, AAA domain containing 3A";
chr01	sim4cc	CDS	573774	573843	.	+	1	gene_id "55210"; transcript_id "ATAD3A_transcript_01"; gene_name "ATAD3A"; gene_description "ATPase family, AAA domain containing 3A";
chr01	sim4cc	exon	576238	576393	87	+	.	gene_id "55210"; transcript_id "ATAD3A_transcript_02"; gene_name "ATAD3A"; gene_description "ATPase family, AAA domain containing 3A";
chr01	sim4cc	CDS	576238	576393	.	+	0	gene_id "55210"; transcript_id "ATAD3A_transcript_02"; gene_name "ATAD3A"; gene_description "ATPase family, AAA domain containing 3A";
chr01	sim4cc	exon	576238	576393	99	+	.	gene_id "55210"; transcript_id "ATAD3A_transcript_01"; gene_name "ATAD3A"; gene_description "ATPase family, AAA domain containing 3A";
chr01	sim4cc	CDS	576238	576393	.	+	0	gene_id "55210"; transcript_id "ATAD3A_transcript_01"; gene_name "ATAD3A"; gene_description "ATPase family, AAA domain containing 3A";
chr01	sim4cc	exon	577043	577099	92	+	.	gene_id "55210"; transcript_id "ATAD3A_transcript_02"; gene_name "ATAD3A"; gene_description "ATPase family, AAA domain containing 3A";
chr01	sim4cc	CDS	577043	577099	.	+	0	gene_id "55210"; transcript_id "ATAD3A_transcript_02"; gene_name "ATAD3A"; gene_description "ATPase family, AAA domain containing 3A";
chr01	sim4cc	exon	577043	577099	98	+	.	gene_id "55210"; transcript_id "ATAD3A_transcript_01"; gene_name "ATAD3A"; gene_description "ATPase family, AAA domain containing 3A";
chr01	sim4cc	CDS	577043	577099	.	+	0	gene_id "55210"; transcript_id "ATAD3A_transcript_01"; gene_name "ATAD3A"; gene_description "ATPase family, AAA domain containing 3A";
chr01	sim4cc	exon	577367	577492	94	+	.	gene_id "55210"; transcript_id "ATAD3A_transcript_02"; gene_name "ATAD3A"; gene_description "ATPase family, AAA domain containing 3A";
chr01	sim4cc	CDS	577367	577492	.	+	0	gene_id "55210"; transcript_id "ATAD3A_transcript_02"; gene_name "ATAD3A"; gene_description "ATPase family, AAA domain containing 3A";
chr01	sim4cc	exon	577367	577492	98	+	.	gene_id "55210"; transcript_id "ATAD3A_transcript_01"; gene_name "ATAD3A"; gene_description "ATPase family, AAA domain containing 3A";
chr01	sim4cc	CDS	577367	577492	.	+	0	gene_id "55210"; transcript_id "ATAD3A_transcript_01"; gene_name "ATAD3A"; gene_description "ATPase family, AAA domain containing 3A";
chr01	sim4cc	exon	577813	577937	98	+	.	gene_id "55210"; transcript_id "ATAD3A_transcript_02"; gene_name "ATAD3A"; gene_description "ATPase family, AAA domain containing 3A";
chr01	sim4cc	CDS	577813	577937	.	+	0	gene_id "55210"; transcript_id "ATAD3A_transcript_02"; gene_name "ATAD3A"; gene_description "ATPase family, AAA domain containing 3A";
chr01	sim4cc	exon	577813	577937	99	+	.	gene_id "55210"; transcript_id "ATAD3A_transcript_01"; gene_name "ATAD3A"; gene_description "ATPase family, AAA domain containing 3A";
chr01	sim4cc	CDS	577813	577937	.	+	0	gene_id "55210"; transcript_id "ATAD3A_transcript_01"; gene_name "ATAD3A"; gene_description "ATPase family, AAA domain containing 3A";
chr01	sim4cc	exon	578767	578818	96	+	.	gene_id "55210"; transcript_id "ATAD3A_transcript_02"; gene_name "ATAD3A"; gene_description "ATPase family, AAA domain containing 3A";
chr01	sim4cc	CDS	578767	578818	.	+	1	gene_id "55210"; transcript_id "ATAD3A_transcript_02"; gene_name "ATAD3A"; gene_description "ATPase family, AAA domain containing 3A";
chr01	sim4cc	exon	578767	578818	98	+	.	gene_id "55210"; transcript_id "ATAD3A_transcript_01"; gene_name "ATAD3A"; gene_description "ATPase family, AAA domain containing 3A";
chr01	sim4cc	CDS	578767	578818	.	+	1	gene_id "55210"; transcript_id "ATAD3A_transcript_01"; gene_name "ATAD3A"; gene_description "ATPase family, AAA domain containing 3A";
chr01	sim4cc	exon	580539	580609	98	+	.	gene_id "55210"; transcript_id "ATAD3A_transcript_02"; gene_name "ATAD3A"; gene_description "ATPase family, AAA domain containing 3A";
chr01	sim4cc	CDS	580539	580609	.	+	0	gene_id "55210"; transcript_id "ATAD3A_transcript_02"; gene_name "ATAD3A"; gene_description "ATPase family, AAA domain containing 3A";
chr01	sim4cc	exon	580539	580609	100	+	.	gene_id "55210"; transcript_id "ATAD3A_transcript_01"; gene_name "ATAD3A"; gene_description "ATPase family, AAA domain containing 3A";
chr01	sim4cc	CDS	580539	580609	.	+	0	gene_id "55210"; transcript_id "ATAD3A_transcript_01"; gene_name "ATAD3A"; gene_description "ATPase family, AAA domain containing 3A";
chr01	sim4cc	exon	581230	581322	90	+	.	gene_id "55210"; transcript_id "ATAD3A_transcript_01"; gene_name "ATAD3A"; gene_description "ATPase family, AAA domain containing 3A";
chr01	sim4cc	CDS	581230	581322	.	+	1	gene_id "55210"; transcript_id "ATAD3A_transcript_01"; gene_name "ATAD3A"; gene_description "ATPase family, AAA domain containing 3A";
chr01	sim4cc	exon	581756	581923	92	+	.	gene_id "55210"; transcript_id "ATAD3A_transcript_02"; gene_name "ATAD3A"; gene_description "ATPase family, AAA domain containing 3A";
chr01	sim4cc	CDS	581756	581923	.	+	1	gene_id "55210"; transcript_id "ATAD3A_transcript_02"; gene_name "ATAD3A"; gene_description "ATPase family, AAA domain containing 3A";
chr01	sim4cc	exon	583418	583526	95	+	.	gene_id "55210"; transcript_id "ATAD3A_transcript_02"; gene_name "ATAD3A"; gene_description "ATPase family, AAA domain containing 3A";
chr01	sim4cc	CDS	583418	583526	.	+	1	gene_id "55210"; transcript_id "ATAD3A_transcript_02"; gene_name "ATAD3A"; gene_description "ATPase family, AAA domain containing 3A";
chr01	sim4cc	exon	583418	583526	95	+	.	gene_id "55210"; transcript_id "ATAD3A_transcript_01"; gene_name "ATAD3A"; gene_description "ATPase family, AAA domain containing 3A";
chr01	sim4cc	CDS	583418	583526	.	+	1	gene_id "55210"; transcript_id "ATAD3A_transcript_01"; gene_name "ATAD3A"; gene_description "ATPase family, AAA domain containing 3A";
chr01	sim4cc	exon	587746	588504	86	+	.	gene_id "55210"; transcript_id "ATAD3A_transcript_02"; gene_name "ATAD3A"; gene_description "ATPase family, AAA domain containing 3A";
chr01	sim4cc	CDS	587746	587889	.	+	0	gene_id "55210"; transcript_id "ATAD3A_transcript_02"; gene_name "ATAD3A"; gene_description "ATPase family, AAA domain containing 3A";
chr01	sim4cc	exon	587746	588504	98	+	.	gene_id "55210"; transcript_id "ATAD3A_transcript_01"; gene_name "ATAD3A"; gene_description "ATPase family, AAA domain containing 3A";
chr01	sim4cc	CDS	587746	587889	.	+	0	gene_id "55210"; transcript_id "ATAD3A_transcript_01"; gene_name "ATAD3A"; gene_description "ATPase family, AAA domain containing 3A";
chr01	sim4cc	stop_codon	587890	587892	.	+	0	gene_id "55210"; transcript_id "ATAD3A_transcript_02"; gene_name "ATAD3A"; gene_description "ATPase family, AAA domain containing 3A";
chr01	sim4cc	stop_codon	587890	587892	.	+	0	gene_id "55210"; transcript_id "ATAD3A_transcript_01"; gene_name "ATAD3A"; gene_description "ATPase family, AAA domain containing 3A";
chr01	sim4cc	mRNA	595584	630471	.	-	.	gene_id "29101"; transcript_id "SSU72_transcript_01"; gene_name "SSU72"; gene_description "SSU72 RNA polymerase II CTD phosphatase homolog (S. cerevisiae)";
chr01	sim4cc	exon	595584	596072	94	-	.	gene_id "29101"; transcript_id "SSU72_transcript_01"; gene_name "SSU72"; gene_description "SSU72 RNA polymerase II CTD phosphatase homolog (S. cerevisiae)";
chr01	sim4cc	stop_codon	595971	595973	.	-	2	gene_id "29101"; transcript_id "SSU72_transcript_01"; gene_name "SSU72"; gene_description "SSU72 RNA polymerase II CTD phosphatase homolog (S. cerevisiae)";
chr01	sim4cc	CDS	595974	596072	.	-	0	gene_id "29101"; transcript_id "SSU72_transcript_01"; gene_name "SSU72"; gene_description "SSU72 RNA polymerase II CTD phosphatase homolog (S. cerevisiae)";
chr01	sim4cc	exon	597755	597873	98	-	.	gene_id "29101"; transcript_id "SSU72_transcript_01"; gene_name "SSU72"; gene_description "SSU72 RNA polymerase II CTD phosphatase homolog (S. cerevisiae)";
chr01	sim4cc	CDS	597755	597873	.	-	2	gene_id "29101"; transcript_id "SSU72_transcript_01"; gene_name "SSU72"; gene_description "SSU72 RNA polymerase II CTD phosphatase homolog (S. cerevisiae)";
chr01	sim4cc	exon	599069	599208	98	-	.	gene_id "29101"; transcript_id "SSU72_transcript_01"; gene_name "SSU72"; gene_description "SSU72 RNA polymerase II CTD phosphatase homolog (S. cerevisiae)";
chr01	sim4cc	CDS	599069	599208	.	-	1	gene_id "29101"; transcript_id "SSU72_transcript_01"; gene_name "SSU72"; gene_description "SSU72 RNA polymerase II CTD phosphatase homolog (S. cerevisiae)";
chr01	sim4cc	exon	621249	621392	100	-	.	gene_id "29101"; transcript_id "SSU72_transcript_01"; gene_name "SSU72"; gene_description "SSU72 RNA polymerase II CTD phosphatase homolog (S. cerevisiae)";
chr01	sim4cc	CDS	621249	621392	.	-	1	gene_id "29101"; transcript_id "SSU72_transcript_01"; gene_name "SSU72"; gene_description "SSU72 RNA polymerase II CTD phosphatase homolog (S. cerevisiae)";
chr01	sim4cc	exon	630075	630471	92	-	.	gene_id "29101"; transcript_id "SSU72_transcript_01"; gene_name "SSU72"; gene_description "SSU72 RNA polymerase II CTD phosphatase homolog (S. cerevisiae)";
chr01	sim4cc	CDS	630075	630154	.	-	0	gene_id "29101"; transcript_id "SSU72_transcript_01"; gene_name "SSU72"; gene_description "SSU72 RNA polymerase II CTD phosphatase homolog (S. cerevisiae)";
chr01	sim4cc	start_codon	630152	630154	.	-	0	gene_id "29101"; transcript_id "SSU72_transcript_01"; gene_name "SSU72"; gene_description "SSU72 RNA polymerase II CTD phosphatase homolog (S. cerevisiae)";
chr01	sim4cc	mRNA	668506	683220	.	+	.	gene_id "142678"; transcript_id "MIB2_transcript_01"; gene_name "MIB2"; gene_description "mindbomb E3 ubiquitin protein ligase 2";
chr01	sim4cc	exon	668506	668741	94	+	.	gene_id "142678"; transcript_id "MIB2_transcript_01"; gene_name "MIB2"; gene_description "mindbomb E3 ubiquitin protein ligase 2";
chr01	sim4cc	exon	669148	669254	97	+	.	gene_id "142678"; transcript_id "MIB2_transcript_01"; gene_name "MIB2"; gene_description "mindbomb E3 ubiquitin protein ligase 2";
chr01	sim4cc	exon	675820	676088	98	+	.	gene_id "142678"; transcript_id "MIB2_transcript_01"; gene_name "MIB2"; gene_description "mindbomb E3 ubiquitin protein ligase 2";
chr01	sim4cc	start_codon	675842	675844	.	+	0	gene_id "142678"; transcript_id "MIB2_transcript_01"; gene_name "MIB2"; gene_description "mindbomb E3 ubiquitin protein ligase 2";
chr01	sim4cc	CDS	675842	676088	.	+	0	gene_id "142678"; transcript_id "MIB2_transcript_01"; gene_name "MIB2"; gene_description "mindbomb E3 ubiquitin protein ligase 2";
chr01	sim4cc	exon	676162	676333	95	+	.	gene_id "142678"; transcript_id "MIB2_transcript_01"; gene_name "MIB2"; gene_description "mindbomb E3 ubiquitin protein ligase 2";
chr01	sim4cc	CDS	676162	676333	.	+	2	gene_id "142678"; transcript_id "MIB2_transcript_01"; gene_name "MIB2"; gene_description "mindbomb E3 ubiquitin protein ligase 2";
chr01	sim4cc	exon	677099	677205	97	+	.	gene_id "142678"; transcript_id "MIB2_transcript_01"; gene_name "MIB2"; gene_description "mindbomb E3 ubiquitin protein ligase 2";
chr01	sim4cc	CDS	677099	677205	.	+	1	gene_id "142678"; transcript_id "MIB2_transcript_01"; gene_name "MIB2"; gene_description "mindbomb E3 ubiquitin protein ligase 2";
chr01	sim4cc	exon	677600	677742	96	+	.	gene_id "142678"; transcript_id "MIB2_transcript_01"; gene_name "MIB2"; gene_description "mindbomb E3 ubiquitin protein ligase 2";
chr01	sim4cc	CDS	677600	677742	.	+	2	gene_id "142678"; transcript_id "MIB2_transcript_01"; gene_name "MIB2"; gene_description "mindbomb E3 ubiquitin protein ligase 2";
chr01	sim4cc	exon	677860	677967	99	+	.	gene_id "142678"; transcript_id "MIB2_transcript_01"; gene_name "MIB2"; gene_description "mindbomb E3 ubiquitin protein ligase 2";
chr01	sim4cc	CDS	677860	677967	.	+	0	gene_id "142678"; transcript_id "MIB2_transcript_01"; gene_name "MIB2"; gene_description "mindbomb E3 ubiquitin protein ligase 2";
chr01	sim4cc	exon	679004	679108	99	+	.	gene_id "142678"; transcript_id "MIB2_transcript_01"; gene_name "MIB2"; gene_description "mindbomb E3 ubiquitin protein ligase 2";
chr01	sim4cc	CDS	679004	679108	.	+	0	gene_id "142678"; transcript_id "MIB2_transcript_01"; gene_name "MIB2"; gene_description "mindbomb E3 ubiquitin protein ligase 2";
chr01	sim4cc	exon	679191	679353	98	+	.	gene_id "142678"; transcript_id "MIB2_transcript_01"; gene_name "MIB2"; gene_description "mindbomb E3 ubiquitin protein ligase 2";
chr01	sim4cc	CDS	679191	679353	.	+	0	gene_id "142678"; transcript_id "MIB2_transcript_01"; gene_name "MIB2"; gene_description "mindbomb E3 ubiquitin protein ligase 2";
chr01	sim4cc	exon	679428	679561	96	+	.	gene_id "142678"; transcript_id "MIB2_transcript_01"; gene_name "MIB2"; gene_description "mindbomb E3 ubiquitin protein ligase 2";
chr01	sim4cc	CDS	679428	679561	.	+	2	gene_id "142678"; transcript_id "MIB2_transcript_01"; gene_name "MIB2"; gene_description "mindbomb E3 ubiquitin protein ligase 2";
chr01	sim4cc	exon	679650	679798	96	+	.	gene_id "142678"; transcript_id "MIB2_transcript_01"; gene_name "MIB2"; gene_description "mindbomb E3 ubiquitin protein ligase 2";
chr01	sim4cc	CDS	679650	679798	.	+	0	gene_id "142678"; transcript_id "MIB2_transcript_01"; gene_name "MIB2"; gene_description "mindbomb E3 ubiquitin protein ligase 2";
chr01	sim4cc	exon	679898	680054	92	+	.	gene_id "142678"; transcript_id "MIB2_transcript_01"; gene_name "MIB2"; gene_description "mindbomb E3 ubiquitin protein ligase 2";
chr01	sim4cc	CDS	679898	680054	.	+	1	gene_id "142678"; transcript_id "MIB2_transcript_01"; gene_name "MIB2"; gene_description "mindbomb E3 ubiquitin protein ligase 2";
chr01	sim4cc	exon	680421	680581	94	+	.	gene_id "142678"; transcript_id "MIB2_transcript_01"; gene_name "MIB2"; gene_description "mindbomb E3 ubiquitin protein ligase 2";
chr01	sim4cc	CDS	680421	680581	.	+	0	gene_id "142678"; transcript_id "MIB2_transcript_01"; gene_name "MIB2"; gene_description "mindbomb E3 ubiquitin protein ligase 2";
chr01	sim4cc	exon	680676	680802	96	+	.	gene_id "142678"; transcript_id "MIB2_transcript_01"; gene_name "MIB2"; gene_description "mindbomb E3 ubiquitin protein ligase 2";
chr01	sim4cc	CDS	680676	680802	.	+	1	gene_id "142678"; transcript_id "MIB2_transcript_01"; gene_name "MIB2"; gene_description "mindbomb E3 ubiquitin protein ligase 2";
chr01	sim4cc	exon	680892	681125	97	+	.	gene_id "142678"; transcript_id "MIB2_transcript_01"; gene_name "MIB2"; gene_description "mindbomb E3 ubiquitin protein ligase 2";
chr01	sim4cc	CDS	680892	681125	.	+	0	gene_id "142678"; transcript_id "MIB2_transcript_01"; gene_name "MIB2"; gene_description "mindbomb E3 ubiquitin protein ligase 2";
chr01	sim4cc	exon	681456	681634	97	+	.	gene_id "142678"; transcript_id "MIB2_transcript_01"; gene_name "MIB2"; gene_description "mindbomb E3 ubiquitin protein ligase 2";
chr01	sim4cc	CDS	681456	681634	.	+	0	gene_id "142678"; transcript_id "MIB2_transcript_01"; gene_name "MIB2"; gene_description "mindbomb E3 ubiquitin protein ligase 2";
chr01	sim4cc	exon	682040	682105	93	+	.	gene_id "142678"; transcript_id "MIB2_transcript_01"; gene_name "MIB2"; gene_description "mindbomb E3 ubiquitin protein ligase 2";
chr01	sim4cc	CDS	682040	682105	.	+	1	gene_id "142678"; transcript_id "MIB2_transcript_01"; gene_name "MIB2"; gene_description "mindbomb E3 ubiquitin protein ligase 2";
chr01	sim4cc	exon	682906	683220	97	+	.	gene_id "142678"; transcript_id "MIB2_transcript_01"; gene_name "MIB2"; gene_description "mindbomb E3 ubiquitin protein ligase 2";
chr01	sim4cc	CDS	682906	682912	.	+	1	gene_id "142678"; transcript_id "MIB2_transcript_01"; gene_name "MIB2"; gene_description "mindbomb E3 ubiquitin protein ligase 2";
chr01	sim4cc	stop_codon	682913	682915	.	+	1	gene_id "142678"; transcript_id "MIB2_transcript_01"; gene_name "MIB2"; gene_description "mindbomb E3 ubiquitin protein ligase 2";
chr01	sim4cc	mRNA	684775	687289	.	+	.	gene_id "8510"; transcript_id "MMP23B_transcript_01"; gene_name "MMP23B"; gene_description "matrix metallopeptidase 23B";
chr01	sim4cc	exon	684775	684969	98	+	.	gene_id "8510"; transcript_id "MMP23B_transcript_01"; gene_name "MMP23B"; gene_description "matrix metallopeptidase 23B";
chr01	sim4cc	start_codon	684814	684816	.	+	0	gene_id "8510"; transcript_id "MMP23B_transcript_01"; gene_name "MMP23B"; gene_description "matrix metallopeptidase 23B";
chr01	sim4cc	CDS	684814	684969	.	+	0	gene_id "8510"; transcript_id "MMP23B_transcript_01"; gene_name "MMP23B"; gene_description "matrix metallopeptidase 23B";
chr01	sim4cc	exon	685383	685513	100	+	.	gene_id "8510"; transcript_id "MMP23B_transcript_01"; gene_name "MMP23B"; gene_description "matrix metallopeptidase 23B";
chr01	sim4cc	CDS	685383	685513	.	+	0	gene_id "8510"; transcript_id "MMP23B_transcript_01"; gene_name "MMP23B"; gene_description "matrix metallopeptidase 23B";
chr01	sim4cc	exon	685581	685720	100	+	.	gene_id "8510"; transcript_id "MMP23B_transcript_01"; gene_name "MMP23B"; gene_description "matrix metallopeptidase 23B";
chr01	sim4cc	CDS	685581	685720	.	+	1	gene_id "8510"; transcript_id "MMP23B_transcript_01"; gene_name "MMP23B"; gene_description "matrix metallopeptidase 23B";
chr01	sim4cc	exon	685788	685955	100	+	.	gene_id "8510"; transcript_id "MMP23B_transcript_01"; gene_name "MMP23B"; gene_description "matrix metallopeptidase 23B";
chr01	sim4cc	CDS	685788	685955	.	+	2	gene_id "8510"; transcript_id "MMP23B_transcript_01"; gene_name "MMP23B"; gene_description "matrix metallopeptidase 23B";
chr01	sim4cc	exon	686349	686513	100	+	.	gene_id "8510"; transcript_id "MMP23B_transcript_01"; gene_name "MMP23B"; gene_description "matrix metallopeptidase 23B";
chr01	sim4cc	CDS	686349	686513	.	+	2	gene_id "8510"; transcript_id "MMP23B_transcript_01"; gene_name "MMP23B"; gene_description "matrix metallopeptidase 23B";
chr01	sim4cc	exon	686590	686700	100	+	.	gene_id "8510"; transcript_id "MMP23B_transcript_01"; gene_name "MMP23B"; gene_description "matrix metallopeptidase 23B";
chr01	sim4cc	CDS	686590	686700	.	+	2	gene_id "8510"; transcript_id "MMP23B_transcript_01"; gene_name "MMP23B"; gene_description "matrix metallopeptidase 23B";
chr01	sim4cc	exon	686845	686971	100	+	.	gene_id "8510"; transcript_id "MMP23B_transcript_01"; gene_name "MMP23B"; gene_description "matrix metallopeptidase 23B";
chr01	sim4cc	CDS	686845	686971	.	+	2	gene_id "8510"; transcript_id "MMP23B_transcript_01"; gene_name "MMP23B"; gene_description "matrix metallopeptidase 23B";
chr01	sim4cc	exon	687088	687289	100	+	.	gene_id "8510"; transcript_id "MMP23B_transcript_01"; gene_name "MMP23B"; gene_description "matrix metallopeptidase 23B";
chr01	sim4cc	CDS	687088	687259	.	+	1	gene_id "8510"; transcript_id "MMP23B_transcript_01"; gene_name "MMP23B"; gene_description "matrix metallopeptidase 23B";
chr01	sim4cc	stop_codon	687260	687262	.	+	1	gene_id "8510"; transcript_id "MMP23B_transcript_01"; gene_name "MMP23B"; gene_description "matrix metallopeptidase 23B";
chr01	sim4cc	mRNA	688209	712467	.	-	.	gene_id "984"; transcript_id "CDK11B_transcript_01"; gene_name "CDK11B"; gene_description "cyclin-dependent kinase 11B";
chr01	sim4cc	exon	688209	688480	95	-	.	gene_id "984"; transcript_id "CDK11B_transcript_01"; gene_name "CDK11B"; gene_description "cyclin-dependent kinase 11B";
chr01	sim4cc	stop_codon	688388	688390	.	-	1	gene_id "984"; transcript_id "CDK11B_transcript_01"; gene_name "CDK11B"; gene_description "cyclin-dependent kinase 11B";
chr01	sim4cc	CDS	688391	688480	.	-	0	gene_id "984"; transcript_id "CDK11B_transcript_01"; gene_name "CDK11B"; gene_description "cyclin-dependent kinase 11B";
chr01	sim4cc	exon	688561	688750	95	-	.	gene_id "984"; transcript_id "CDK11B_transcript_01"; gene_name "CDK11B"; gene_description "cyclin-dependent kinase 11B";
chr01	sim4cc	CDS	688561	688750	.	-	1	gene_id "984"; transcript_id "CDK11B_transcript_01"; gene_name "CDK11B"; gene_description "cyclin-dependent kinase 11B";
chr01	sim4cc	exon	688957	689105	92	-	.	gene_id "984"; transcript_id "CDK11B_transcript_01"; gene_name "CDK11B"; gene_description "cyclin-dependent kinase 11B";
chr01	sim4cc	CDS	688957	689105	.	-	0	gene_id "984"; transcript_id "CDK11B_transcript_01"; gene_name "CDK11B"; gene_description "cyclin-dependent kinase 11B";
chr01	sim4cc	exon	689307	689423	94	-	.	gene_id "984"; transcript_id "CDK11B_transcript_01"; gene_name "CDK11B"; gene_description "cyclin-dependent kinase 11B";
chr01	sim4cc	CDS	689307	689423	.	-	0	gene_id "984"; transcript_id "CDK11B_transcript_01"; gene_name "CDK11B"; gene_description "cyclin-dependent kinase 11B";
chr01	sim4cc	exon	689522	689629	95	-	.	gene_id "984"; transcript_id "CDK11B_transcript_01"; gene_name "CDK11B"; gene_description "cyclin-dependent kinase 11B";
chr01	sim4cc	CDS	689522	689629	.	-	0	gene_id "984"; transcript_id "CDK11B_transcript_01"; gene_name "CDK11B"; gene_description "cyclin-dependent kinase 11B";
chr01	sim4cc	exon	689715	689836	98	-	.	gene_id "984"; transcript_id "CDK11B_transcript_01"; gene_name "CDK11B"; gene_description "cyclin-dependent kinase 11B";
chr01	sim4cc	CDS	689715	689836	.	-	2	gene_id "984"; transcript_id "CDK11B_transcript_01"; gene_name "CDK11B"; gene_description "cyclin-dependent kinase 11B";
chr01	sim4cc	exon	690039	690144	98	-	.	gene_id "984"; transcript_id "CDK11B_transcript_01"; gene_name "CDK11B"; gene_description "cyclin-dependent kinase 11B";
chr01	sim4cc	CDS	690039	690144	.	-	0	gene_id "984"; transcript_id "CDK11B_transcript_01"; gene_name "CDK11B"; gene_description "cyclin-dependent kinase 11B";
chr01	sim4cc	exon	690393	690514	96	-	.	gene_id "984"; transcript_id "CDK11B_transcript_01"; gene_name "CDK11B"; gene_description "cyclin-dependent kinase 11B";
chr01	sim4cc	CDS	690393	690514	.	-	2	gene_id "984"; transcript_id "CDK11B_transcript_01"; gene_name "CDK11B"; gene_description "cyclin-dependent kinase 11B";
chr01	sim4cc	exon	691129	691219	98	-	.	gene_id "984"; transcript_id "CDK11B_transcript_01"; gene_name "CDK11B"; gene_description "cyclin-dependent kinase 11B";
chr01	sim4cc	CDS	691129	691219	.	-	0	gene_id "984"; transcript_id "CDK11B_transcript_01"; gene_name "CDK11B"; gene_description "cyclin-dependent kinase 11B";
chr01	sim4cc	exon	693277	693452	96	-	.	gene_id "984"; transcript_id "CDK11B_transcript_01"; gene_name "CDK11B"; gene_description "cyclin-dependent kinase 11B";
chr01	sim4cc	CDS	693277	693452	.	-	2	gene_id "984"; transcript_id "CDK11B_transcript_01"; gene_name "CDK11B"; gene_description "cyclin-dependent kinase 11B";
chr01	sim4cc	exon	694046	694111	100	-	.	gene_id "984"; transcript_id "CDK11B_transcript_01"; gene_name "CDK11B"; gene_description "cyclin-dependent kinase 11B";
chr01	sim4cc	CDS	694046	694111	.	-	2	gene_id "984"; transcript_id "CDK11B_transcript_01"; gene_name "CDK11B"; gene_description "cyclin-dependent kinase 11B";
chr01	sim4cc	exon	694659	694817	96	-	.	gene_id "984"; transcript_id "CDK11B_transcript_01"; gene_name "CDK11B"; gene_description "cyclin-dependent kinase 11B";
chr01	sim4cc	CDS	694659	694817	.	-	2	gene_id "984"; transcript_id "CDK11B_transcript_01"; gene_name "CDK11B"; gene_description "cyclin-dependent kinase 11B";
chr01	sim4cc	exon	694902	694997	96	-	.	gene_id "984"; transcript_id "CDK11B_transcript_01"; gene_name "CDK11B"; gene_description "cyclin-dependent kinase 11B";
chr01	sim4cc	CDS	694902	694997	.	-	2	gene_id "984"; transcript_id "CDK11B_transcript_01"; gene_name "CDK11B"; gene_description "cyclin-dependent kinase 11B";
chr01	sim4cc	exon	695385	695507	94	-	.	gene_id "984"; transcript_id "CDK11B_transcript_01"; gene_name "CDK11B"; gene_description "cyclin-dependent kinase 11B";
chr01	sim4cc	CDS	695385	695507	.	-	2	gene_id "984"; transcript_id "CDK11B_transcript_01"; gene_name "CDK11B"; gene_description "cyclin-dependent kinase 11B";
chr01	sim4cc	exon	699365	699501	99	-	.	gene_id "984"; transcript_id "CDK11B_transcript_01"; gene_name "CDK11B"; gene_description "cyclin-dependent kinase 11B";
chr01	sim4cc	CDS	699365	699501	.	-	1	gene_id "984"; transcript_id "CDK11B_transcript_01"; gene_name "CDK11B"; gene_description "cyclin-dependent kinase 11B";
chr01	sim4cc	exon	705896	706019	96	-	.	gene_id "984"; transcript_id "CDK11B_transcript_01"; gene_name "CDK11B"; gene_description "cyclin-dependent kinase 11B";
chr01	sim4cc	CDS	705896	706019	.	-	2	gene_id "984"; transcript_id "CDK11B_transcript_01"; gene_name "CDK11B"; gene_description "cyclin-dependent kinase 11B";
chr01	sim4cc	exon	708317	708423	93	-	.	gene_id "984"; transcript_id "CDK11B_transcript_01"; gene_name "CDK11B"; gene_description "cyclin-dependent kinase 11B";
chr01	sim4cc	CDS	708317	708423	.	-	1	gene_id "984"; transcript_id "CDK11B_transcript_01"; gene_name "CDK11B"; gene_description "cyclin-dependent kinase 11B";
chr01	sim4cc	exon	709640	709755	97	-	.	gene_id "984"; transcript_id "CDK11B_transcript_01"; gene_name "CDK11B"; gene_description "cyclin-dependent kinase 11B";
chr01	sim4cc	CDS	709640	709755	.	-	0	gene_id "984"; transcript_id "CDK11B_transcript_01"; gene_name "CDK11B"; gene_description "cyclin-dependent kinase 11B";
chr01	sim4cc	exon	712344	712467	100	-	.	gene_id "984"; transcript_id "CDK11B_transcript_01"; gene_name "CDK11B"; gene_description "cyclin-dependent kinase 11B";
chr01	sim4cc	CDS	712344	712454	.	-	0	gene_id "984"; transcript_id "CDK11B_transcript_01"; gene_name "CDK11B"; gene_description "cyclin-dependent kinase 11B";
chr01	sim4cc	start_codon	712452	712454	.	-	0	gene_id "984"; transcript_id "CDK11B_transcript_01"; gene_name "CDK11B"; gene_description "cyclin-dependent kinase 11B";
chr01	sim4cc	mRNA	716355	758942	.	-	.	gene_id "9906"; transcript_id "SLC35E2_transcript_01"; gene_name "SLC35E2"; gene_description "solute carrier family 35, member E2";
chr01	sim4cc	exon	716355	721486	84	-	.	gene_id "9906"; transcript_id "SLC35E2_transcript_01"; gene_name "SLC35E2"; gene_description "solute carrier family 35, member E2";
chr01	sim4cc	stop_codon	721249	721251	.	-	0	gene_id "9906"; transcript_id "SLC35E2_transcript_01"; gene_name "SLC35E2"; gene_description "solute carrier family 35, member E2";
chr01	sim4cc	CDS	721252	721486	.	-	1	gene_id "9906"; transcript_id "SLC35E2_transcript_01"; gene_name "SLC35E2"; gene_description "solute carrier family 35, member E2";
chr01	sim4cc	exon	726985	727130	95	-	.	gene_id "9906"; transcript_id "SLC35E2_transcript_01"; gene_name "SLC35E2"; gene_description "solute carrier family 35, member E2";
chr01	sim4cc	CDS	726985	727130	.	-	0	gene_id "9906"; transcript_id "SLC35E2_transcript_01"; gene_name "SLC35E2"; gene_description "solute carrier family 35, member E2";
chr01	sim4cc	exon	731243	731315	93	-	.	gene_id "9906"; transcript_id "SLC35E2_transcript_01"; gene_name "SLC35E2"; gene_description "solute carrier family 35, member E2";
chr01	sim4cc	CDS	731243	731315	.	-	1	gene_id "9906"; transcript_id "SLC35E2_transcript_01"; gene_name "SLC35E2"; gene_description "solute carrier family 35, member E2";
chr01	sim4cc	exon	731679	731732	96	-	.	gene_id "9906"; transcript_id "SLC35E2_transcript_01"; gene_name "SLC35E2"; gene_description "solute carrier family 35, member E2";
chr01	sim4cc	CDS	731679	731732	.	-	1	gene_id "9906"; transcript_id "SLC35E2_transcript_01"; gene_name "SLC35E2"; gene_description "solute carrier family 35, member E2";
chr01	sim4cc	exon	733504	733624	97	-	.	gene_id "9906"; transcript_id "SLC35E2_transcript_01"; gene_name "SLC35E2"; gene_description "solute carrier family 35, member E2";
chr01	sim4cc	CDS	733504	733624	.	-	2	gene_id "9906"; transcript_id "SLC35E2_transcript_01"; gene_name "SLC35E2"; gene_description "solute carrier family 35, member E2";
chr01	sim4cc	exon	737481	737608	98	-	.	gene_id "9906"; transcript_id "SLC35E2_transcript_01"; gene_name "SLC35E2"; gene_description "solute carrier family 35, member E2";
chr01	sim4cc	CDS	737481	737608	.	-	1	gene_id "9906"; transcript_id "SLC35E2_transcript_01"; gene_name "SLC35E2"; gene_description "solute carrier family 35, member E2";
chr01	sim4cc	exon	738079	738214	100	-	.	gene_id "9906"; transcript_id "SLC35E2_transcript_01"; gene_name "SLC35E2"; gene_description "solute carrier family 35, member E2";
chr01	sim4cc	CDS	738079	738214	.	-	2	gene_id "9906"; transcript_id "SLC35E2_transcript_01"; gene_name "SLC35E2"; gene_description "solute carrier family 35, member E2";
chr01	sim4cc	exon	738420	738888	94	-	.	gene_id "9906"; transcript_id "SLC35E2_transcript_01"; gene_name "SLC35E2"; gene_description "solute carrier family 35, member E2";
chr01	sim4cc	CDS	738420	738741	.	-	0	gene_id "9906"; transcript_id "SLC35E2_transcript_01"; gene_name "SLC35E2"; gene_description "solute carrier family 35, member E2";
chr01	sim4cc	start_codon	738739	738741	.	-	0	gene_id "9906"; transcript_id "SLC35E2_transcript_01"; gene_name "SLC35E2"; gene_description "solute carrier family 35, member E2";
chr01	sim4cc	exon	758753	758942	90	-	.	gene_id "9906"; transcript_id "SLC35E2_transcript_01"; gene_name "SLC35E2"; gene_description "solute carrier family 35, member E2";
chr01	sim4cc	mRNA	765706	780502	.	-	.	gene_id "65220"; transcript_id "NADK_transcript_01"; gene_name "NADK"; gene_description "NAD kinase";
chr01	sim4cc	exon	765706	767414	.	-	.	gene_id "65220"; transcript_id "NADK_transcript_01"; gene_name "NADK"; gene_description "NAD kinase";
chr01	sim4cc	stop_codon	767252	767254	.	-	0	gene_id "65220"; transcript_id "NADK_transcript_01"; gene_name "NADK"; gene_description "NAD kinase";
chr01	sim4cc	CDS	767255	767414	.	-	1	gene_id "65220"; transcript_id "NADK_transcript_01"; gene_name "NADK"; gene_description "NAD kinase";
chr01	sim4cc	exon	767937	768019	97	-	.	gene_id "65220"; transcript_id "NADK_transcript_01"; gene_name "NADK"; gene_description "NAD kinase";
chr01	sim4cc	CDS	767937	768019	.	-	0	gene_id "65220"; transcript_id "NADK_transcript_01"; gene_name "NADK"; gene_description "NAD kinase";
chr01	sim4cc	exon	768418	768575	100	-	.	gene_id "65220"; transcript_id "NADK_transcript_01"; gene_name "NADK"; gene_description "NAD kinase";
chr01	sim4cc	CDS	768418	768575	.	-	2	gene_id "65220"; transcript_id "NADK_transcript_01"; gene_name "NADK"; gene_description "NAD kinase";
chr01	sim4cc	exon	768651	768750	98	-	.	gene_id "65220"; transcript_id "NADK_transcript_01"; gene_name "NADK"; gene_description "NAD kinase";
chr01	sim4cc	CDS	768651	768750	.	-	0	gene_id "65220"; transcript_id "NADK_transcript_01"; gene_name "NADK"; gene_description "NAD kinase";
chr01	sim4cc	exon	768911	769065	93	-	.	gene_id "65220"; transcript_id "NADK_transcript_01"; gene_name "NADK"; gene_description "NAD kinase";
chr01	sim4cc	CDS	768911	769065	.	-	2	gene_id "65220"; transcript_id "NADK_transcript_01"; gene_name "NADK"; gene_description "NAD kinase";
chr01	sim4cc	exon	770057	770159	99	-	.	gene_id "65220"; transcript_id "NADK_transcript_01"; gene_name "NADK"; gene_description "NAD kinase";
chr01	sim4cc	CDS	770057	770159	.	-	0	gene_id "65220"; transcript_id "NADK_transcript_01"; gene_name "NADK"; gene_description "NAD kinase";
chr01	sim4cc	exon	770942	771027	98	-	.	gene_id "65220"; transcript_id "NADK_transcript_01"; gene_name "NADK"; gene_description "NAD kinase";
chr01	sim4cc	CDS	770942	771027	.	-	2	gene_id "65220"; transcript_id "NADK_transcript_01"; gene_name "NADK"; gene_description "NAD kinase";
chr01	sim4cc	exon	771187	771295	96	-	.	gene_id "65220"; transcript_id "NADK_transcript_01"; gene_name "NADK"; gene_description "NAD kinase";
chr01	sim4cc	CDS	771187	771295	.	-	0	gene_id "65220"; transcript_id "NADK_transcript_01"; gene_name "NADK"; gene_description "NAD kinase";
chr01	sim4cc	exon	771875	772004	95	-	.	gene_id "65220"; transcript_id "NADK_transcript_01"; gene_name "NADK"; gene_description "NAD kinase";
chr01	sim4cc	CDS	771875	772004	.	-	1	gene_id "65220"; transcript_id "NADK_transcript_01"; gene_name "NADK"; gene_description "NAD kinase";
chr01	sim4cc	exon	776890	776973	96	-	.	gene_id "65220"; transcript_id "NADK_transcript_01"; gene_name "NADK"; gene_description "NAD kinase";
chr01	sim4cc	CDS	776890	776973	.	-	1	gene_id "65220"; transcript_id "NADK_transcript_01"; gene_name "NADK"; gene_description "NAD kinase";
chr01	sim4cc	exon	780284	780502	97	-	.	gene_id "65220"; transcript_id "NADK_transcript_01"; gene_name "NADK"; gene_description "NAD kinase";
chr01	sim4cc	CDS	780284	780462	.	-	0	gene_id "65220"; transcript_id "NADK_transcript_01"; gene_name "NADK"; gene_description "NAD kinase";
chr01	sim4cc	start_codon	780460	780462	.	-	0	gene_id "65220"; transcript_id "NADK_transcript_01"; gene_name "NADK"; gene_description "NAD kinase";
chr01	sim4cc	mRNA	803001	860706	.	-	.	gene_id "2782"; transcript_id "GNB1_transcript_01"; gene_name "GNB1"; gene_description "guanine nucleotide binding protein (G protein), beta polypeptide 1";
chr01	sim4cc	exon	803001	805143	99	-	.	gene_id "2782"; transcript_id "GNB1_transcript_01"; gene_name "GNB1"; gene_description "guanine nucleotide binding protein (G protein), beta polypeptide 1";
chr01	sim4cc	stop_codon	805037	805039	.	-	2	gene_id "2782"; transcript_id "GNB1_transcript_01"; gene_name "GNB1"; gene_description "guanine nucleotide binding protein (G protein), beta polypeptide 1";
chr01	sim4cc	CDS	805040	805143	.	-	2	gene_id "2782"; transcript_id "GNB1_transcript_01"; gene_name "GNB1"; gene_description "guanine nucleotide binding protein (G protein), beta polypeptide 1";
chr01	sim4cc	exon	806769	806985	95	-	.	gene_id "2782"; transcript_id "GNB1_transcript_01"; gene_name "GNB1"; gene_description "guanine nucleotide binding protein (G protein), beta polypeptide 1";
chr01	sim4cc	CDS	806769	806985	.	-	0	gene_id "2782"; transcript_id "GNB1_transcript_01"; gene_name "GNB1"; gene_description "guanine nucleotide binding protein (G protein), beta polypeptide 1";
chr01	sim4cc	exon	808113	808314	98	-	.	gene_id "2782"; transcript_id "GNB1_transcript_01"; gene_name "GNB1"; gene_description "guanine nucleotide binding protein (G protein), beta polypeptide 1";
chr01	sim4cc	CDS	808113	808314	.	-	1	gene_id "2782"; transcript_id "GNB1_transcript_01"; gene_name "GNB1"; gene_description "guanine nucleotide binding protein (G protein), beta polypeptide 1";
chr01	sim4cc	exon	811485	811551	98	-	.	gene_id "2782"; transcript_id "GNB1_transcript_01"; gene_name "GNB1"; gene_description "guanine nucleotide binding protein (G protein), beta polypeptide 1";
chr01	sim4cc	CDS	811485	811551	.	-	2	gene_id "2782"; transcript_id "GNB1_transcript_01"; gene_name "GNB1"; gene_description "guanine nucleotide binding protein (G protein), beta polypeptide 1";
chr01	sim4cc	exon	823331	823493	99	-	.	gene_id "2782"; transcript_id "GNB1_transcript_01"; gene_name "GNB1"; gene_description "guanine nucleotide binding protein (G protein), beta polypeptide 1";
chr01	sim4cc	CDS	823331	823493	.	-	0	gene_id "2782"; transcript_id "GNB1_transcript_01"; gene_name "GNB1"; gene_description "guanine nucleotide binding protein (G protein), beta polypeptide 1";
chr01	sim4cc	exon	825707	825770	100	-	.	gene_id "2782"; transcript_id "GNB1_transcript_01"; gene_name "GNB1"; gene_description "guanine nucleotide binding protein (G protein), beta polypeptide 1";
chr01	sim4cc	CDS	825707	825770	.	-	1	gene_id "2782"; transcript_id "GNB1_transcript_01"; gene_name "GNB1"; gene_description "guanine nucleotide binding protein (G protein), beta polypeptide 1";
chr01	sim4cc	exon	835724	835830	99	-	.	gene_id "2782"; transcript_id "GNB1_transcript_01"; gene_name "GNB1"; gene_description "guanine nucleotide binding protein (G protein), beta polypeptide 1";
chr01	sim4cc	CDS	835724	835830	.	-	0	gene_id "2782"; transcript_id "GNB1_transcript_01"; gene_name "GNB1"; gene_description "guanine nucleotide binding protein (G protein), beta polypeptide 1";
chr01	sim4cc	exon	838115	838153	100	-	.	gene_id "2782"; transcript_id "GNB1_transcript_01"; gene_name "GNB1"; gene_description "guanine nucleotide binding protein (G protein), beta polypeptide 1";
chr01	sim4cc	CDS	838115	838153	.	-	0	gene_id "2782"; transcript_id "GNB1_transcript_01"; gene_name "GNB1"; gene_description "guanine nucleotide binding protein (G protein), beta polypeptide 1";
chr01	sim4cc	exon	845486	845588	97	-	.	gene_id "2782"; transcript_id "GNB1_transcript_01"; gene_name "GNB1"; gene_description "guanine nucleotide binding protein (G protein), beta polypeptide 1";
chr01	sim4cc	CDS	845486	845542	.	-	0	gene_id "2782"; transcript_id "GNB1_transcript_01"; gene_name "GNB1"; gene_description "guanine nucleotide binding protein (G protein), beta polypeptide 1";
chr01	sim4cc	start_codon	845540	845542	.	-	0	gene_id "2782"; transcript_id "GNB1_transcript_01"; gene_name "GNB1"; gene_description "guanine nucleotide binding protein (G protein), beta polypeptide 1";
chr01	sim4cc	exon	860656	860706	98	-	.	gene_id "2782"; transcript_id "GNB1_transcript_01"; gene_name "GNB1"; gene_description "guanine nucleotide binding protein (G protein), beta polypeptide 1";
chr01	sim4cc	mRNA	944801	947703	.	+	.	gene_id "163688"; transcript_id "CALML6_transcript_01"; gene_name "CALML6"; gene_description "calmodulin-like 6";
chr01	sim4cc	exon	944801	945285	93	+	.	gene_id "163688"; transcript_id "CALML6_transcript_01"; gene_name "CALML6"; gene_description "calmodulin-like 6";
chr01	sim4cc	start_codon	945259	945261	.	+	0	gene_id "163688"; transcript_id "CALML6_transcript_01"; gene_name "CALML6"; gene_description "calmodulin-like 6";
chr01	sim4cc	CDS	945259	945285	.	+	0	gene_id "163688"; transcript_id "CALML6_transcript_01"; gene_name "CALML6"; gene_description "calmodulin-like 6";
chr01	sim4cc	exon	945783	945833	96	+	.	gene_id "163688"; transcript_id "CALML6_transcript_01"; gene_name "CALML6"; gene_description "calmodulin-like 6";
chr01	sim4cc	CDS	945783	945833	.	+	0	gene_id "163688"; transcript_id "CALML6_transcript_01"; gene_name "CALML6"; gene_description "calmodulin-like 6";
chr01	sim4cc	exon	946844	947018	96	+	.	gene_id "163688"; transcript_id "CALML6_transcript_01"; gene_name "CALML6"; gene_description "calmodulin-like 6";
chr01	sim4cc	CDS	946844	947018	.	+	0	gene_id "163688"; transcript_id "CALML6_transcript_01"; gene_name "CALML6"; gene_description "calmodulin-like 6";
chr01	sim4cc	exon	947158	947302	97	+	.	gene_id "163688"; transcript_id "CALML6_transcript_01"; gene_name "CALML6"; gene_description "calmodulin-like 6";
chr01	sim4cc	CDS	947158	947302	.	+	2	gene_id "163688"; transcript_id "CALML6_transcript_01"; gene_name "CALML6"; gene_description "calmodulin-like 6";
chr01	sim4cc	exon	947380	947480	95	+	.	gene_id "163688"; transcript_id "CALML6_transcript_01"; gene_name "CALML6"; gene_description "calmodulin-like 6";
chr01	sim4cc	CDS	947380	947480	.	+	1	gene_id "163688"; transcript_id "CALML6_transcript_01"; gene_name "CALML6"; gene_description "calmodulin-like 6";
chr01	sim4cc	exon	947553	947703	87	+	.	gene_id "163688"; transcript_id "CALML6_transcript_01"; gene_name "CALML6"; gene_description "calmodulin-like 6";
chr01	sim4cc	CDS	947553	947596	.	+	2	gene_id "163688"; transcript_id "CALML6_transcript_01"; gene_name "CALML6"; gene_description "calmodulin-like 6";
chr01	sim4cc	stop_codon	947597	947599	.	+	2	gene_id "163688"; transcript_id "CALML6_transcript_01"; gene_name "CALML6"; gene_description "calmodulin-like 6";
chr01	sim4cc	mRNA	948001	949653	.	-	.	gene_id "339456"; transcript_id "TMEM52_transcript_01"; gene_name "TMEM52"; gene_description "transmembrane protein 52";
chr01	sim4cc	exon	948001	948572	99	-	.	gene_id "339456"; transcript_id "TMEM52_transcript_01"; gene_name "TMEM52"; gene_description "transmembrane protein 52";
chr01	sim4cc	stop_codon	948292	948294	.	-	1	gene_id "339456"; transcript_id "TMEM52_transcript_01"; gene_name "TMEM52"; gene_description "transmembrane protein 52";
chr01	sim4cc	CDS	948295	948572	.	-	2	gene_id "339456"; transcript_id "TMEM52_transcript_01"; gene_name "TMEM52"; gene_description "transmembrane protein 52";
chr01	sim4cc	exon	948663	948841	98	-	.	gene_id "339456"; transcript_id "TMEM52_transcript_01"; gene_name "TMEM52"; gene_description "transmembrane protein 52";
chr01	sim4cc	CDS	948663	948841	.	-	1	gene_id "339456"; transcript_id "TMEM52_transcript_01"; gene_name "TMEM52"; gene_description "transmembrane protein 52";
chr01	sim4cc	exon	949303	949344	100	-	.	gene_id "339456"; transcript_id "TMEM52_transcript_01"; gene_name "TMEM52"; gene_description "transmembrane protein 52";
chr01	sim4cc	CDS	949303	949344	.	-	1	gene_id "339456"; transcript_id "TMEM52_transcript_01"; gene_name "TMEM52"; gene_description "transmembrane protein 52";
chr01	sim4cc	exon	949455	949529	96	-	.	gene_id "339456"; transcript_id "TMEM52_transcript_01"; gene_name "TMEM52"; gene_description "transmembrane protein 52";
chr01	sim4cc	CDS	949455	949529	.	-	1	gene_id "339456"; transcript_id "TMEM52_transcript_01"; gene_name "TMEM52"; gene_description "transmembrane protein 52";
chr01	sim4cc	exon	949598	949653	100	-	.	gene_id "339456"; transcript_id "TMEM52_transcript_01"; gene_name "TMEM52"; gene_description "transmembrane protein 52";
chr01	sim4cc	CDS	949598	949653	.	-	0	gene_id "339456"; transcript_id "TMEM52_transcript_01"; gene_name "TMEM52"; gene_description "transmembrane protein 52";
chr01	sim4cc	start_codon	949651	949653	.	-	0	gene_id "339456"; transcript_id "TMEM52_transcript_01"; gene_name "TMEM52"; gene_description "transmembrane protein 52";
chr01	sim4cc	mRNA	981551	1030973	.	-	.	gene_id "85452"; transcript_id "KIAA1751_transcript_01"; gene_name "KIAA1751"; gene_description "KIAA1751";
chr01	sim4cc	exon	981551	984148	100	-	.	gene_id "85452"; transcript_id "KIAA1751_transcript_01"; gene_name "KIAA1751"; gene_description "KIAA1751";
chr01	sim4cc	stop_codon	983858	983860	.	-	1	gene_id "85452"; transcript_id "KIAA1751_transcript_01"; gene_name "KIAA1751"; gene_description "KIAA1751";
chr01	sim4cc	CDS	983861	984148	.	-	0	gene_id "85452"; transcript_id "KIAA1751_transcript_01"; gene_name "KIAA1751"; gene_description "KIAA1751";
chr01	sim4cc	exon	984893	985057	100	-	.	gene_id "85452"; transcript_id "KIAA1751_transcript_01"; gene_name "KIAA1751"; gene_description "KIAA1751";
chr01	sim4cc	CDS	984893	985057	.	-	0	gene_id "85452"; transcript_id "KIAA1751_transcript_01"; gene_name "KIAA1751"; gene_description "KIAA1751";
chr01	sim4cc	exon	987526	987615	97	-	.	gene_id "85452"; transcript_id "KIAA1751_transcript_01"; gene_name "KIAA1751"; gene_description "KIAA1751";
chr01	sim4cc	CDS	987526	987615	.	-	0	gene_id "85452"; transcript_id "KIAA1751_transcript_01"; gene_name "KIAA1751"; gene_description "KIAA1751";
chr01	sim4cc	exon	988374	988440	100	-	.	gene_id "85452"; transcript_id "KIAA1751_transcript_01"; gene_name "KIAA1751"; gene_description "KIAA1751";
chr01	sim4cc	CDS	988374	988440	.	-	1	gene_id "85452"; transcript_id "KIAA1751_transcript_01"; gene_name "KIAA1751"; gene_description "KIAA1751";
chr01	sim4cc	exon	992196	992314	100	-	.	gene_id "85452"; transcript_id "KIAA1751_transcript_01"; gene_name "KIAA1751"; gene_description "KIAA1751";
chr01	sim4cc	CDS	992196	992314	.	-	0	gene_id "85452"; transcript_id "KIAA1751_transcript_01"; gene_name "KIAA1751"; gene_description "KIAA1751";
chr01	sim4cc	exon	993811	993984	97	-	.	gene_id "85452"; transcript_id "KIAA1751_transcript_01"; gene_name "KIAA1751"; gene_description "KIAA1751";
chr01	sim4cc	CDS	993811	993984	.	-	0	gene_id "85452"; transcript_id "KIAA1751_transcript_01"; gene_name "KIAA1751"; gene_description "KIAA1751";
chr01	sim4cc	exon	995268	995423	98	-	.	gene_id "85452"; transcript_id "KIAA1751_transcript_01"; gene_name "KIAA1751"; gene_description "KIAA1751";
chr01	sim4cc	CDS	995268	995423	.	-	0	gene_id "85452"; transcript_id "KIAA1751_transcript_01"; gene_name "KIAA1751"; gene_description "KIAA1751";
chr01	sim4cc	exon	997827	998028	98	-	.	gene_id "85452"; transcript_id "KIAA1751_transcript_01"; gene_name "KIAA1751"; gene_description "KIAA1751";
chr01	sim4cc	CDS	997827	998028	.	-	1	gene_id "85452"; transcript_id "KIAA1751_transcript_01"; gene_name "KIAA1751"; gene_description "KIAA1751";
chr01	sim4cc	exon	999333	999490	98	-	.	gene_id "85452"; transcript_id "KIAA1751_transcript_01"; gene_name "KIAA1751"; gene_description "KIAA1751";
chr01	sim4cc	CDS	999333	999490	.	-	0	gene_id "85452"; transcript_id "KIAA1751_transcript_01"; gene_name "KIAA1751"; gene_description "KIAA1751";
chr01	sim4cc	exon	1000312	1000414	98	-	.	gene_id "85452"; transcript_id "KIAA1751_transcript_01"; gene_name "KIAA1751"; gene_description "KIAA1751";
chr01	sim4cc	CDS	1000312	1000414	.	-	1	gene_id "85452"; transcript_id "KIAA1751_transcript_01"; gene_name "KIAA1751"; gene_description "KIAA1751";
chr01	sim4cc	exon	1001439	1001549	97	-	.	gene_id "85452"; transcript_id "KIAA1751_transcript_01"; gene_name "KIAA1751"; gene_description "KIAA1751";
chr01	sim4cc	CDS	1001439	1001549	.	-	1	gene_id "85452"; transcript_id "KIAA1751_transcript_01"; gene_name "KIAA1751"; gene_description "KIAA1751";
chr01	sim4cc	exon	1002507	1002680	99	-	.	gene_id "85452"; transcript_id "KIAA1751_transcript_01"; gene_name "KIAA1751"; gene_description "KIAA1751";
chr01	sim4cc	CDS	1002507	1002680	.	-	1	gene_id "85452"; transcript_id "KIAA1751_transcript_01"; gene_name "KIAA1751"; gene_description "KIAA1751";
chr01	sim4cc	exon	1011945	1012049	98	-	.	gene_id "85452"; transcript_id "KIAA1751_transcript_01"; gene_name "KIAA1751"; gene_description "KIAA1751";
chr01	sim4cc	CDS	1011945	1012049	.	-	1	gene_id "85452"; transcript_id "KIAA1751_transcript_01"; gene_name "KIAA1751"; gene_description "KIAA1751";
chr01	sim4cc	exon	1013306	1013404	96	-	.	gene_id "85452"; transcript_id "KIAA1751_transcript_01"; gene_name "KIAA1751"; gene_description "KIAA1751";
chr01	sim4cc	CDS	1013306	1013404	.	-	1	gene_id "85452"; transcript_id "KIAA1751_transcript_01"; gene_name "KIAA1751"; gene_description "KIAA1751";
chr01	sim4cc	exon	1014857	1015000	97	-	.	gene_id "85452"; transcript_id "KIAA1751_transcript_01"; gene_name "KIAA1751"; gene_description "KIAA1751";
chr01	sim4cc	CDS	1014857	1015000	.	-	1	gene_id "85452"; transcript_id "KIAA1751_transcript_01"; gene_name "KIAA1751"; gene_description "KIAA1751";
chr01	sim4cc	exon	1015184	1015268	96	-	.	gene_id "85452"; transcript_id "KIAA1751_transcript_01"; gene_name "KIAA1751"; gene_description "KIAA1751";
chr01	sim4cc	CDS	1015184	1015268	.	-	2	gene_id "85452"; transcript_id "KIAA1751_transcript_01"; gene_name "KIAA1751"; gene_description "KIAA1751";
chr01	sim4cc	exon	1017132	1017217	93	-	.	gene_id "85452"; transcript_id "KIAA1751_transcript_01"; gene_name "KIAA1751"; gene_description "KIAA1751";
chr01	sim4cc	CDS	1017132	1017198	.	-	0	gene_id "85452"; transcript_id "KIAA1751_transcript_01"; gene_name "KIAA1751"; gene_description "KIAA1751";
chr01	sim4cc	start_codon	1017196	1017198	.	-	0	gene_id "85452"; transcript_id "KIAA1751_transcript_01"; gene_name "KIAA1751"; gene_description "KIAA1751";
chr01	sim4cc	exon	1030837	1030973	95	-	.	gene_id "85452"; transcript_id "KIAA1751_transcript_01"; gene_name "KIAA1751"; gene_description "KIAA1751";
chr01	sim4cc	mRNA	1083804	1228224	.	+	.	gene_id "5590"; transcript_id "PRKCZ_transcript_01"; gene_name "PRKCZ"; gene_description "protein kinase C, zeta";
chr01	sim4cc	exon	1083804	1084010	100	+	.	gene_id "5590"; transcript_id "PRKCZ_transcript_01"; gene_name "PRKCZ"; gene_description "protein kinase C, zeta";
chr01	sim4cc	start_codon	1083940	1083942	.	+	0	gene_id "5590"; transcript_id "PRKCZ_transcript_01"; gene_name "PRKCZ"; gene_description "protein kinase C, zeta";
chr01	sim4cc	CDS	1083940	1084010	.	+	0	gene_id "5590"; transcript_id "PRKCZ_transcript_01"; gene_name "PRKCZ"; gene_description "protein kinase C, zeta";
chr01	sim4cc	exon	1088444	1088565	100	+	.	gene_id "5590"; transcript_id "PRKCZ_transcript_01"; gene_name "PRKCZ"; gene_description "protein kinase C, zeta";
chr01	sim4cc	CDS	1088444	1088565	.	+	1	gene_id "5590"; transcript_id "PRKCZ_transcript_01"; gene_name "PRKCZ"; gene_description "protein kinase C, zeta";
chr01	sim4cc	exon	1089479	1089568	100	+	.	gene_id "5590"; transcript_id "PRKCZ_transcript_01"; gene_name "PRKCZ"; gene_description "protein kinase C, zeta";
chr01	sim4cc	CDS	1089479	1089568	.	+	2	gene_id "5590"; transcript_id "PRKCZ_transcript_01"; gene_name "PRKCZ"; gene_description "protein kinase C, zeta";
chr01	sim4cc	exon	1092533	1092583	100	+	.	gene_id "5590"; transcript_id "PRKCZ_transcript_01"; gene_name "PRKCZ"; gene_description "protein kinase C, zeta";
chr01	sim4cc	CDS	1092533	1092583	.	+	2	gene_id "5590"; transcript_id "PRKCZ_transcript_01"; gene_name "PRKCZ"; gene_description "protein kinase C, zeta";
chr01	sim4cc	exon	1171227	1171312	100	+	.	gene_id "5590"; transcript_id "PRKCZ_transcript_01"; gene_name "PRKCZ"; gene_description "protein kinase C, zeta";
chr01	sim4cc	CDS	1171227	1171312	.	+	2	gene_id "5590"; transcript_id "PRKCZ_transcript_01"; gene_name "PRKCZ"; gene_description "protein kinase C, zeta";
chr01	sim4cc	exon	1178861	1178992	100	+	.	gene_id "5590"; transcript_id "PRKCZ_transcript_01"; gene_name "PRKCZ"; gene_description "protein kinase C, zeta";
chr01	sim4cc	CDS	1178861	1178992	.	+	0	gene_id "5590"; transcript_id "PRKCZ_transcript_01"; gene_name "PRKCZ"; gene_description "protein kinase C, zeta";
chr01	sim4cc	exon	1180689	1180770	100	+	.	gene_id "5590"; transcript_id "PRKCZ_transcript_01"; gene_name "PRKCZ"; gene_description "protein kinase C, zeta";
chr01	sim4cc	CDS	1180689	1180770	.	+	0	gene_id "5590"; transcript_id "PRKCZ_transcript_01"; gene_name "PRKCZ"; gene_description "protein kinase C, zeta";
chr01	sim4cc	exon	1187868	1187920	100	+	.	gene_id "5590"; transcript_id "PRKCZ_transcript_01"; gene_name "PRKCZ"; gene_description "protein kinase C, zeta";
chr01	sim4cc	CDS	1187868	1187920	.	+	2	gene_id "5590"; transcript_id "PRKCZ_transcript_01"; gene_name "PRKCZ"; gene_description "protein kinase C, zeta";
chr01	sim4cc	exon	1189467	1189655	100	+	.	gene_id "5590"; transcript_id "PRKCZ_transcript_01"; gene_name "PRKCZ"; gene_description "protein kinase C, zeta";
chr01	sim4cc	CDS	1189467	1189655	.	+	0	gene_id "5590"; transcript_id "PRKCZ_transcript_01"; gene_name "PRKCZ"; gene_description "protein kinase C, zeta";
chr01	sim4cc	exon	1195207	1195304	100	+	.	gene_id "5590"; transcript_id "PRKCZ_transcript_01"; gene_name "PRKCZ"; gene_description "protein kinase C, zeta";
chr01	sim4cc	CDS	1195207	1195304	.	+	0	gene_id "5590"; transcript_id "PRKCZ_transcript_01"; gene_name "PRKCZ"; gene_description "protein kinase C, zeta";
chr01	sim4cc	exon	1211652	1211738	97	+	.	gene_id "5590"; transcript_id "PRKCZ_transcript_01"; gene_name "PRKCZ"; gene_description "protein kinase C, zeta";
chr01	sim4cc	CDS	1211652	1211738	.	+	1	gene_id "5590"; transcript_id "PRKCZ_transcript_01"; gene_name "PRKCZ"; gene_description "protein kinase C, zeta";
chr01	sim4cc	exon	1213938	1214073	100	+	.	gene_id "5590"; transcript_id "PRKCZ_transcript_01"; gene_name "PRKCZ"; gene_description "protein kinase C, zeta";
chr01	sim4cc	CDS	1213938	1214073	.	+	1	gene_id "5590"; transcript_id "PRKCZ_transcript_01"; gene_name "PRKCZ"; gene_description "protein kinase C, zeta";
chr01	sim4cc	exon	1214184	1214271	98	+	.	gene_id "5590"; transcript_id "PRKCZ_transcript_01"; gene_name "PRKCZ"; gene_description "protein kinase C, zeta";
chr01	sim4cc	CDS	1214184	1214271	.	+	0	gene_id "5590"; transcript_id "PRKCZ_transcript_01"; gene_name "PRKCZ"; gene_description "protein kinase C, zeta";
chr01	sim4cc	exon	1216230	1216349	100	+	.	gene_id "5590"; transcript_id "PRKCZ_transcript_01"; gene_name "PRKCZ"; gene_description "protein kinase C, zeta";
chr01	sim4cc	CDS	1216230	1216349	.	+	2	gene_id "5590"; transcript_id "PRKCZ_transcript_01"; gene_name "PRKCZ"; gene_description "protein kinase C, zeta";
chr01	sim4cc	exon	1217076	1217155	100	+	.	gene_id "5590"; transcript_id "PRKCZ_transcript_01"; gene_name "PRKCZ"; gene_description "protein kinase C, zeta";
chr01	sim4cc	CDS	1217076	1217155	.	+	2	gene_id "5590"; transcript_id "PRKCZ_transcript_01"; gene_name "PRKCZ"; gene_description "protein kinase C, zeta";
chr01	sim4cc	exon	1217541	1217630	100	+	.	gene_id "5590"; transcript_id "PRKCZ_transcript_01"; gene_name "PRKCZ"; gene_description "protein kinase C, zeta";
chr01	sim4cc	CDS	1217541	1217630	.	+	0	gene_id "5590"; transcript_id "PRKCZ_transcript_01"; gene_name "PRKCZ"; gene_description "protein kinase C, zeta";
chr01	sim4cc	exon	1227295	1227410	99	+	.	gene_id "5590"; transcript_id "PRKCZ_transcript_01"; gene_name "PRKCZ"; gene_description "protein kinase C, zeta";
chr01	sim4cc	CDS	1227295	1227410	.	+	0	gene_id "5590"; transcript_id "PRKCZ_transcript_01"; gene_name "PRKCZ"; gene_description "protein kinase C, zeta";
chr01	sim4cc	exon	1227636	1228224	98	+	.	gene_id "5590"; transcript_id "PRKCZ_transcript_01"; gene_name "PRKCZ"; gene_description "protein kinase C, zeta";
chr01	sim4cc	CDS	1227636	1227720	.	+	1	gene_id "5590"; transcript_id "PRKCZ_transcript_01"; gene_name "PRKCZ"; gene_description "protein kinase C, zeta";
chr01	sim4cc	stop_codon	1227721	1227723	.	+	1	gene_id "5590"; transcript_id "PRKCZ_transcript_01"; gene_name "PRKCZ"; gene_description "protein kinase C, zeta";
chr01	sim4cc	mRNA	1230604	1237133	.	-	.	gene_id "199990"; transcript_id "C1orf86_transcript_02"; gene_name "C1orf86"; gene_description "chromosome 1 open reading frame 86";
chr01	sim4cc	exon	1230604	1230818	77	-	.	gene_id "199990"; transcript_id "C1orf86_transcript_02"; gene_name "C1orf86"; gene_description "chromosome 1 open reading frame 86";
chr01	sim4cc	mRNA	1230604	1237133	.	-	.	gene_id "199990"; transcript_id "C1orf86_transcript_01"; gene_name "C1orf86"; gene_description "chromosome 1 open reading frame 86";
chr01	sim4cc	exon	1230604	1230818	77	-	.	gene_id "199990"; transcript_id "C1orf86_transcript_01"; gene_name "C1orf86"; gene_description "chromosome 1 open reading frame 86";
chr01	sim4cc	stop_codon	1230746	1230748	.	-	2	gene_id "199990"; transcript_id "C1orf86_transcript_01"; gene_name "C1orf86"; gene_description "chromosome 1 open reading frame 86";
chr01	sim4cc	CDS	1230749	1230818	.	-	1	gene_id "199990"; transcript_id "C1orf86_transcript_01"; gene_name "C1orf86"; gene_description "chromosome 1 open reading frame 86";
chr01	sim4cc	stop_codon	1230814	1230816	.	-	1	gene_id "199990"; transcript_id "C1orf86_transcript_02"; gene_name "C1orf86"; gene_description "chromosome 1 open reading frame 86";
chr01	sim4cc	CDS	1230817	1230818	.	-	2	gene_id "199990"; transcript_id "C1orf86_transcript_02"; gene_name "C1orf86"; gene_description "chromosome 1 open reading frame 86";
chr01	sim4cc	exon	1235999	1236267	94	-	.	gene_id "199990"; transcript_id "C1orf86_transcript_02"; gene_name "C1orf86"; gene_description "chromosome 1 open reading frame 86";
chr01	sim4cc	CDS	1235999	1236267	.	-	1	gene_id "199990"; transcript_id "C1orf86_transcript_02"; gene_name "C1orf86"; gene_description "chromosome 1 open reading frame 86";
chr01	sim4cc	exon	1235999	1236267	94	-	.	gene_id "199990"; transcript_id "C1orf86_transcript_01"; gene_name "C1orf86"; gene_description "chromosome 1 open reading frame 86";
chr01	sim4cc	CDS	1235999	1236267	.	-	0	gene_id "199990"; transcript_id "C1orf86_transcript_01"; gene_name "C1orf86"; gene_description "chromosome 1 open reading frame 86";
chr01	sim4cc	exon	1236355	1236490	94	-	.	gene_id "199990"; transcript_id "C1orf86_transcript_01"; gene_name "C1orf86"; gene_description "chromosome 1 open reading frame 86";
chr01	sim4cc	CDS	1236355	1236490	.	-	1	gene_id "199990"; transcript_id "C1orf86_transcript_01"; gene_name "C1orf86"; gene_description "chromosome 1 open reading frame 86";
chr01	sim4cc	exon	1237044	1237133	92	-	.	gene_id "199990"; transcript_id "C1orf86_transcript_02"; gene_name "C1orf86"; gene_description "chromosome 1 open reading frame 86";
chr01	sim4cc	CDS	1237044	1237105	.	-	0	gene_id "199990"; transcript_id "C1orf86_transcript_02"; gene_name "C1orf86"; gene_description "chromosome 1 open reading frame 86";
chr01	sim4cc	exon	1237044	1237133	92	-	.	gene_id "199990"; transcript_id "C1orf86_transcript_01"; gene_name "C1orf86"; gene_description "chromosome 1 open reading frame 86";
chr01	sim4cc	CDS	1237044	1237105	.	-	0	gene_id "199990"; transcript_id "C1orf86_transcript_01"; gene_name "C1orf86"; gene_description "chromosome 1 open reading frame 86";
chr01	sim4cc	start_codon	1237103	1237105	.	-	0	gene_id "199990"; transcript_id "C1orf86_transcript_02"; gene_name "C1orf86"; gene_description "chromosome 1 open reading frame 86";
chr01	sim4cc	start_codon	1237103	1237105	.	-	0	gene_id "199990"; transcript_id "C1orf86_transcript_01"; gene_name "C1orf86"; gene_description "chromosome 1 open reading frame 86";
chr01	sim4cc	mRNA	1368380	1439446	.	-	.	gene_id "79906"; transcript_id "MORN1_transcript_01"; gene_name "MORN1"; gene_description "MORN repeat containing 1";
chr01	sim4cc	exon	1368380	1368693	88	-	.	gene_id "79906"; transcript_id "MORN1_transcript_01"; gene_name "MORN1"; gene_description "MORN repeat containing 1";
chr01	sim4cc	stop_codon	1368500	1368502	.	-	1	gene_id "79906"; transcript_id "MORN1_transcript_01"; gene_name "MORN1"; gene_description "MORN repeat containing 1";
chr01	sim4cc	CDS	1368503	1368693	.	-	2	gene_id "79906"; transcript_id "MORN1_transcript_01"; gene_name "MORN1"; gene_description "MORN repeat containing 1";
chr01	sim4cc	exon	1371241	1371287	91	-	.	gene_id "79906"; transcript_id "MORN1_transcript_01"; gene_name "MORN1"; gene_description "MORN repeat containing 1";
chr01	sim4cc	CDS	1371241	1371287	.	-	1	gene_id "79906"; transcript_id "MORN1_transcript_01"; gene_name "MORN1"; gene_description "MORN repeat containing 1";
chr01	sim4cc	exon	1381968	1382047	92	-	.	gene_id "79906"; transcript_id "MORN1_transcript_01"; gene_name "MORN1"; gene_description "MORN repeat containing 1";
chr01	sim4cc	CDS	1381968	1382047	.	-	0	gene_id "79906"; transcript_id "MORN1_transcript_01"; gene_name "MORN1"; gene_description "MORN repeat containing 1";
chr01	sim4cc	exon	1382215	1382348	94	-	.	gene_id "79906"; transcript_id "MORN1_transcript_01"; gene_name "MORN1"; gene_description "MORN repeat containing 1";
chr01	sim4cc	CDS	1382215	1382348	.	-	2	gene_id "79906"; transcript_id "MORN1_transcript_01"; gene_name "MORN1"; gene_description "MORN repeat containing 1";
chr01	sim4cc	exon	1403338	1403504	93	-	.	gene_id "79906"; transcript_id "MORN1_transcript_01"; gene_name "MORN1"; gene_description "MORN repeat containing 1";
chr01	sim4cc	CDS	1403338	1403504	.	-	1	gene_id "79906"; transcript_id "MORN1_transcript_01"; gene_name "MORN1"; gene_description "MORN repeat containing 1";
chr01	sim4cc	exon	1404797	1404920	95	-	.	gene_id "79906"; transcript_id "MORN1_transcript_01"; gene_name "MORN1"; gene_description "MORN repeat containing 1";
chr01	sim4cc	CDS	1404797	1404920	.	-	2	gene_id "79906"; transcript_id "MORN1_transcript_01"; gene_name "MORN1"; gene_description "MORN repeat containing 1";
chr01	sim4cc	exon	1418387	1418497	97	-	.	gene_id "79906"; transcript_id "MORN1_transcript_01"; gene_name "MORN1"; gene_description "MORN repeat containing 1";
chr01	sim4cc	CDS	1418387	1418497	.	-	2	gene_id "79906"; transcript_id "MORN1_transcript_01"; gene_name "MORN1"; gene_description "MORN repeat containing 1";
chr01	sim4cc	exon	1420954	1421050	98	-	.	gene_id "79906"; transcript_id "MORN1_transcript_01"; gene_name "MORN1"; gene_description "MORN repeat containing 1";
chr01	sim4cc	CDS	1420954	1421050	.	-	0	gene_id "79906"; transcript_id "MORN1_transcript_01"; gene_name "MORN1"; gene_description "MORN repeat containing 1";
chr01	sim4cc	exon	1431783	1431870	93	-	.	gene_id "79906"; transcript_id "MORN1_transcript_01"; gene_name "MORN1"; gene_description "MORN repeat containing 1";
chr01	sim4cc	CDS	1431783	1431870	.	-	1	gene_id "79906"; transcript_id "MORN1_transcript_01"; gene_name "MORN1"; gene_description "MORN repeat containing 1";
chr01	sim4cc	exon	1432604	1432694	96	-	.	gene_id "79906"; transcript_id "MORN1_transcript_01"; gene_name "MORN1"; gene_description "MORN repeat containing 1";
chr01	sim4cc	CDS	1432604	1432694	.	-	2	gene_id "79906"; transcript_id "MORN1_transcript_01"; gene_name "MORN1"; gene_description "MORN repeat containing 1";
chr01	sim4cc	exon	1434211	1434321	95	-	.	gene_id "79906"; transcript_id "MORN1_transcript_01"; gene_name "MORN1"; gene_description "MORN repeat containing 1";
chr01	sim4cc	CDS	1434211	1434321	.	-	2	gene_id "79906"; transcript_id "MORN1_transcript_01"; gene_name "MORN1"; gene_description "MORN repeat containing 1";
chr01	sim4cc	exon	1435339	1435437	97	-	.	gene_id "79906"; transcript_id "MORN1_transcript_01"; gene_name "MORN1"; gene_description "MORN repeat containing 1";
chr01	sim4cc	CDS	1435339	1435437	.	-	2	gene_id "79906"; transcript_id "MORN1_transcript_01"; gene_name "MORN1"; gene_description "MORN repeat containing 1";
chr01	sim4cc	exon	1437809	1437880	97	-	.	gene_id "79906"; transcript_id "MORN1_transcript_01"; gene_name "MORN1"; gene_description "MORN repeat containing 1";
chr01	sim4cc	CDS	1437809	1437880	.	-	2	gene_id "79906"; transcript_id "MORN1_transcript_01"; gene_name "MORN1"; gene_description "MORN repeat containing 1";
chr01	sim4cc	exon	1439350	1439446	88	-	.	gene_id "79906"; transcript_id "MORN1_transcript_01"; gene_name "MORN1"; gene_description "MORN repeat containing 1";
chr01	sim4cc	CDS	1439350	1439425	.	-	0	gene_id "79906"; transcript_id "MORN1_transcript_01"; gene_name "MORN1"; gene_description "MORN repeat containing 1";
chr01	sim4cc	start_codon	1439423	1439425	.	-	0	gene_id "79906"; transcript_id "MORN1_transcript_01"; gene_name "MORN1"; gene_description "MORN repeat containing 1";
chr01	sim4cc	mRNA	1439665	1454433	.	+	.	gene_id "11079"; transcript_id "RER1_transcript_01"; gene_name "RER1"; gene_description "retention in endoplasmic reticulum sorting receptor 1";
chr01	sim4cc	exon	1439665	1439848	95	+	.	gene_id "11079"; transcript_id "RER1_transcript_01"; gene_name "RER1"; gene_description "retention in endoplasmic reticulum sorting receptor 1";
chr01	sim4cc	exon	1443993	1444080	98	+	.	gene_id "11079"; transcript_id "RER1_transcript_01"; gene_name "RER1"; gene_description "retention in endoplasmic reticulum sorting receptor 1";
chr01	sim4cc	start_codon	1444000	1444002	.	+	0	gene_id "11079"; transcript_id "RER1_transcript_01"; gene_name "RER1"; gene_description "retention in endoplasmic reticulum sorting receptor 1";
chr01	sim4cc	CDS	1444000	1444080	.	+	0	gene_id "11079"; transcript_id "RER1_transcript_01"; gene_name "RER1"; gene_description "retention in endoplasmic reticulum sorting receptor 1";
chr01	sim4cc	exon	1445627	1445731	99	+	.	gene_id "11079"; transcript_id "RER1_transcript_01"; gene_name "RER1"; gene_description "retention in endoplasmic reticulum sorting receptor 1";
chr01	sim4cc	CDS	1445627	1445731	.	+	0	gene_id "11079"; transcript_id "RER1_transcript_01"; gene_name "RER1"; gene_description "retention in endoplasmic reticulum sorting receptor 1";
chr01	sim4cc	exon	1448418	1448517	100	+	.	gene_id "11079"; transcript_id "RER1_transcript_01"; gene_name "RER1"; gene_description "retention in endoplasmic reticulum sorting receptor 1";
chr01	sim4cc	CDS	1448418	1448517	.	+	0	gene_id "11079"; transcript_id "RER1_transcript_01"; gene_name "RER1"; gene_description "retention in endoplasmic reticulum sorting receptor 1";
chr01	sim4cc	exon	1450040	1450118	98	+	.	gene_id "11079"; transcript_id "RER1_transcript_01"; gene_name "RER1"; gene_description "retention in endoplasmic reticulum sorting receptor 1";
chr01	sim4cc	CDS	1450040	1450118	.	+	2	gene_id "11079"; transcript_id "RER1_transcript_01"; gene_name "RER1"; gene_description "retention in endoplasmic reticulum sorting receptor 1";
chr01	sim4cc	exon	1451236	1451371	97	+	.	gene_id "11079"; transcript_id "RER1_transcript_01"; gene_name "RER1"; gene_description "retention in endoplasmic reticulum sorting receptor 1";
chr01	sim4cc	CDS	1451236	1451371	.	+	1	gene_id "11079"; transcript_id "RER1_transcript_01"; gene_name "RER1"; gene_description "retention in endoplasmic reticulum sorting receptor 1";
chr01	sim4cc	exon	1452060	1454433	88	+	.	gene_id "11079"; transcript_id "RER1_transcript_01"; gene_name "RER1"; gene_description "retention in endoplasmic reticulum sorting receptor 1";
chr01	sim4cc	CDS	1452060	1452146	.	+	0	gene_id "11079"; transcript_id "RER1_transcript_01"; gene_name "RER1"; gene_description "retention in endoplasmic reticulum sorting receptor 1";
chr01	sim4cc	stop_codon	1452147	1452149	.	+	0	gene_id "11079"; transcript_id "RER1_transcript_01"; gene_name "RER1"; gene_description "retention in endoplasmic reticulum sorting receptor 1";
chr01	sim4cc	mRNA	1454218	1461768	.	-	.	gene_id "5192"; transcript_id "PEX10_transcript_01"; gene_name "PEX10"; gene_description "peroxisomal biogenesis factor 10";
chr01	sim4cc	exon	1454218	1454800	99	-	.	gene_id "5192"; transcript_id "PEX10_transcript_01"; gene_name "PEX10"; gene_description "peroxisomal biogenesis factor 10";
chr01	sim4cc	stop_codon	1454732	1454734	.	-	1	gene_id "5192"; transcript_id "PEX10_transcript_01"; gene_name "PEX10"; gene_description "peroxisomal biogenesis factor 10";
chr01	sim4cc	CDS	1454735	1454800	.	-	0	gene_id "5192"; transcript_id "PEX10_transcript_01"; gene_name "PEX10"; gene_description "peroxisomal biogenesis factor 10";
chr01	sim4cc	exon	1455753	1455888	100	-	.	gene_id "5192"; transcript_id "PEX10_transcript_01"; gene_name "PEX10"; gene_description "peroxisomal biogenesis factor 10";
chr01	sim4cc	CDS	1455753	1455888	.	-	1	gene_id "5192"; transcript_id "PEX10_transcript_01"; gene_name "PEX10"; gene_description "peroxisomal biogenesis factor 10";
chr01	sim4cc	exon	1455989	1456164	99	-	.	gene_id "5192"; transcript_id "PEX10_transcript_01"; gene_name "PEX10"; gene_description "peroxisomal biogenesis factor 10";
chr01	sim4cc	CDS	1455989	1456164	.	-	0	gene_id "5192"; transcript_id "PEX10_transcript_01"; gene_name "PEX10"; gene_description "peroxisomal biogenesis factor 10";
chr01	sim4cc	exon	1457673	1458079	99	-	.	gene_id "5192"; transcript_id "PEX10_transcript_01"; gene_name "PEX10"; gene_description "peroxisomal biogenesis factor 10";
chr01	sim4cc	CDS	1457673	1458079	.	-	2	gene_id "5192"; transcript_id "PEX10_transcript_01"; gene_name "PEX10"; gene_description "peroxisomal biogenesis factor 10";
chr01	sim4cc	exon	1459629	1459709	100	-	.	gene_id "5192"; transcript_id "PEX10_transcript_01"; gene_name "PEX10"; gene_description "peroxisomal biogenesis factor 10";
chr01	sim4cc	CDS	1459629	1459709	.	-	2	gene_id "5192"; transcript_id "PEX10_transcript_01"; gene_name "PEX10"; gene_description "peroxisomal biogenesis factor 10";
chr01	sim4cc	exon	1461619	1461768	100	-	.	gene_id "5192"; transcript_id "PEX10_transcript_01"; gene_name "PEX10"; gene_description "peroxisomal biogenesis factor 10";
chr01	sim4cc	CDS	1461619	1461730	.	-	0	gene_id "5192"; transcript_id "PEX10_transcript_01"; gene_name "PEX10"; gene_description "peroxisomal biogenesis factor 10";
chr01	sim4cc	start_codon	1461728	1461730	.	-	0	gene_id "5192"; transcript_id "PEX10_transcript_01"; gene_name "PEX10"; gene_description "peroxisomal biogenesis factor 10";
chr01	sim4cc	mRNA	1524461	1553347	.	+	.	gene_id "9651"; transcript_id "PLCH2_transcript_01"; gene_name "PLCH2"; gene_description "phospholipase C, eta 2";
chr01	sim4cc	exon	1524461	1524584	99	+	.	gene_id "9651"; transcript_id "PLCH2_transcript_01"; gene_name "PLCH2"; gene_description "phospholipase C, eta 2";
chr01	sim4cc	start_codon	1524461	1524463	.	+	0	gene_id "9651"; transcript_id "PLCH2_transcript_01"; gene_name "PLCH2"; gene_description "phospholipase C, eta 2";
chr01	sim4cc	CDS	1524461	1524584	.	+	0	gene_id "9651"; transcript_id "PLCH2_transcript_01"; gene_name "PLCH2"; gene_description "phospholipase C, eta 2";
chr01	sim4cc	exon	1526356	1526502	99	+	.	gene_id "9651"; transcript_id "PLCH2_transcript_01"; gene_name "PLCH2"; gene_description "phospholipase C, eta 2";
chr01	sim4cc	CDS	1526356	1526502	.	+	2	gene_id "9651"; transcript_id "PLCH2_transcript_01"; gene_name "PLCH2"; gene_description "phospholipase C, eta 2";
chr01	sim4cc	exon	1527599	1527852	99	+	.	gene_id "9651"; transcript_id "PLCH2_transcript_01"; gene_name "PLCH2"; gene_description "phospholipase C, eta 2";
chr01	sim4cc	CDS	1527599	1527852	.	+	2	gene_id "9651"; transcript_id "PLCH2_transcript_01"; gene_name "PLCH2"; gene_description "phospholipase C, eta 2";
chr01	sim4cc	exon	1528051	1528179	100	+	.	gene_id "9651"; transcript_id "PLCH2_transcript_01"; gene_name "PLCH2"; gene_description "phospholipase C, eta 2";
chr01	sim4cc	CDS	1528051	1528179	.	+	0	gene_id "9651"; transcript_id "PLCH2_transcript_01"; gene_name "PLCH2"; gene_description "phospholipase C, eta 2";
chr01	sim4cc	exon	1532139	1532309	98	+	.	gene_id "9651"; transcript_id "PLCH2_transcript_01"; gene_name "PLCH2"; gene_description "phospholipase C, eta 2";
chr01	sim4cc	CDS	1532139	1532309	.	+	0	gene_id "9651"; transcript_id "PLCH2_transcript_01"; gene_name "PLCH2"; gene_description "phospholipase C, eta 2";
chr01	sim4cc	exon	1534455	1534548	97	+	.	gene_id "9651"; transcript_id "PLCH2_transcript_01"; gene_name "PLCH2"; gene_description "phospholipase C, eta 2";
chr01	sim4cc	CDS	1534455	1534548	.	+	0	gene_id "9651"; transcript_id "PLCH2_transcript_01"; gene_name "PLCH2"; gene_description "phospholipase C, eta 2";
chr01	sim4cc	exon	1534721	1534924	99	+	.	gene_id "9651"; transcript_id "PLCH2_transcript_01"; gene_name "PLCH2"; gene_description "phospholipase C, eta 2";
chr01	sim4cc	CDS	1534721	1534924	.	+	2	gene_id "9651"; transcript_id "PLCH2_transcript_01"; gene_name "PLCH2"; gene_description "phospholipase C, eta 2";
chr01	sim4cc	exon	1535123	1535243	99	+	.	gene_id "9651"; transcript_id "PLCH2_transcript_01"; gene_name "PLCH2"; gene_description "phospholipase C, eta 2";
chr01	sim4cc	CDS	1535123	1535243	.	+	2	gene_id "9651"; transcript_id "PLCH2_transcript_01"; gene_name "PLCH2"; gene_description "phospholipase C, eta 2";
chr01	sim4cc	exon	1537049	1537220	100	+	.	gene_id "9651"; transcript_id "PLCH2_transcript_01"; gene_name "PLCH2"; gene_description "phospholipase C, eta 2";
chr01	sim4cc	CDS	1537049	1537220	.	+	1	gene_id "9651"; transcript_id "PLCH2_transcript_01"; gene_name "PLCH2"; gene_description "phospholipase C, eta 2";
chr01	sim4cc	exon	1537603	1537710	100	+	.	gene_id "9651"; transcript_id "PLCH2_transcript_01"; gene_name "PLCH2"; gene_description "phospholipase C, eta 2";
chr01	sim4cc	CDS	1537603	1537710	.	+	0	gene_id "9651"; transcript_id "PLCH2_transcript_01"; gene_name "PLCH2"; gene_description "phospholipase C, eta 2";
chr01	sim4cc	exon	1539022	1539165	99	+	.	gene_id "9651"; transcript_id "PLCH2_transcript_01"; gene_name "PLCH2"; gene_description "phospholipase C, eta 2";
chr01	sim4cc	CDS	1539022	1539165	.	+	0	gene_id "9651"; transcript_id "PLCH2_transcript_01"; gene_name "PLCH2"; gene_description "phospholipase C, eta 2";
chr01	sim4cc	exon	1542531	1542623	98	+	.	gene_id "9651"; transcript_id "PLCH2_transcript_01"; gene_name "PLCH2"; gene_description "phospholipase C, eta 2";
chr01	sim4cc	CDS	1542531	1542623	.	+	0	gene_id "9651"; transcript_id "PLCH2_transcript_01"; gene_name "PLCH2"; gene_description "phospholipase C, eta 2";
chr01	sim4cc	exon	1543102	1543184	100	+	.	gene_id "9651"; transcript_id "PLCH2_transcript_01"; gene_name "PLCH2"; gene_description "phospholipase C, eta 2";
chr01	sim4cc	CDS	1543102	1543184	.	+	0	gene_id "9651"; transcript_id "PLCH2_transcript_01"; gene_name "PLCH2"; gene_description "phospholipase C, eta 2";
chr01	sim4cc	exon	1544444	1544541	100	+	.	gene_id "9651"; transcript_id "PLCH2_transcript_01"; gene_name "PLCH2"; gene_description "phospholipase C, eta 2";
chr01	sim4cc	CDS	1544444	1544541	.	+	1	gene_id "9651"; transcript_id "PLCH2_transcript_01"; gene_name "PLCH2"; gene_description "phospholipase C, eta 2";
chr01	sim4cc	exon	1544662	1544844	100	+	.	gene_id "9651"; transcript_id "PLCH2_transcript_01"; gene_name "PLCH2"; gene_description "phospholipase C, eta 2";
chr01	sim4cc	CDS	1544662	1544844	.	+	2	gene_id "9651"; transcript_id "PLCH2_transcript_01"; gene_name "PLCH2"; gene_description "phospholipase C, eta 2";
chr01	sim4cc	exon	1545418	1545525	99	+	.	gene_id "9651"; transcript_id "PLCH2_transcript_01"; gene_name "PLCH2"; gene_description "phospholipase C, eta 2";
chr01	sim4cc	CDS	1545418	1545525	.	+	2	gene_id "9651"; transcript_id "PLCH2_transcript_01"; gene_name "PLCH2"; gene_description "phospholipase C, eta 2";
chr01	sim4cc	exon	1546420	1546544	98	+	.	gene_id "9651"; transcript_id "PLCH2_transcript_01"; gene_name "PLCH2"; gene_description "phospholipase C, eta 2";
chr01	sim4cc	CDS	1546420	1546544	.	+	2	gene_id "9651"; transcript_id "PLCH2_transcript_01"; gene_name "PLCH2"; gene_description "phospholipase C, eta 2";
chr01	sim4cc	exon	1546636	1546720	98	+	.	gene_id "9651"; transcript_id "PLCH2_transcript_01"; gene_name "PLCH2"; gene_description "phospholipase C, eta 2";
chr01	sim4cc	CDS	1546636	1546720	.	+	0	gene_id "9651"; transcript_id "PLCH2_transcript_01"; gene_name "PLCH2"; gene_description "phospholipase C, eta 2";
chr01	sim4cc	exon	1546975	1547121	97	+	.	gene_id "9651"; transcript_id "PLCH2_transcript_01"; gene_name "PLCH2"; gene_description "phospholipase C, eta 2";
chr01	sim4cc	CDS	1546975	1547121	.	+	2	gene_id "9651"; transcript_id "PLCH2_transcript_01"; gene_name "PLCH2"; gene_description "phospholipase C, eta 2";
chr01	sim4cc	exon	1547622	1547701	100	+	.	gene_id "9651"; transcript_id "PLCH2_transcript_01"; gene_name "PLCH2"; gene_description "phospholipase C, eta 2";
chr01	sim4cc	CDS	1547622	1547701	.	+	2	gene_id "9651"; transcript_id "PLCH2_transcript_01"; gene_name "PLCH2"; gene_description "phospholipase C, eta 2";
chr01	sim4cc	exon	1549997	1550294	97	+	.	gene_id "9651"; transcript_id "PLCH2_transcript_01"; gene_name "PLCH2"; gene_description "phospholipase C, eta 2";
chr01	sim4cc	CDS	1549997	1550294	.	+	0	gene_id "9651"; transcript_id "PLCH2_transcript_01"; gene_name "PLCH2"; gene_description "phospholipase C, eta 2";
chr01	sim4cc	exon	1551735	1553347	97	+	.	gene_id "9651"; transcript_id "PLCH2_transcript_01"; gene_name "PLCH2"; gene_description "phospholipase C, eta 2";
chr01	sim4cc	CDS	1551735	1553023	.	+	2	gene_id "9651"; transcript_id "PLCH2_transcript_01"; gene_name "PLCH2"; gene_description "phospholipase C, eta 2";
chr01	sim4cc	stop_codon	1553024	1553026	.	+	2	gene_id "9651"; transcript_id "PLCH2_transcript_01"; gene_name "PLCH2"; gene_description "phospholipase C, eta 2";
chr01	sim4cc	mRNA	1556249	1582601	.	-	.	gene_id "55229"; transcript_id "PANK4_transcript_01"; gene_name "PANK4"; gene_description "pantothenate kinase 4";
chr01	sim4cc	exon	1556249	1556770	91	-	.	gene_id "55229"; transcript_id "PANK4_transcript_01"; gene_name "PANK4"; gene_description "pantothenate kinase 4";
chr01	sim4cc	stop_codon	1556557	1556559	.	-	0	gene_id "55229"; transcript_id "PANK4_transcript_01"; gene_name "PANK4"; gene_description "pantothenate kinase 4";
chr01	sim4cc	CDS	1556560	1556770	.	-	1	gene_id "55229"; transcript_id "PANK4_transcript_01"; gene_name "PANK4"; gene_description "pantothenate kinase 4";
chr01	sim4cc	exon	1557985	1558053	94	-	.	gene_id "55229"; transcript_id "PANK4_transcript_01"; gene_name "PANK4"; gene_description "pantothenate kinase 4";
chr01	sim4cc	CDS	1557985	1558053	.	-	1	gene_id "55229"; transcript_id "PANK4_transcript_01"; gene_name "PANK4"; gene_description "pantothenate kinase 4";
chr01	sim4cc	exon	1558195	1558295	96	-	.	gene_id "55229"; transcript_id "PANK4_transcript_01"; gene_name "PANK4"; gene_description "pantothenate kinase 4";
chr01	sim4cc	CDS	1558195	1558295	.	-	0	gene_id "55229"; transcript_id "PANK4_transcript_01"; gene_name "PANK4"; gene_description "pantothenate kinase 4";
chr01	sim4cc	exon	1558824	1558928	99	-	.	gene_id "55229"; transcript_id "PANK4_transcript_01"; gene_name "PANK4"; gene_description "pantothenate kinase 4";
chr01	sim4cc	CDS	1558824	1558928	.	-	0	gene_id "55229"; transcript_id "PANK4_transcript_01"; gene_name "PANK4"; gene_description "pantothenate kinase 4";
chr01	sim4cc	exon	1559377	1559426	94	-	.	gene_id "55229"; transcript_id "PANK4_transcript_01"; gene_name "PANK4"; gene_description "pantothenate kinase 4";
chr01	sim4cc	CDS	1559377	1559426	.	-	2	gene_id "55229"; transcript_id "PANK4_transcript_01"; gene_name "PANK4"; gene_description "pantothenate kinase 4";
chr01	sim4cc	exon	1559659	1559714	100	-	.	gene_id "55229"; transcript_id "PANK4_transcript_01"; gene_name "PANK4"; gene_description "pantothenate kinase 4";
chr01	sim4cc	CDS	1559659	1559714	.	-	1	gene_id "55229"; transcript_id "PANK4_transcript_01"; gene_name "PANK4"; gene_description "pantothenate kinase 4";
chr01	sim4cc	exon	1568070	1568221	96	-	.	gene_id "55229"; transcript_id "PANK4_transcript_01"; gene_name "PANK4"; gene_description "pantothenate kinase 4";
chr01	sim4cc	CDS	1568070	1568221	.	-	0	gene_id "55229"; transcript_id "PANK4_transcript_01"; gene_name "PANK4"; gene_description "pantothenate kinase 4";
chr01	sim4cc	exon	1569232	1569319	97	-	.	gene_id "55229"; transcript_id "PANK4_transcript_01"; gene_name "PANK4"; gene_description "pantothenate kinase 4";
chr01	sim4cc	CDS	1569232	1569319	.	-	1	gene_id "55229"; transcript_id "PANK4_transcript_01"; gene_name "PANK4"; gene_description "pantothenate kinase 4";
chr01	sim4cc	exon	1569586	1569698	95	-	.	gene_id "55229"; transcript_id "PANK4_transcript_01"; gene_name "PANK4"; gene_description "pantothenate kinase 4";
chr01	sim4cc	CDS	1569586	1569698	.	-	0	gene_id "55229"; transcript_id "PANK4_transcript_01"; gene_name "PANK4"; gene_description "pantothenate kinase 4";
chr01	sim4cc	exon	1570823	1570978	96	-	.	gene_id "55229"; transcript_id "PANK4_transcript_01"; gene_name "PANK4"; gene_description "pantothenate kinase 4";
chr01	sim4cc	CDS	1570823	1570978	.	-	0	gene_id "55229"; transcript_id "PANK4_transcript_01"; gene_name "PANK4"; gene_description "pantothenate kinase 4";
chr01	sim4cc	exon	1573451	1573551	92	-	.	gene_id "55229"; transcript_id "PANK4_transcript_01"; gene_name "PANK4"; gene_description "pantothenate kinase 4";
chr01	sim4cc	CDS	1573451	1573551	.	-	2	gene_id "55229"; transcript_id "PANK4_transcript_01"; gene_name "PANK4"; gene_description "pantothenate kinase 4";
chr01	sim4cc	exon	1573801	1573882	97	-	.	gene_id "55229"; transcript_id "PANK4_transcript_01"; gene_name "PANK4"; gene_description "pantothenate kinase 4";
chr01	sim4cc	CDS	1573801	1573882	.	-	0	gene_id "55229"; transcript_id "PANK4_transcript_01"; gene_name "PANK4"; gene_description "pantothenate kinase 4";
chr01	sim4cc	exon	1574435	1574616	96	-	.	gene_id "55229"; transcript_id "PANK4_transcript_01"; gene_name "PANK4"; gene_description "pantothenate kinase 4";
chr01	sim4cc	CDS	1574435	1574616	.	-	2	gene_id "55229"; transcript_id "PANK4_transcript_01"; gene_name "PANK4"; gene_description "pantothenate kinase 4";
chr01	sim4cc	exon	1575846	1575999	96	-	.	gene_id "55229"; transcript_id "PANK4_transcript_01"; gene_name "PANK4"; gene_description "pantothenate kinase 4";
chr01	sim4cc	CDS	1575846	1575999	.	-	0	gene_id "55229"; transcript_id "PANK4_transcript_01"; gene_name "PANK4"; gene_description "pantothenate kinase 4";
chr01	sim4cc	exon	1576362	1576454	96	-	.	gene_id "55229"; transcript_id "PANK4_transcript_01"; gene_name "PANK4"; gene_description "pantothenate kinase 4";
chr01	sim4cc	CDS	1576362	1576454	.	-	0	gene_id "55229"; transcript_id "PANK4_transcript_01"; gene_name "PANK4"; gene_description "pantothenate kinase 4";
chr01	sim4cc	exon	1576757	1576940	96	-	.	gene_id "55229"; transcript_id "PANK4_transcript_01"; gene_name "PANK4"; gene_description "pantothenate kinase 4";
chr01	sim4cc	CDS	1576757	1576940	.	-	1	gene_id "55229"; transcript_id "PANK4_transcript_01"; gene_name "PANK4"; gene_description "pantothenate kinase 4";
chr01	sim4cc	exon	1577121	1577335	97	-	.	gene_id "55229"; transcript_id "PANK4_transcript_01"; gene_name "PANK4"; gene_description "pantothenate kinase 4";
chr01	sim4cc	CDS	1577121	1577335	.	-	0	gene_id "55229"; transcript_id "PANK4_transcript_01"; gene_name "PANK4"; gene_description "pantothenate kinase 4";
chr01	sim4cc	exon	1577731	1577813	96	-	.	gene_id "55229"; transcript_id "PANK4_transcript_01"; gene_name "PANK4"; gene_description "pantothenate kinase 4";
chr01	sim4cc	CDS	1577731	1577813	.	-	2	gene_id "55229"; transcript_id "PANK4_transcript_01"; gene_name "PANK4"; gene_description "pantothenate kinase 4";
chr01	sim4cc	exon	1582469	1582601	98	-	.	gene_id "55229"; transcript_id "PANK4_transcript_01"; gene_name "PANK4"; gene_description "pantothenate kinase 4";
chr01	sim4cc	CDS	1582469	1582592	.	-	0	gene_id "55229"; transcript_id "PANK4_transcript_01"; gene_name "PANK4"; gene_description "pantothenate kinase 4";
chr01	sim4cc	start_codon	1582590	1582592	.	-	0	gene_id "55229"; transcript_id "PANK4_transcript_01"; gene_name "PANK4"; gene_description "pantothenate kinase 4";
chr01	sim4cc	mRNA	1584755	1586246	.	-	.	gene_id "388585"; transcript_id "HES5_transcript_01"; gene_name "HES5"; gene_description "hes family bHLH transcription factor 5";
chr01	sim4cc	exon	1584755	1585750	95	-	.	gene_id "388585"; transcript_id "HES5_transcript_01"; gene_name "HES5"; gene_description "hes family bHLH transcription factor 5";
chr01	sim4cc	stop_codon	1585470	1585472	.	-	0	gene_id "388585"; transcript_id "HES5_transcript_01"; gene_name "HES5"; gene_description "hes family bHLH transcription factor 5";
chr01	sim4cc	CDS	1585473	1585750	.	-	2	gene_id "388585"; transcript_id "HES5_transcript_01"; gene_name "HES5"; gene_description "hes family bHLH transcription factor 5";
chr01	sim4cc	exon	1585847	1586012	98	-	.	gene_id "388585"; transcript_id "HES5_transcript_01"; gene_name "HES5"; gene_description "hes family bHLH transcription factor 5";
chr01	sim4cc	CDS	1585847	1586012	.	-	0	gene_id "388585"; transcript_id "HES5_transcript_01"; gene_name "HES5"; gene_description "hes family bHLH transcription factor 5";
chr01	sim4cc	exon	1586112	1586246	93	-	.	gene_id "388585"; transcript_id "HES5_transcript_01"; gene_name "HES5"; gene_description "hes family bHLH transcription factor 5";
chr01	sim4cc	CDS	1586112	1586165	.	-	0	gene_id "388585"; transcript_id "HES5_transcript_01"; gene_name "HES5"; gene_description "hes family bHLH transcription factor 5";
chr01	sim4cc	start_codon	1586163	1586165	.	-	0	gene_id "388585"; transcript_id "HES5_transcript_01"; gene_name "HES5"; gene_description "hes family bHLH transcription factor 5";
chr01	megablast	mRNA	1620908	1628261	.	+	.	gene_id "8764"; transcript_id "TNFRSF14_transcript_01"; gene_name "TNFRSF14"; gene_description "tumor necrosis factor receptor superfamily, member 14";
chr01	megablast	exon	1620908	1621270	.	+	.	gene_id "8764"; transcript_id "TNFRSF14_transcript_01"; gene_name "TNFRSF14"; gene_description "tumor necrosis factor receptor superfamily, member 14";
chr01	megablast	start_codon	1621202	1621204	.	+	0	gene_id "8764"; transcript_id "TNFRSF14_transcript_01"; gene_name "TNFRSF14"; gene_description "tumor necrosis factor receptor superfamily, member 14";
chr01	megablast	CDS	1621202	1621270	.	+	0	gene_id "8764"; transcript_id "TNFRSF14_transcript_01"; gene_name "TNFRSF14"; gene_description "tumor necrosis factor receptor superfamily, member 14";
chr01	megablast	exon	1622206	1622314	.	+	.	gene_id "8764"; transcript_id "TNFRSF14_transcript_01"; gene_name "TNFRSF14"; gene_description "tumor necrosis factor receptor superfamily, member 14";
chr01	megablast	CDS	1622206	1622314	.	+	0	gene_id "8764"; transcript_id "TNFRSF14_transcript_01"; gene_name "TNFRSF14"; gene_description "tumor necrosis factor receptor superfamily, member 14";
chr01	megablast	exon	1622805	1622930	.	+	.	gene_id "8764"; transcript_id "TNFRSF14_transcript_01"; gene_name "TNFRSF14"; gene_description "tumor necrosis factor receptor superfamily, member 14";
chr01	megablast	CDS	1622805	1622930	.	+	2	gene_id "8764"; transcript_id "TNFRSF14_transcript_01"; gene_name "TNFRSF14"; gene_description "tumor necrosis factor receptor superfamily, member 14";
chr01	megablast	exon	1624280	1624435	.	+	.	gene_id "8764"; transcript_id "TNFRSF14_transcript_01"; gene_name "TNFRSF14"; gene_description "tumor necrosis factor receptor superfamily, member 14";
chr01	megablast	CDS	1624280	1624435	.	+	2	gene_id "8764"; transcript_id "TNFRSF14_transcript_01"; gene_name "TNFRSF14"; gene_description "tumor necrosis factor receptor superfamily, member 14";
chr01	megablast	exon	1625082	1625172	.	+	.	gene_id "8764"; transcript_id "TNFRSF14_transcript_01"; gene_name "TNFRSF14"; gene_description "tumor necrosis factor receptor superfamily, member 14";
chr01	megablast	CDS	1625082	1625172	.	+	2	gene_id "8764"; transcript_id "TNFRSF14_transcript_01"; gene_name "TNFRSF14"; gene_description "tumor necrosis factor receptor superfamily, member 14";
chr01	megablast	exon	1626136	1626281	.	+	.	gene_id "8764"; transcript_id "TNFRSF14_transcript_01"; gene_name "TNFRSF14"; gene_description "tumor necrosis factor receptor superfamily, member 14";
chr01	megablast	CDS	1626136	1626281	.	+	1	gene_id "8764"; transcript_id "TNFRSF14_transcript_01"; gene_name "TNFRSF14"; gene_description "tumor necrosis factor receptor superfamily, member 14";
chr01	megablast	exon	1627315	1627346	.	+	.	gene_id "8764"; transcript_id "TNFRSF14_transcript_01"; gene_name "TNFRSF14"; gene_description "tumor necrosis factor receptor superfamily, member 14";
chr01	megablast	CDS	1627315	1627346	.	+	2	gene_id "8764"; transcript_id "TNFRSF14_transcript_01"; gene_name "TNFRSF14"; gene_description "tumor necrosis factor receptor superfamily, member 14";
chr01	megablast	exon	1627581	1628261	.	+	.	gene_id "8764"; transcript_id "TNFRSF14_transcript_01"; gene_name "TNFRSF14"; gene_description "tumor necrosis factor receptor superfamily, member 14";
chr01	megablast	CDS	1627581	1627694	.	+	0	gene_id "8764"; transcript_id "TNFRSF14_transcript_01"; gene_name "TNFRSF14"; gene_description "tumor necrosis factor receptor superfamily, member 14";
chr01	megablast	stop_codon	1627695	1627697	.	+	0	gene_id "8764"; transcript_id "TNFRSF14_transcript_01"; gene_name "TNFRSF14"; gene_description "tumor necrosis factor receptor superfamily, member 14";
chr01	sim4cc	mRNA	1959243	1960654	.	+	.	gene_id "140625"; transcript_id "ACTRT2_transcript_01"; gene_name "ACTRT2"; gene_description "actin-related protein T2";
chr01	sim4cc	exon	1959243	1960654	94	+	.	gene_id "140625"; transcript_id "ACTRT2_transcript_01"; gene_name "ACTRT2"; gene_description "actin-related protein T2";
chr01	sim4cc	start_codon	1959436	1959438	.	+	0	gene_id "140625"; transcript_id "ACTRT2_transcript_01"; gene_name "ACTRT2"; gene_description "actin-related protein T2";
chr01	sim4cc	CDS	1959436	1960566	.	+	0	gene_id "140625"; transcript_id "ACTRT2_transcript_01"; gene_name "ACTRT2"; gene_description "actin-related protein T2";
chr01	sim4cc	stop_codon	1960567	1960569	.	+	0	gene_id "140625"; transcript_id "ACTRT2_transcript_01"; gene_name "ACTRT2"; gene_description "actin-related protein T2";
chr01	sim4cc	mRNA	2391432	2419302	.	+	.	gene_id "27237"; transcript_id "ARHGEF16_transcript_01"; gene_name "ARHGEF16"; gene_description "Rho guanine nucleotide exchange factor (GEF) 16";
chr01	sim4cc	exon	2391432	2391660	92	+	.	gene_id "27237"; transcript_id "ARHGEF16_transcript_01"; gene_name "ARHGEF16"; gene_description "Rho guanine nucleotide exchange factor (GEF) 16";
chr01	sim4cc	exon	2400063	2400669	94	+	.	gene_id "27237"; transcript_id "ARHGEF16_transcript_01"; gene_name "ARHGEF16"; gene_description "Rho guanine nucleotide exchange factor (GEF) 16";
chr01	sim4cc	start_codon	2400082	2400084	.	+	0	gene_id "27237"; transcript_id "ARHGEF16_transcript_01"; gene_name "ARHGEF16"; gene_description "Rho guanine nucleotide exchange factor (GEF) 16";
chr01	sim4cc	CDS	2400082	2400669	.	+	0	gene_id "27237"; transcript_id "ARHGEF16_transcript_01"; gene_name "ARHGEF16"; gene_description "Rho guanine nucleotide exchange factor (GEF) 16";
chr01	sim4cc	exon	2403846	2403891	95	+	.	gene_id "27237"; transcript_id "ARHGEF16_transcript_01"; gene_name "ARHGEF16"; gene_description "Rho guanine nucleotide exchange factor (GEF) 16";
chr01	sim4cc	CDS	2403846	2403891	.	+	0	gene_id "27237"; transcript_id "ARHGEF16_transcript_01"; gene_name "ARHGEF16"; gene_description "Rho guanine nucleotide exchange factor (GEF) 16";
chr01	sim4cc	exon	2404945	2405114	95	+	.	gene_id "27237"; transcript_id "ARHGEF16_transcript_01"; gene_name "ARHGEF16"; gene_description "Rho guanine nucleotide exchange factor (GEF) 16";
chr01	sim4cc	CDS	2404945	2405114	.	+	2	gene_id "27237"; transcript_id "ARHGEF16_transcript_01"; gene_name "ARHGEF16"; gene_description "Rho guanine nucleotide exchange factor (GEF) 16";
chr01	sim4cc	exon	2406697	2406753	98	+	.	gene_id "27237"; transcript_id "ARHGEF16_transcript_01"; gene_name "ARHGEF16"; gene_description "Rho guanine nucleotide exchange factor (GEF) 16";
chr01	sim4cc	CDS	2406697	2406753	.	+	0	gene_id "27237"; transcript_id "ARHGEF16_transcript_01"; gene_name "ARHGEF16"; gene_description "Rho guanine nucleotide exchange factor (GEF) 16";
chr01	sim4cc	exon	2407271	2407431	98	+	.	gene_id "27237"; transcript_id "ARHGEF16_transcript_01"; gene_name "ARHGEF16"; gene_description "Rho guanine nucleotide exchange factor (GEF) 16";
chr01	sim4cc	CDS	2407271	2407431	.	+	0	gene_id "27237"; transcript_id "ARHGEF16_transcript_01"; gene_name "ARHGEF16"; gene_description "Rho guanine nucleotide exchange factor (GEF) 16";
chr01	sim4cc	exon	2411389	2411541	97	+	.	gene_id "27237"; transcript_id "ARHGEF16_transcript_01"; gene_name "ARHGEF16"; gene_description "Rho guanine nucleotide exchange factor (GEF) 16";
chr01	sim4cc	CDS	2411389	2411541	.	+	1	gene_id "27237"; transcript_id "ARHGEF16_transcript_01"; gene_name "ARHGEF16"; gene_description "Rho guanine nucleotide exchange factor (GEF) 16";
chr01	sim4cc	exon	2411704	2411833	95	+	.	gene_id "27237"; transcript_id "ARHGEF16_transcript_01"; gene_name "ARHGEF16"; gene_description "Rho guanine nucleotide exchange factor (GEF) 16";
chr01	sim4cc	CDS	2411704	2411833	.	+	1	gene_id "27237"; transcript_id "ARHGEF16_transcript_01"; gene_name "ARHGEF16"; gene_description "Rho guanine nucleotide exchange factor (GEF) 16";
chr01	sim4cc	exon	2413040	2413114	94	+	.	gene_id "27237"; transcript_id "ARHGEF16_transcript_01"; gene_name "ARHGEF16"; gene_description "Rho guanine nucleotide exchange factor (GEF) 16";
chr01	sim4cc	CDS	2413040	2413114	.	+	0	gene_id "27237"; transcript_id "ARHGEF16_transcript_01"; gene_name "ARHGEF16"; gene_description "Rho guanine nucleotide exchange factor (GEF) 16";
chr01	sim4cc	exon	2413697	2413789	97	+	.	gene_id "27237"; transcript_id "ARHGEF16_transcript_01"; gene_name "ARHGEF16"; gene_description "Rho guanine nucleotide exchange factor (GEF) 16";
chr01	sim4cc	CDS	2413697	2413789	.	+	0	gene_id "27237"; transcript_id "ARHGEF16_transcript_01"; gene_name "ARHGEF16"; gene_description "Rho guanine nucleotide exchange factor (GEF) 16";
chr01	sim4cc	exon	2416013	2416164	96	+	.	gene_id "27237"; transcript_id "ARHGEF16_transcript_01"; gene_name "ARHGEF16"; gene_description "Rho guanine nucleotide exchange factor (GEF) 16";
chr01	sim4cc	CDS	2416013	2416164	.	+	0	gene_id "27237"; transcript_id "ARHGEF16_transcript_01"; gene_name "ARHGEF16"; gene_description "Rho guanine nucleotide exchange factor (GEF) 16";
chr01	sim4cc	exon	2416567	2416755	96	+	.	gene_id "27237"; transcript_id "ARHGEF16_transcript_01"; gene_name "ARHGEF16"; gene_description "Rho guanine nucleotide exchange factor (GEF) 16";
chr01	sim4cc	CDS	2416567	2416755	.	+	1	gene_id "27237"; transcript_id "ARHGEF16_transcript_01"; gene_name "ARHGEF16"; gene_description "Rho guanine nucleotide exchange factor (GEF) 16";
chr01	sim4cc	exon	2417677	2417750	94	+	.	gene_id "27237"; transcript_id "ARHGEF16_transcript_01"; gene_name "ARHGEF16"; gene_description "Rho guanine nucleotide exchange factor (GEF) 16";
chr01	sim4cc	CDS	2417677	2417750	.	+	1	gene_id "27237"; transcript_id "ARHGEF16_transcript_01"; gene_name "ARHGEF16"; gene_description "Rho guanine nucleotide exchange factor (GEF) 16";
chr01	sim4cc	exon	2417973	2418074	96	+	.	gene_id "27237"; transcript_id "ARHGEF16_transcript_01"; gene_name "ARHGEF16"; gene_description "Rho guanine nucleotide exchange factor (GEF) 16";
chr01	sim4cc	CDS	2417973	2418074	.	+	2	gene_id "27237"; transcript_id "ARHGEF16_transcript_01"; gene_name "ARHGEF16"; gene_description "Rho guanine nucleotide exchange factor (GEF) 16";
chr01	sim4cc	exon	2418630	2419302	91	+	.	gene_id "27237"; transcript_id "ARHGEF16_transcript_01"; gene_name "ARHGEF16"; gene_description "Rho guanine nucleotide exchange factor (GEF) 16";
chr01	sim4cc	CDS	2418630	2418766	.	+	2	gene_id "27237"; transcript_id "ARHGEF16_transcript_01"; gene_name "ARHGEF16"; gene_description "Rho guanine nucleotide exchange factor (GEF) 16";
chr01	sim4cc	stop_codon	2418767	2418769	.	+	2	gene_id "27237"; transcript_id "ARHGEF16_transcript_01"; gene_name "ARHGEF16"; gene_description "Rho guanine nucleotide exchange factor (GEF) 16";
chr01	sim4cc	mRNA	2426469	2549213	.	-	.	gene_id "1953"; transcript_id "MEGF6_transcript_01"; gene_name "MEGF6"; gene_description "multiple EGF-like-domains 6";
chr01	sim4cc	exon	2426469	2429094	91	-	.	gene_id "1953"; transcript_id "MEGF6_transcript_01"; gene_name "MEGF6"; gene_description "multiple EGF-like-domains 6";
chr01	sim4cc	stop_codon	2429033	2429035	.	-	2	gene_id "1953"; transcript_id "MEGF6_transcript_01"; gene_name "MEGF6"; gene_description "multiple EGF-like-domains 6";
chr01	sim4cc	CDS	2429036	2429094	.	-	2	gene_id "1953"; transcript_id "MEGF6_transcript_01"; gene_name "MEGF6"; gene_description "multiple EGF-like-domains 6";
chr01	sim4cc	exon	2429567	2429614	97	-	.	gene_id "1953"; transcript_id "MEGF6_transcript_01"; gene_name "MEGF6"; gene_description "multiple EGF-like-domains 6";
chr01	sim4cc	CDS	2429567	2429614	.	-	2	gene_id "1953"; transcript_id "MEGF6_transcript_01"; gene_name "MEGF6"; gene_description "multiple EGF-like-domains 6";
chr01	sim4cc	exon	2431214	2431342	94	-	.	gene_id "1953"; transcript_id "MEGF6_transcript_01"; gene_name "MEGF6"; gene_description "multiple EGF-like-domains 6";
chr01	sim4cc	CDS	2431214	2431342	.	-	2	gene_id "1953"; transcript_id "MEGF6_transcript_01"; gene_name "MEGF6"; gene_description "multiple EGF-like-domains 6";
chr01	sim4cc	exon	2432952	2433080	97	-	.	gene_id "1953"; transcript_id "MEGF6_transcript_01"; gene_name "MEGF6"; gene_description "multiple EGF-like-domains 6";
chr01	sim4cc	CDS	2432952	2433080	.	-	2	gene_id "1953"; transcript_id "MEGF6_transcript_01"; gene_name "MEGF6"; gene_description "multiple EGF-like-domains 6";
chr01	sim4cc	exon	2433191	2433319	93	-	.	gene_id "1953"; transcript_id "MEGF6_transcript_01"; gene_name "MEGF6"; gene_description "multiple EGF-like-domains 6";
chr01	sim4cc	CDS	2433191	2433319	.	-	2	gene_id "1953"; transcript_id "MEGF6_transcript_01"; gene_name "MEGF6"; gene_description "multiple EGF-like-domains 6";
chr01	sim4cc	exon	2433563	2433691	94	-	.	gene_id "1953"; transcript_id "MEGF6_transcript_01"; gene_name "MEGF6"; gene_description "multiple EGF-like-domains 6";
chr01	sim4cc	CDS	2433563	2433691	.	-	2	gene_id "1953"; transcript_id "MEGF6_transcript_01"; gene_name "MEGF6"; gene_description "multiple EGF-like-domains 6";
chr01	sim4cc	exon	2433819	2433947	95	-	.	gene_id "1953"; transcript_id "MEGF6_transcript_01"; gene_name "MEGF6"; gene_description "multiple EGF-like-domains 6";
chr01	sim4cc	CDS	2433819	2433947	.	-	2	gene_id "1953"; transcript_id "MEGF6_transcript_01"; gene_name "MEGF6"; gene_description "multiple EGF-like-domains 6";
chr01	sim4cc	exon	2435084	2435212	96	-	.	gene_id "1953"; transcript_id "MEGF6_transcript_01"; gene_name "MEGF6"; gene_description "multiple EGF-like-domains 6";
chr01	sim4cc	CDS	2435084	2435212	.	-	2	gene_id "1953"; transcript_id "MEGF6_transcript_01"; gene_name "MEGF6"; gene_description "multiple EGF-like-domains 6";
chr01	sim4cc	exon	2435837	2435965	96	-	.	gene_id "1953"; transcript_id "MEGF6_transcript_01"; gene_name "MEGF6"; gene_description "multiple EGF-like-domains 6";
chr01	sim4cc	CDS	2435837	2435965	.	-	2	gene_id "1953"; transcript_id "MEGF6_transcript_01"; gene_name "MEGF6"; gene_description "multiple EGF-like-domains 6";
chr01	sim4cc	exon	2436157	2436288	93	-	.	gene_id "1953"; transcript_id "MEGF6_transcript_01"; gene_name "MEGF6"; gene_description "multiple EGF-like-domains 6";
chr01	sim4cc	CDS	2436157	2436288	.	-	2	gene_id "1953"; transcript_id "MEGF6_transcript_01"; gene_name "MEGF6"; gene_description "multiple EGF-like-domains 6";
chr01	sim4cc	exon	2436402	2436530	93	-	.	gene_id "1953"; transcript_id "MEGF6_transcript_01"; gene_name "MEGF6"; gene_description "multiple EGF-like-domains 6";
chr01	sim4cc	CDS	2436402	2436530	.	-	2	gene_id "1953"; transcript_id "MEGF6_transcript_01"; gene_name "MEGF6"; gene_description "multiple EGF-like-domains 6";
chr01	sim4cc	exon	2437540	2437668	93	-	.	gene_id "1953"; transcript_id "MEGF6_transcript_01"; gene_name "MEGF6"; gene_description "multiple EGF-like-domains 6";
chr01	sim4cc	CDS	2437540	2437668	.	-	2	gene_id "1953"; transcript_id "MEGF6_transcript_01"; gene_name "MEGF6"; gene_description "multiple EGF-like-domains 6";
chr01	sim4cc	exon	2437867	2437995	97	-	.	gene_id "1953"; transcript_id "MEGF6_transcript_01"; gene_name "MEGF6"; gene_description "multiple EGF-like-domains 6";
chr01	sim4cc	CDS	2437867	2437995	.	-	2	gene_id "1953"; transcript_id "MEGF6_transcript_01"; gene_name "MEGF6"; gene_description "multiple EGF-like-domains 6";
chr01	sim4cc	exon	2438307	2438435	98	-	.	gene_id "1953"; transcript_id "MEGF6_transcript_01"; gene_name "MEGF6"; gene_description "multiple EGF-like-domains 6";
chr01	sim4cc	CDS	2438307	2438435	.	-	2	gene_id "1953"; transcript_id "MEGF6_transcript_01"; gene_name "MEGF6"; gene_description "multiple EGF-like-domains 6";
chr01	sim4cc	exon	2438755	2438883	92	-	.	gene_id "1953"; transcript_id "MEGF6_transcript_01"; gene_name "MEGF6"; gene_description "multiple EGF-like-domains 6";
chr01	sim4cc	CDS	2438755	2438883	.	-	2	gene_id "1953"; transcript_id "MEGF6_transcript_01"; gene_name "MEGF6"; gene_description "multiple EGF-like-domains 6";
chr01	sim4cc	exon	2438962	2439090	95	-	.	gene_id "1953"; transcript_id "MEGF6_transcript_01"; gene_name "MEGF6"; gene_description "multiple EGF-like-domains 6";
chr01	sim4cc	CDS	2438962	2439090	.	-	2	gene_id "1953"; transcript_id "MEGF6_transcript_01"; gene_name "MEGF6"; gene_description "multiple EGF-like-domains 6";
chr01	sim4cc	exon	2440254	2440385	96	-	.	gene_id "1953"; transcript_id "MEGF6_transcript_01"; gene_name "MEGF6"; gene_description "multiple EGF-like-domains 6";
chr01	sim4cc	CDS	2440254	2440385	.	-	2	gene_id "1953"; transcript_id "MEGF6_transcript_01"; gene_name "MEGF6"; gene_description "multiple EGF-like-domains 6";
chr01	sim4cc	exon	2440587	2440715	98	-	.	gene_id "1953"; transcript_id "MEGF6_transcript_01"; gene_name "MEGF6"; gene_description "multiple EGF-like-domains 6";
chr01	sim4cc	CDS	2440587	2440715	.	-	2	gene_id "1953"; transcript_id "MEGF6_transcript_01"; gene_name "MEGF6"; gene_description "multiple EGF-like-domains 6";
chr01	sim4cc	exon	2440798	2440929	96	-	.	gene_id "1953"; transcript_id "MEGF6_transcript_01"; gene_name "MEGF6"; gene_description "multiple EGF-like-domains 6";
chr01	sim4cc	CDS	2440798	2440929	.	-	2	gene_id "1953"; transcript_id "MEGF6_transcript_01"; gene_name "MEGF6"; gene_description "multiple EGF-like-domains 6";
chr01	sim4cc	exon	2441423	2441548	97	-	.	gene_id "1953"; transcript_id "MEGF6_transcript_01"; gene_name "MEGF6"; gene_description "multiple EGF-like-domains 6";
chr01	sim4cc	CDS	2441423	2441548	.	-	2	gene_id "1953"; transcript_id "MEGF6_transcript_01"; gene_name "MEGF6"; gene_description "multiple EGF-like-domains 6";
chr01	sim4cc	exon	2444678	2444812	92	-	.	gene_id "1953"; transcript_id "MEGF6_transcript_01"; gene_name "MEGF6"; gene_description "multiple EGF-like-domains 6";
chr01	sim4cc	CDS	2444678	2444812	.	-	2	gene_id "1953"; transcript_id "MEGF6_transcript_01"; gene_name "MEGF6"; gene_description "multiple EGF-like-domains 6";
chr01	sim4cc	exon	2444886	2445020	96	-	.	gene_id "1953"; transcript_id "MEGF6_transcript_01"; gene_name "MEGF6"; gene_description "multiple EGF-like-domains 6";
chr01	sim4cc	CDS	2444886	2445020	.	-	2	gene_id "1953"; transcript_id "MEGF6_transcript_01"; gene_name "MEGF6"; gene_description "multiple EGF-like-domains 6";
chr01	sim4cc	exon	2445576	2445704	98	-	.	gene_id "1953"; transcript_id "MEGF6_transcript_01"; gene_name "MEGF6"; gene_description "multiple EGF-like-domains 6";
chr01	sim4cc	CDS	2445576	2445704	.	-	2	gene_id "1953"; transcript_id "MEGF6_transcript_01"; gene_name "MEGF6"; gene_description "multiple EGF-like-domains 6";
chr01	sim4cc	exon	2447259	2447387	98	-	.	gene_id "1953"; transcript_id "MEGF6_transcript_01"; gene_name "MEGF6"; gene_description "multiple EGF-like-domains 6";
chr01	sim4cc	CDS	2447259	2447387	.	-	2	gene_id "1953"; transcript_id "MEGF6_transcript_01"; gene_name "MEGF6"; gene_description "multiple EGF-like-domains 6";
chr01	sim4cc	exon	2448007	2448138	97	-	.	gene_id "1953"; transcript_id "MEGF6_transcript_01"; gene_name "MEGF6"; gene_description "multiple EGF-like-domains 6";
chr01	sim4cc	CDS	2448007	2448138	.	-	2	gene_id "1953"; transcript_id "MEGF6_transcript_01"; gene_name "MEGF6"; gene_description "multiple EGF-like-domains 6";
chr01	sim4cc	exon	2448514	2448684	94	-	.	gene_id "1953"; transcript_id "MEGF6_transcript_01"; gene_name "MEGF6"; gene_description "multiple EGF-like-domains 6";
chr01	sim4cc	CDS	2448514	2448684	.	-	2	gene_id "1953"; transcript_id "MEGF6_transcript_01"; gene_name "MEGF6"; gene_description "multiple EGF-like-domains 6";
chr01	sim4cc	exon	2449303	2449425	98	-	.	gene_id "1953"; transcript_id "MEGF6_transcript_01"; gene_name "MEGF6"; gene_description "multiple EGF-like-domains 6";
chr01	sim4cc	CDS	2449303	2449425	.	-	2	gene_id "1953"; transcript_id "MEGF6_transcript_01"; gene_name "MEGF6"; gene_description "multiple EGF-like-domains 6";
chr01	sim4cc	exon	2450064	2450183	98	-	.	gene_id "1953"; transcript_id "MEGF6_transcript_01"; gene_name "MEGF6"; gene_description "multiple EGF-like-domains 6";
chr01	sim4cc	CDS	2450064	2450183	.	-	2	gene_id "1953"; transcript_id "MEGF6_transcript_01"; gene_name "MEGF6"; gene_description "multiple EGF-like-domains 6";
chr01	sim4cc	exon	2450841	2450978	93	-	.	gene_id "1953"; transcript_id "MEGF6_transcript_01"; gene_name "MEGF6"; gene_description "multiple EGF-like-domains 6";
chr01	sim4cc	CDS	2450841	2450978	.	-	2	gene_id "1953"; transcript_id "MEGF6_transcript_01"; gene_name "MEGF6"; gene_description "multiple EGF-like-domains 6";
chr01	sim4cc	exon	2451299	2451421	97	-	.	gene_id "1953"; transcript_id "MEGF6_transcript_01"; gene_name "MEGF6"; gene_description "multiple EGF-like-domains 6";
chr01	sim4cc	CDS	2451299	2451421	.	-	2	gene_id "1953"; transcript_id "MEGF6_transcript_01"; gene_name "MEGF6"; gene_description "multiple EGF-like-domains 6";
chr01	sim4cc	exon	2453560	2453682	90	-	.	gene_id "1953"; transcript_id "MEGF6_transcript_01"; gene_name "MEGF6"; gene_description "multiple EGF-like-domains 6";
chr01	sim4cc	CDS	2453560	2453682	.	-	2	gene_id "1953"; transcript_id "MEGF6_transcript_01"; gene_name "MEGF6"; gene_description "multiple EGF-like-domains 6";
chr01	sim4cc	exon	2454477	2454602	96	-	.	gene_id "1953"; transcript_id "MEGF6_transcript_01"; gene_name "MEGF6"; gene_description "multiple EGF-like-domains 6";
chr01	sim4cc	CDS	2454477	2454602	.	-	2	gene_id "1953"; transcript_id "MEGF6_transcript_01"; gene_name "MEGF6"; gene_description "multiple EGF-like-domains 6";
chr01	sim4cc	exon	2464448	2464570	96	-	.	gene_id "1953"; transcript_id "MEGF6_transcript_01"; gene_name "MEGF6"; gene_description "multiple EGF-like-domains 6";
chr01	sim4cc	CDS	2464448	2464570	.	-	2	gene_id "1953"; transcript_id "MEGF6_transcript_01"; gene_name "MEGF6"; gene_description "multiple EGF-like-domains 6";
chr01	sim4cc	exon	2518755	2518859	94	-	.	gene_id "1953"; transcript_id "MEGF6_transcript_01"; gene_name "MEGF6"; gene_description "multiple EGF-like-domains 6";
chr01	sim4cc	CDS	2518755	2518859	.	-	2	gene_id "1953"; transcript_id "MEGF6_transcript_01"; gene_name "MEGF6"; gene_description "multiple EGF-like-domains 6";
chr01	sim4cc	exon	2532325	2532434	94	-	.	gene_id "1953"; transcript_id "MEGF6_transcript_01"; gene_name "MEGF6"; gene_description "multiple EGF-like-domains 6";
chr01	sim4cc	CDS	2532325	2532434	.	-	1	gene_id "1953"; transcript_id "MEGF6_transcript_01"; gene_name "MEGF6"; gene_description "multiple EGF-like-domains 6";
chr01	sim4cc	exon	2539973	2540107	96	-	.	gene_id "1953"; transcript_id "MEGF6_transcript_01"; gene_name "MEGF6"; gene_description "multiple EGF-like-domains 6";
chr01	sim4cc	CDS	2539973	2540107	.	-	1	gene_id "1953"; transcript_id "MEGF6_transcript_01"; gene_name "MEGF6"; gene_description "multiple EGF-like-domains 6";
chr01	sim4cc	exon	2548858	2549213	93	-	.	gene_id "1953"; transcript_id "MEGF6_transcript_01"; gene_name "MEGF6"; gene_description "multiple EGF-like-domains 6";
chr01	sim4cc	CDS	2548858	2548988	.	-	0	gene_id "1953"; transcript_id "MEGF6_transcript_01"; gene_name "MEGF6"; gene_description "multiple EGF-like-domains 6";
chr01	sim4cc	start_codon	2548986	2548988	.	-	0	gene_id "1953"; transcript_id "MEGF6_transcript_01"; gene_name "MEGF6"; gene_description "multiple EGF-like-domains 6";
chr01	sim4cc	mRNA	2561602	2566580	.	+	.	gene_id "127262"; transcript_id "TPRG1L_transcript_01"; gene_name "TPRG1L"; gene_description "tumor protein p63 regulated 1-like";
chr01	sim4cc	exon	2561602	2561883	93	+	.	gene_id "127262"; transcript_id "TPRG1L_transcript_01"; gene_name "TPRG1L"; gene_description "tumor protein p63 regulated 1-like";
chr01	sim4cc	start_codon	2561683	2561685	.	+	0	gene_id "127262"; transcript_id "TPRG1L_transcript_01"; gene_name "TPRG1L"; gene_description "tumor protein p63 regulated 1-like";
chr01	sim4cc	CDS	2561683	2561883	.	+	0	gene_id "127262"; transcript_id "TPRG1L_transcript_01"; gene_name "TPRG1L"; gene_description "tumor protein p63 regulated 1-like";
chr01	sim4cc	exon	2562016	2562107	97	+	.	gene_id "127262"; transcript_id "TPRG1L_transcript_01"; gene_name "TPRG1L"; gene_description "tumor protein p63 regulated 1-like";
chr01	sim4cc	CDS	2562016	2562107	.	+	0	gene_id "127262"; transcript_id "TPRG1L_transcript_01"; gene_name "TPRG1L"; gene_description "tumor protein p63 regulated 1-like";
chr01	sim4cc	exon	2562305	2562481	97	+	.	gene_id "127262"; transcript_id "TPRG1L_transcript_01"; gene_name "TPRG1L"; gene_description "tumor protein p63 regulated 1-like";
chr01	sim4cc	CDS	2562305	2562481	.	+	1	gene_id "127262"; transcript_id "TPRG1L_transcript_01"; gene_name "TPRG1L"; gene_description "tumor protein p63 regulated 1-like";
chr01	sim4cc	exon	2563850	2564003	98	+	.	gene_id "127262"; transcript_id "TPRG1L_transcript_01"; gene_name "TPRG1L"; gene_description "tumor protein p63 regulated 1-like";
chr01	sim4cc	CDS	2563850	2564003	.	+	1	gene_id "127262"; transcript_id "TPRG1L_transcript_01"; gene_name "TPRG1L"; gene_description "tumor protein p63 regulated 1-like";
chr01	sim4cc	exon	2564882	2566580	90	+	.	gene_id "127262"; transcript_id "TPRG1L_transcript_01"; gene_name "TPRG1L"; gene_description "tumor protein p63 regulated 1-like";
chr01	sim4cc	CDS	2564882	2565073	.	+	0	gene_id "127262"; transcript_id "TPRG1L_transcript_01"; gene_name "TPRG1L"; gene_description "tumor protein p63 regulated 1-like";
chr01	sim4cc	stop_codon	2565074	2565076	.	+	0	gene_id "127262"; transcript_id "TPRG1L_transcript_01"; gene_name "TPRG1L"; gene_description "tumor protein p63 regulated 1-like";
chr01	sim4cc	mRNA	2567219	2587599	.	-	.	gene_id "49856"; transcript_id "WRAP73_transcript_01"; gene_name "WRAP73"; gene_description "WD repeat containing, antisense to TP73";
chr01	sim4cc	exon	2567219	2567575	92	-	.	gene_id "49856"; transcript_id "WRAP73_transcript_01"; gene_name "WRAP73"; gene_description "WD repeat containing, antisense to TP73";
chr01	sim4cc	stop_codon	2567433	2567435	.	-	2	gene_id "49856"; transcript_id "WRAP73_transcript_01"; gene_name "WRAP73"; gene_description "WD repeat containing, antisense to TP73";
chr01	sim4cc	CDS	2567436	2567575	.	-	2	gene_id "49856"; transcript_id "WRAP73_transcript_01"; gene_name "WRAP73"; gene_description "WD repeat containing, antisense to TP73";
chr01	sim4cc	exon	2567903	2568094	96	-	.	gene_id "49856"; transcript_id "WRAP73_transcript_01"; gene_name "WRAP73"; gene_description "WD repeat containing, antisense to TP73";
chr01	sim4cc	CDS	2567903	2568094	.	-	2	gene_id "49856"; transcript_id "WRAP73_transcript_01"; gene_name "WRAP73"; gene_description "WD repeat containing, antisense to TP73";
chr01	sim4cc	exon	2568534	2568659	96	-	.	gene_id "49856"; transcript_id "WRAP73_transcript_01"; gene_name "WRAP73"; gene_description "WD repeat containing, antisense to TP73";
chr01	sim4cc	CDS	2568534	2568659	.	-	2	gene_id "49856"; transcript_id "WRAP73_transcript_01"; gene_name "WRAP73"; gene_description "WD repeat containing, antisense to TP73";
chr01	sim4cc	exon	2569689	2569794	94	-	.	gene_id "49856"; transcript_id "WRAP73_transcript_01"; gene_name "WRAP73"; gene_description "WD repeat containing, antisense to TP73";
chr01	sim4cc	CDS	2569689	2569794	.	-	0	gene_id "49856"; transcript_id "WRAP73_transcript_01"; gene_name "WRAP73"; gene_description "WD repeat containing, antisense to TP73";
chr01	sim4cc	exon	2571647	2571724	97	-	.	gene_id "49856"; transcript_id "WRAP73_transcript_01"; gene_name "WRAP73"; gene_description "WD repeat containing, antisense to TP73";
chr01	sim4cc	CDS	2571647	2571724	.	-	0	gene_id "49856"; transcript_id "WRAP73_transcript_01"; gene_name "WRAP73"; gene_description "WD repeat containing, antisense to TP73";
chr01	sim4cc	exon	2571810	2571944	95	-	.	gene_id "49856"; transcript_id "WRAP73_transcript_01"; gene_name "WRAP73"; gene_description "WD repeat containing, antisense to TP73";
chr01	sim4cc	CDS	2571810	2571944	.	-	0	gene_id "49856"; transcript_id "WRAP73_transcript_01"; gene_name "WRAP73"; gene_description "WD repeat containing, antisense to TP73";
chr01	sim4cc	exon	2572590	2572676	97	-	.	gene_id "49856"; transcript_id "WRAP73_transcript_01"; gene_name "WRAP73"; gene_description "WD repeat containing, antisense to TP73";
chr01	sim4cc	CDS	2572590	2572676	.	-	0	gene_id "49856"; transcript_id "WRAP73_transcript_01"; gene_name "WRAP73"; gene_description "WD repeat containing, antisense to TP73";
chr01	sim4cc	exon	2573468	2573571	99	-	.	gene_id "49856"; transcript_id "WRAP73_transcript_01"; gene_name "WRAP73"; gene_description "WD repeat containing, antisense to TP73";
chr01	sim4cc	CDS	2573468	2573571	.	-	2	gene_id "49856"; transcript_id "WRAP73_transcript_01"; gene_name "WRAP73"; gene_description "WD repeat containing, antisense to TP73";
chr01	sim4cc	exon	2575905	2575977	97	-	.	gene_id "49856"; transcript_id "WRAP73_transcript_01"; gene_name "WRAP73"; gene_description "WD repeat containing, antisense to TP73";
chr01	sim4cc	CDS	2575905	2575977	.	-	0	gene_id "49856"; transcript_id "WRAP73_transcript_01"; gene_name "WRAP73"; gene_description "WD repeat containing, antisense to TP73";
chr01	sim4cc	exon	2583544	2583660	99	-	.	gene_id "49856"; transcript_id "WRAP73_transcript_01"; gene_name "WRAP73"; gene_description "WD repeat containing, antisense to TP73";
chr01	sim4cc	CDS	2583544	2583660	.	-	0	gene_id "49856"; transcript_id "WRAP73_transcript_01"; gene_name "WRAP73"; gene_description "WD repeat containing, antisense to TP73";
chr01	sim4cc	exon	2584469	2584621	97	-	.	gene_id "49856"; transcript_id "WRAP73_transcript_01"; gene_name "WRAP73"; gene_description "WD repeat containing, antisense to TP73";
chr01	sim4cc	CDS	2584469	2584621	.	-	0	gene_id "49856"; transcript_id "WRAP73_transcript_01"; gene_name "WRAP73"; gene_description "WD repeat containing, antisense to TP73";
chr01	sim4cc	exon	2587423	2587599	92	-	.	gene_id "49856"; transcript_id "WRAP73_transcript_01"; gene_name "WRAP73"; gene_description "WD repeat containing, antisense to TP73";
chr01	sim4cc	CDS	2587423	2587491	.	-	0	gene_id "49856"; transcript_id "WRAP73_transcript_01"; gene_name "WRAP73"; gene_description "WD repeat containing, antisense to TP73";
chr01	sim4cc	start_codon	2587489	2587491	.	-	0	gene_id "49856"; transcript_id "WRAP73_transcript_01"; gene_name "WRAP73"; gene_description "WD repeat containing, antisense to TP73";
chr01	sim4cc	mRNA	2645307	2680538	.	+	.	gene_id "7161"; transcript_id "TP73_transcript_01"; gene_name "TP73"; gene_description "tumor protein p73";
chr01	sim4cc	exon	2645307	2645411	92	+	.	gene_id "7161"; transcript_id "TP73_transcript_01"; gene_name "TP73"; gene_description "tumor protein p73";
chr01	sim4cc	exon	2654532	2654774	96	+	.	gene_id "7161"; transcript_id "TP73_transcript_01"; gene_name "TP73"; gene_description "tumor protein p73";
chr01	sim4cc	start_codon	2654559	2654561	.	+	0	gene_id "7161"; transcript_id "TP73_transcript_01"; gene_name "TP73"; gene_description "tumor protein p73";
chr01	sim4cc	CDS	2654559	2654774	.	+	0	gene_id "7161"; transcript_id "TP73_transcript_01"; gene_name "TP73"; gene_description "tumor protein p73";
chr01	sim4cc	exon	2668937	2669123	95	+	.	gene_id "7161"; transcript_id "TP73_transcript_01"; gene_name "TP73"; gene_description "tumor protein p73";
chr01	sim4cc	CDS	2668937	2669123	.	+	0	gene_id "7161"; transcript_id "TP73_transcript_01"; gene_name "TP73"; gene_description "tumor protein p73";
chr01	sim4cc	exon	2669733	2669848	97	+	.	gene_id "7161"; transcript_id "TP73_transcript_01"; gene_name "TP73"; gene_description "tumor protein p73";
chr01	sim4cc	CDS	2669733	2669848	.	+	2	gene_id "7161"; transcript_id "TP73_transcript_01"; gene_name "TP73"; gene_description "tumor protein p73";
chr01	sim4cc	exon	2673239	2673348	96	+	.	gene_id "7161"; transcript_id "TP73_transcript_01"; gene_name "TP73"; gene_description "tumor protein p73";
chr01	sim4cc	CDS	2673239	2673348	.	+	0	gene_id "7161"; transcript_id "TP73_transcript_01"; gene_name "TP73"; gene_description "tumor protein p73";
chr01	sim4cc	exon	2673756	2673898	94	+	.	gene_id "7161"; transcript_id "TP73_transcript_01"; gene_name "TP73"; gene_description "tumor protein p73";
chr01	sim4cc	CDS	2673756	2673898	.	+	1	gene_id "7161"; transcript_id "TP73_transcript_01"; gene_name "TP73"; gene_description "tumor protein p73";
chr01	sim4cc	exon	2674216	2674304	92	+	.	gene_id "7161"; transcript_id "TP73_transcript_01"; gene_name "TP73"; gene_description "tumor protein p73";
chr01	sim4cc	CDS	2674216	2674304	.	+	2	gene_id "7161"; transcript_id "TP73_transcript_01"; gene_name "TP73"; gene_description "tumor protein p73";
chr01	sim4cc	exon	2675413	2675534	96	+	.	gene_id "7161"; transcript_id "TP73_transcript_01"; gene_name "TP73"; gene_description "tumor protein p73";
chr01	sim4cc	CDS	2675413	2675534	.	+	0	gene_id "7161"; transcript_id "TP73_transcript_01"; gene_name "TP73"; gene_description "tumor protein p73";
chr01	sim4cc	exon	2676089	2676237	97	+	.	gene_id "7161"; transcript_id "TP73_transcript_01"; gene_name "TP73"; gene_description "tumor protein p73";
chr01	sim4cc	CDS	2676089	2676237	.	+	1	gene_id "7161"; transcript_id "TP73_transcript_01"; gene_name "TP73"; gene_description "tumor protein p73";
chr01	sim4cc	exon	2677052	2677190	97	+	.	gene_id "7161"; transcript_id "TP73_transcript_01"; gene_name "TP73"; gene_description "tumor protein p73";
chr01	sim4cc	CDS	2677052	2677190	.	+	2	gene_id "7161"; transcript_id "TP73_transcript_01"; gene_name "TP73"; gene_description "tumor protein p73";
chr01	sim4cc	exon	2677576	2677669	96	+	.	gene_id "7161"; transcript_id "TP73_transcript_01"; gene_name "TP73"; gene_description "tumor protein p73";
chr01	sim4cc	CDS	2677576	2677669	.	+	1	gene_id "7161"; transcript_id "TP73_transcript_01"; gene_name "TP73"; gene_description "tumor protein p73";
chr01	sim4cc	exon	2678848	2680538	90	+	.	gene_id "7161"; transcript_id "TP73_transcript_01"; gene_name "TP73"; gene_description "tumor protein p73";
chr01	sim4cc	CDS	2678848	2679177	.	+	0	gene_id "7161"; transcript_id "TP73_transcript_01"; gene_name "TP73"; gene_description "tumor protein p73";
chr01	sim4cc	stop_codon	2679178	2679180	.	+	0	gene_id "7161"; transcript_id "TP73_transcript_01"; gene_name "TP73"; gene_description "tumor protein p73";
chr01	sim4cc	mRNA	2708848	2728495	.	+	.	gene_id "148870"; transcript_id "CCDC27_transcript_01"; gene_name "CCDC27"; gene_description "coiled-coil domain containing 27";
chr01	sim4cc	exon	2708848	2709237	92	+	.	gene_id "148870"; transcript_id "CCDC27_transcript_01"; gene_name "CCDC27"; gene_description "coiled-coil domain containing 27";
chr01	sim4cc	start_codon	2709052	2709054	.	+	0	gene_id "148870"; transcript_id "CCDC27_transcript_01"; gene_name "CCDC27"; gene_description "coiled-coil domain containing 27";
chr01	sim4cc	CDS	2709052	2709237	.	+	0	gene_id "148870"; transcript_id "CCDC27_transcript_01"; gene_name "CCDC27"; gene_description "coiled-coil domain containing 27";
chr01	sim4cc	exon	2710547	2710673	92	+	.	gene_id "148870"; transcript_id "CCDC27_transcript_01"; gene_name "CCDC27"; gene_description "coiled-coil domain containing 27";
chr01	sim4cc	CDS	2710547	2710673	.	+	0	gene_id "148870"; transcript_id "CCDC27_transcript_01"; gene_name "CCDC27"; gene_description "coiled-coil domain containing 27";
chr01	sim4cc	exon	2711894	2712004	89	+	.	gene_id "148870"; transcript_id "CCDC27_transcript_01"; gene_name "CCDC27"; gene_description "coiled-coil domain containing 27";
chr01	sim4cc	CDS	2711894	2712004	.	+	2	gene_id "148870"; transcript_id "CCDC27_transcript_01"; gene_name "CCDC27"; gene_description "coiled-coil domain containing 27";
chr01	sim4cc	exon	2712987	2713144	92	+	.	gene_id "148870"; transcript_id "CCDC27_transcript_01"; gene_name "CCDC27"; gene_description "coiled-coil domain containing 27";
chr01	sim4cc	CDS	2712987	2713144	.	+	2	gene_id "148870"; transcript_id "CCDC27_transcript_01"; gene_name "CCDC27"; gene_description "coiled-coil domain containing 27";
chr01	sim4cc	exon	2717178	2717327	96	+	.	gene_id "148870"; transcript_id "CCDC27_transcript_01"; gene_name "CCDC27"; gene_description "coiled-coil domain containing 27";
chr01	sim4cc	CDS	2717178	2717327	.	+	0	gene_id "148870"; transcript_id "CCDC27_transcript_01"; gene_name "CCDC27"; gene_description "coiled-coil domain containing 27";
chr01	sim4cc	exon	2718521	2718610	91	+	.	gene_id "148870"; transcript_id "CCDC27_transcript_01"; gene_name "CCDC27"; gene_description "coiled-coil domain containing 27";
chr01	sim4cc	CDS	2718521	2718610	.	+	0	gene_id "148870"; transcript_id "CCDC27_transcript_01"; gene_name "CCDC27"; gene_description "coiled-coil domain containing 27";
chr01	sim4cc	exon	2719004	2719370	95	+	.	gene_id "148870"; transcript_id "CCDC27_transcript_01"; gene_name "CCDC27"; gene_description "coiled-coil domain containing 27";
chr01	sim4cc	CDS	2719004	2719370	.	+	0	gene_id "148870"; transcript_id "CCDC27_transcript_01"; gene_name "CCDC27"; gene_description "coiled-coil domain containing 27";
chr01	sim4cc	exon	2719597	2719727	94	+	.	gene_id "148870"; transcript_id "CCDC27_transcript_01"; gene_name "CCDC27"; gene_description "coiled-coil domain containing 27";
chr01	sim4cc	CDS	2719597	2719727	.	+	2	gene_id "148870"; transcript_id "CCDC27_transcript_01"; gene_name "CCDC27"; gene_description "coiled-coil domain containing 27";
chr01	sim4cc	exon	2722752	2722829	97	+	.	gene_id "148870"; transcript_id "CCDC27_transcript_01"; gene_name "CCDC27"; gene_description "coiled-coil domain containing 27";
chr01	sim4cc	CDS	2722752	2722829	.	+	0	gene_id "148870"; transcript_id "CCDC27_transcript_01"; gene_name "CCDC27"; gene_description "coiled-coil domain containing 27";
chr01	sim4cc	exon	2723446	2723658	94	+	.	gene_id "148870"; transcript_id "CCDC27_transcript_01"; gene_name "CCDC27"; gene_description "coiled-coil domain containing 27";
chr01	sim4cc	CDS	2723446	2723658	.	+	0	gene_id "148870"; transcript_id "CCDC27_transcript_01"; gene_name "CCDC27"; gene_description "coiled-coil domain containing 27";
chr01	sim4cc	exon	2726306	2726410	96	+	.	gene_id "148870"; transcript_id "CCDC27_transcript_01"; gene_name "CCDC27"; gene_description "coiled-coil domain containing 27";
chr01	sim4cc	CDS	2726306	2726410	.	+	0	gene_id "148870"; transcript_id "CCDC27_transcript_01"; gene_name "CCDC27"; gene_description "coiled-coil domain containing 27";
chr01	sim4cc	exon	2728251	2728495	94	+	.	gene_id "148870"; transcript_id "CCDC27_transcript_01"; gene_name "CCDC27"; gene_description "coiled-coil domain containing 27";
chr01	sim4cc	CDS	2728251	2728370	.	+	0	gene_id "148870"; transcript_id "CCDC27_transcript_01"; gene_name "CCDC27"; gene_description "coiled-coil domain containing 27";
chr01	sim4cc	stop_codon	2728371	2728373	.	+	0	gene_id "148870"; transcript_id "CCDC27_transcript_01"; gene_name "CCDC27"; gene_description "coiled-coil domain containing 27";
chr01	sim4cc	mRNA	2730173	2733318	.	+	.	gene_id "388588"; transcript_id "SMIM1_transcript_01"; gene_name "SMIM1"; gene_description "small integral membrane protein 1";
chr01	sim4cc	exon	2730173	2730290	91	+	.	gene_id "388588"; transcript_id "SMIM1_transcript_01"; gene_name "SMIM1"; gene_description "small integral membrane protein 1";
chr01	sim4cc	exon	2732626	2732810	94	+	.	gene_id "388588"; transcript_id "SMIM1_transcript_01"; gene_name "SMIM1"; gene_description "small integral membrane protein 1";
chr01	sim4cc	start_codon	2732701	2732703	.	+	0	gene_id "388588"; transcript_id "SMIM1_transcript_01"; gene_name "SMIM1"; gene_description "small integral membrane protein 1";
chr01	sim4cc	CDS	2732701	2732810	.	+	0	gene_id "388588"; transcript_id "SMIM1_transcript_01"; gene_name "SMIM1"; gene_description "small integral membrane protein 1";
chr01	sim4cc	exon	2733129	2733318	93	+	.	gene_id "388588"; transcript_id "SMIM1_transcript_01"; gene_name "SMIM1"; gene_description "small integral membrane protein 1";
chr01	sim4cc	CDS	2733129	2733252	.	+	1	gene_id "388588"; transcript_id "SMIM1_transcript_01"; gene_name "SMIM1"; gene_description "small integral membrane protein 1";
chr01	sim4cc	stop_codon	2733253	2733255	.	+	1	gene_id "388588"; transcript_id "SMIM1_transcript_01"; gene_name "SMIM1"; gene_description "small integral membrane protein 1";
chr01	sim4cc	mRNA	2765624	2812712	.	-	.	gene_id "9731"; transcript_id "CEP104_transcript_01"; gene_name "CEP104"; gene_description "centrosomal protein 104kDa";
chr01	sim4cc	exon	2765624	2769132	99	-	.	gene_id "9731"; transcript_id "CEP104_transcript_01"; gene_name "CEP104"; gene_description "centrosomal protein 104kDa";
chr01	sim4cc	stop_codon	2769017	2769019	.	-	0	gene_id "9731"; transcript_id "CEP104_transcript_01"; gene_name "CEP104"; gene_description "centrosomal protein 104kDa";
chr01	sim4cc	CDS	2769020	2769132	.	-	2	gene_id "9731"; transcript_id "CEP104_transcript_01"; gene_name "CEP104"; gene_description "centrosomal protein 104kDa";
chr01	sim4cc	exon	2769905	2769995	100	-	.	gene_id "9731"; transcript_id "CEP104_transcript_01"; gene_name "CEP104"; gene_description "centrosomal protein 104kDa";
chr01	sim4cc	CDS	2769905	2769995	.	-	0	gene_id "9731"; transcript_id "CEP104_transcript_01"; gene_name "CEP104"; gene_description "centrosomal protein 104kDa";
chr01	sim4cc	exon	2777940	2778007	100	-	.	gene_id "9731"; transcript_id "CEP104_transcript_01"; gene_name "CEP104"; gene_description "centrosomal protein 104kDa";
chr01	sim4cc	CDS	2777940	2778007	.	-	2	gene_id "9731"; transcript_id "CEP104_transcript_01"; gene_name "CEP104"; gene_description "centrosomal protein 104kDa";
chr01	sim4cc	exon	2778189	2778327	100	-	.	gene_id "9731"; transcript_id "CEP104_transcript_01"; gene_name "CEP104"; gene_description "centrosomal protein 104kDa";
chr01	sim4cc	CDS	2778189	2778327	.	-	0	gene_id "9731"; transcript_id "CEP104_transcript_01"; gene_name "CEP104"; gene_description "centrosomal protein 104kDa";
chr01	sim4cc	exon	2780131	2780239	100	-	.	gene_id "9731"; transcript_id "CEP104_transcript_01"; gene_name "CEP104"; gene_description "centrosomal protein 104kDa";
chr01	sim4cc	CDS	2780131	2780239	.	-	1	gene_id "9731"; transcript_id "CEP104_transcript_01"; gene_name "CEP104"; gene_description "centrosomal protein 104kDa";
chr01	sim4cc	exon	2781252	2781318	100	-	.	gene_id "9731"; transcript_id "CEP104_transcript_01"; gene_name "CEP104"; gene_description "centrosomal protein 104kDa";
chr01	sim4cc	CDS	2781252	2781318	.	-	2	gene_id "9731"; transcript_id "CEP104_transcript_01"; gene_name "CEP104"; gene_description "centrosomal protein 104kDa";
chr01	sim4cc	exon	2781608	2781644	100	-	.	gene_id "9731"; transcript_id "CEP104_transcript_01"; gene_name "CEP104"; gene_description "centrosomal protein 104kDa";
chr01	sim4cc	CDS	2781608	2781644	.	-	0	gene_id "9731"; transcript_id "CEP104_transcript_01"; gene_name "CEP104"; gene_description "centrosomal protein 104kDa";
chr01	sim4cc	exon	2784810	2784917	100	-	.	gene_id "9731"; transcript_id "CEP104_transcript_01"; gene_name "CEP104"; gene_description "centrosomal protein 104kDa";
chr01	sim4cc	CDS	2784810	2784917	.	-	0	gene_id "9731"; transcript_id "CEP104_transcript_01"; gene_name "CEP104"; gene_description "centrosomal protein 104kDa";
chr01	sim4cc	exon	2785320	2785526	100	-	.	gene_id "9731"; transcript_id "CEP104_transcript_01"; gene_name "CEP104"; gene_description "centrosomal protein 104kDa";
chr01	sim4cc	CDS	2785320	2785526	.	-	0	gene_id "9731"; transcript_id "CEP104_transcript_01"; gene_name "CEP104"; gene_description "centrosomal protein 104kDa";
chr01	sim4cc	exon	2786257	2786433	100	-	.	gene_id "9731"; transcript_id "CEP104_transcript_01"; gene_name "CEP104"; gene_description "centrosomal protein 104kDa";
chr01	sim4cc	CDS	2786257	2786433	.	-	0	gene_id "9731"; transcript_id "CEP104_transcript_01"; gene_name "CEP104"; gene_description "centrosomal protein 104kDa";
chr01	sim4cc	exon	2788948	2789121	100	-	.	gene_id "9731"; transcript_id "CEP104_transcript_01"; gene_name "CEP104"; gene_description "centrosomal protein 104kDa";
chr01	sim4cc	CDS	2788948	2789121	.	-	0	gene_id "9731"; transcript_id "CEP104_transcript_01"; gene_name "CEP104"; gene_description "centrosomal protein 104kDa";
chr01	sim4cc	exon	2789833	2790000	100	-	.	gene_id "9731"; transcript_id "CEP104_transcript_01"; gene_name "CEP104"; gene_description "centrosomal protein 104kDa";
chr01	sim4cc	CDS	2789833	2790000	.	-	0	gene_id "9731"; transcript_id "CEP104_transcript_01"; gene_name "CEP104"; gene_description "centrosomal protein 104kDa";
chr01	sim4cc	exon	2791400	2791597	100	-	.	gene_id "9731"; transcript_id "CEP104_transcript_01"; gene_name "CEP104"; gene_description "centrosomal protein 104kDa";
chr01	sim4cc	CDS	2791400	2791597	.	-	0	gene_id "9731"; transcript_id "CEP104_transcript_01"; gene_name "CEP104"; gene_description "centrosomal protein 104kDa";
chr01	sim4cc	exon	2792154	2792381	99	-	.	gene_id "9731"; transcript_id "CEP104_transcript_01"; gene_name "CEP104"; gene_description "centrosomal protein 104kDa";
chr01	sim4cc	CDS	2792154	2792381	.	-	0	gene_id "9731"; transcript_id "CEP104_transcript_01"; gene_name "CEP104"; gene_description "centrosomal protein 104kDa";
chr01	sim4cc	exon	2793830	2793985	100	-	.	gene_id "9731"; transcript_id "CEP104_transcript_01"; gene_name "CEP104"; gene_description "centrosomal protein 104kDa";
chr01	sim4cc	CDS	2793830	2793985	.	-	0	gene_id "9731"; transcript_id "CEP104_transcript_01"; gene_name "CEP104"; gene_description "centrosomal protein 104kDa";
chr01	sim4cc	exon	2794476	2794644	100	-	.	gene_id "9731"; transcript_id "CEP104_transcript_01"; gene_name "CEP104"; gene_description "centrosomal protein 104kDa";
chr01	sim4cc	CDS	2794476	2794644	.	-	1	gene_id "9731"; transcript_id "CEP104_transcript_01"; gene_name "CEP104"; gene_description "centrosomal protein 104kDa";
chr01	sim4cc	exon	2798797	2798873	98	-	.	gene_id "9731"; transcript_id "CEP104_transcript_01"; gene_name "CEP104"; gene_description "centrosomal protein 104kDa";
chr01	sim4cc	CDS	2798797	2798873	.	-	0	gene_id "9731"; transcript_id "CEP104_transcript_01"; gene_name "CEP104"; gene_description "centrosomal protein 104kDa";
chr01	sim4cc	exon	2799180	2799242	100	-	.	gene_id "9731"; transcript_id "CEP104_transcript_01"; gene_name "CEP104"; gene_description "centrosomal protein 104kDa";
chr01	sim4cc	CDS	2799180	2799242	.	-	0	gene_id "9731"; transcript_id "CEP104_transcript_01"; gene_name "CEP104"; gene_description "centrosomal protein 104kDa";
chr01	sim4cc	exon	2801386	2801524	100	-	.	gene_id "9731"; transcript_id "CEP104_transcript_01"; gene_name "CEP104"; gene_description "centrosomal protein 104kDa";
chr01	sim4cc	CDS	2801386	2801524	.	-	1	gene_id "9731"; transcript_id "CEP104_transcript_01"; gene_name "CEP104"; gene_description "centrosomal protein 104kDa";
chr01	sim4cc	exon	2804115	2804288	100	-	.	gene_id "9731"; transcript_id "CEP104_transcript_01"; gene_name "CEP104"; gene_description "centrosomal protein 104kDa";
chr01	sim4cc	CDS	2804115	2804288	.	-	1	gene_id "9731"; transcript_id "CEP104_transcript_01"; gene_name "CEP104"; gene_description "centrosomal protein 104kDa";
chr01	sim4cc	exon	2807871	2807997	100	-	.	gene_id "9731"; transcript_id "CEP104_transcript_01"; gene_name "CEP104"; gene_description "centrosomal protein 104kDa";
chr01	sim4cc	CDS	2807871	2807983	.	-	0	gene_id "9731"; transcript_id "CEP104_transcript_01"; gene_name "CEP104"; gene_description "centrosomal protein 104kDa";
chr01	sim4cc	start_codon	2807981	2807983	.	-	0	gene_id "9731"; transcript_id "CEP104_transcript_01"; gene_name "CEP104"; gene_description "centrosomal protein 104kDa";
chr01	sim4cc	exon	2812624	2812712	97	-	.	gene_id "9731"; transcript_id "CEP104_transcript_01"; gene_name "CEP104"; gene_description "centrosomal protein 104kDa";
chr01	sim4cc	mRNA	2813054	2843648	.	+	.	gene_id "1677"; transcript_id "DFFB_transcript_01"; gene_name "DFFB"; gene_description "DNA fragmentation factor, 40kDa, beta polypeptide (caspase-activated DNase)";
chr01	sim4cc	exon	2813054	2813492	93	+	.	gene_id "1677"; transcript_id "DFFB_transcript_01"; gene_name "DFFB"; gene_description "DNA fragmentation factor, 40kDa, beta polypeptide (caspase-activated DNase)";
chr01	sim4cc	start_codon	2813379	2813381	.	+	0	gene_id "1677"; transcript_id "DFFB_transcript_01"; gene_name "DFFB"; gene_description "DNA fragmentation factor, 40kDa, beta polypeptide (caspase-activated DNase)";
chr01	sim4cc	CDS	2813379	2813492	.	+	0	gene_id "1677"; transcript_id "DFFB_transcript_01"; gene_name "DFFB"; gene_description "DNA fragmentation factor, 40kDa, beta polypeptide (caspase-activated DNase)";
chr01	sim4cc	exon	2814492	2814618	94	+	.	gene_id "1677"; transcript_id "DFFB_transcript_01"; gene_name "DFFB"; gene_description "DNA fragmentation factor, 40kDa, beta polypeptide (caspase-activated DNase)";
chr01	sim4cc	CDS	2814492	2814618	.	+	0	gene_id "1677"; transcript_id "DFFB_transcript_01"; gene_name "DFFB"; gene_description "DNA fragmentation factor, 40kDa, beta polypeptide (caspase-activated DNase)";
chr01	sim4cc	exon	2822419	2822607	93	+	.	gene_id "1677"; transcript_id "DFFB_transcript_01"; gene_name "DFFB"; gene_description "DNA fragmentation factor, 40kDa, beta polypeptide (caspase-activated DNase)";
chr01	sim4cc	CDS	2822419	2822607	.	+	2	gene_id "1677"; transcript_id "DFFB_transcript_01"; gene_name "DFFB"; gene_description "DNA fragmentation factor, 40kDa, beta polypeptide (caspase-activated DNase)";
chr01	sim4cc	exon	2825662	2825741	96	+	.	gene_id "1677"; transcript_id "DFFB_transcript_01"; gene_name "DFFB"; gene_description "DNA fragmentation factor, 40kDa, beta polypeptide (caspase-activated DNase)";
chr01	sim4cc	CDS	2825662	2825741	.	+	2	gene_id "1677"; transcript_id "DFFB_transcript_01"; gene_name "DFFB"; gene_description "DNA fragmentation factor, 40kDa, beta polypeptide (caspase-activated DNase)";
chr01	sim4cc	exon	2827521	2827691	95	+	.	gene_id "1677"; transcript_id "DFFB_transcript_01"; gene_name "DFFB"; gene_description "DNA fragmentation factor, 40kDa, beta polypeptide (caspase-activated DNase)";
chr01	sim4cc	CDS	2827521	2827691	.	+	0	gene_id "1677"; transcript_id "DFFB_transcript_01"; gene_name "DFFB"; gene_description "DNA fragmentation factor, 40kDa, beta polypeptide (caspase-activated DNase)";
chr01	sim4cc	exon	2830311	2830411	100	+	.	gene_id "1677"; transcript_id "DFFB_transcript_01"; gene_name "DFFB"; gene_description "DNA fragmentation factor, 40kDa, beta polypeptide (caspase-activated DNase)";
chr01	sim4cc	CDS	2830311	2830411	.	+	0	gene_id "1677"; transcript_id "DFFB_transcript_01"; gene_name "DFFB"; gene_description "DNA fragmentation factor, 40kDa, beta polypeptide (caspase-activated DNase)";
chr01	sim4cc	exon	2841663	2843648	91	+	.	gene_id "1677"; transcript_id "DFFB_transcript_01"; gene_name "DFFB"; gene_description "DNA fragmentation factor, 40kDa, beta polypeptide (caspase-activated DNase)";
chr01	sim4cc	CDS	2841663	2841891	.	+	1	gene_id "1677"; transcript_id "DFFB_transcript_01"; gene_name "DFFB"; gene_description "DNA fragmentation factor, 40kDa, beta polypeptide (caspase-activated DNase)";
chr01	sim4cc	stop_codon	2841892	2841894	.	+	1	gene_id "1677"; transcript_id "DFFB_transcript_01"; gene_name "DFFB"; gene_description "DNA fragmentation factor, 40kDa, beta polypeptide (caspase-activated DNase)";
chr01	sim4cc	mRNA	2847413	2859975	.	-	.	gene_id "339448"; transcript_id "C1orf174_transcript_01"; gene_name "C1orf174"; gene_description "chromosome 1 open reading frame 174";
chr01	sim4cc	exon	2847413	2848353	92	-	.	gene_id "339448"; transcript_id "C1orf174_transcript_01"; gene_name "C1orf174"; gene_description "chromosome 1 open reading frame 174";
chr01	sim4cc	stop_codon	2848237	2848239	.	-	0	gene_id "339448"; transcript_id "C1orf174_transcript_01"; gene_name "C1orf174"; gene_description "chromosome 1 open reading frame 174";
chr01	sim4cc	CDS	2848240	2848353	.	-	0	gene_id "339448"; transcript_id "C1orf174_transcript_01"; gene_name "C1orf174"; gene_description "chromosome 1 open reading frame 174";
chr01	sim4cc	exon	2848880	2849368	94	-	.	gene_id "339448"; transcript_id "C1orf174_transcript_01"; gene_name "C1orf174"; gene_description "chromosome 1 open reading frame 174";
chr01	sim4cc	CDS	2848880	2849368	.	-	0	gene_id "339448"; transcript_id "C1orf174_transcript_01"; gene_name "C1orf174"; gene_description "chromosome 1 open reading frame 174";
chr01	sim4cc	exon	2852085	2852198	96	-	.	gene_id "339448"; transcript_id "C1orf174_transcript_01"; gene_name "C1orf174"; gene_description "chromosome 1 open reading frame 174";
chr01	sim4cc	CDS	2852085	2852198	.	-	0	gene_id "339448"; transcript_id "C1orf174_transcript_01"; gene_name "C1orf174"; gene_description "chromosome 1 open reading frame 174";
chr01	sim4cc	exon	2859853	2859975	96	-	.	gene_id "339448"; transcript_id "C1orf174_transcript_01"; gene_name "C1orf174"; gene_description "chromosome 1 open reading frame 174";
chr01	sim4cc	CDS	2859853	2859867	.	-	0	gene_id "339448"; transcript_id "C1orf174_transcript_01"; gene_name "C1orf174"; gene_description "chromosome 1 open reading frame 174";
chr01	sim4cc	start_codon	2859865	2859867	.	-	0	gene_id "339448"; transcript_id "C1orf174_transcript_01"; gene_name "C1orf174"; gene_description "chromosome 1 open reading frame 174";
chr01	sim4cc	mRNA	3769980	3899737	.	+	.	gene_id "55966"; transcript_id "AJAP1_transcript_01"; gene_name "AJAP1"; gene_description "adherens junctions associated protein 1";
chr01	sim4cc	exon	3769980	3770096	100	+	.	gene_id "55966"; transcript_id "AJAP1_transcript_01"; gene_name "AJAP1"; gene_description "adherens junctions associated protein 1";
chr01	sim4cc	start_codon	3770068	3770070	.	+	0	gene_id "55966"; transcript_id "AJAP1_transcript_01"; gene_name "AJAP1"; gene_description "adherens junctions associated protein 1";
chr01	sim4cc	CDS	3770068	3770096	.	+	0	gene_id "55966"; transcript_id "AJAP1_transcript_01"; gene_name "AJAP1"; gene_description "adherens junctions associated protein 1";
chr01	sim4cc	exon	3826966	3827762	100	+	.	gene_id "55966"; transcript_id "AJAP1_transcript_01"; gene_name "AJAP1"; gene_description "adherens junctions associated protein 1";
chr01	sim4cc	CDS	3826966	3827762	.	+	1	gene_id "55966"; transcript_id "AJAP1_transcript_01"; gene_name "AJAP1"; gene_description "adherens junctions associated protein 1";
chr01	sim4cc	exon	3886209	3886296	100	+	.	gene_id "55966"; transcript_id "AJAP1_transcript_01"; gene_name "AJAP1"; gene_description "adherens junctions associated protein 1";
chr01	sim4cc	CDS	3886209	3886296	.	+	2	gene_id "55966"; transcript_id "AJAP1_transcript_01"; gene_name "AJAP1"; gene_description "adherens junctions associated protein 1";
chr01	sim4cc	exon	3888614	3888859	100	+	.	gene_id "55966"; transcript_id "AJAP1_transcript_01"; gene_name "AJAP1"; gene_description "adherens junctions associated protein 1";
chr01	sim4cc	CDS	3888614	3888859	.	+	1	gene_id "55966"; transcript_id "AJAP1_transcript_01"; gene_name "AJAP1"; gene_description "adherens junctions associated protein 1";
chr01	sim4cc	exon	3890758	3890889	100	+	.	gene_id "55966"; transcript_id "AJAP1_transcript_01"; gene_name "AJAP1"; gene_description "adherens junctions associated protein 1";
chr01	sim4cc	CDS	3890758	3890827	.	+	1	gene_id "55966"; transcript_id "AJAP1_transcript_01"; gene_name "AJAP1"; gene_description "adherens junctions associated protein 1";
chr01	sim4cc	stop_codon	3890828	3890830	.	+	1	gene_id "55966"; transcript_id "AJAP1_transcript_01"; gene_name "AJAP1"; gene_description "adherens junctions associated protein 1";
chr01	sim4cc	exon	3898769	3899737	99	+	.	gene_id "55966"; transcript_id "AJAP1_transcript_01"; gene_name "AJAP1"; gene_description "adherens junctions associated protein 1";
chr01	sim4cc	mRNA	4953504	5084622	.	-	.	gene_id "261734"; transcript_id "NPHP4_transcript_01"; gene_name "NPHP4"; gene_description "nephronophthisis 4";
chr01	sim4cc	exon	4953504	4954080	90	-	.	gene_id "261734"; transcript_id "NPHP4_transcript_01"; gene_name "NPHP4"; gene_description "nephronophthisis 4";
chr01	sim4cc	stop_codon	4953940	4953942	.	-	1	gene_id "261734"; transcript_id "NPHP4_transcript_01"; gene_name "NPHP4"; gene_description "nephronophthisis 4";
chr01	sim4cc	CDS	4953943	4954080	.	-	0	gene_id "261734"; transcript_id "NPHP4_transcript_01"; gene_name "NPHP4"; gene_description "nephronophthisis 4";
chr01	sim4cc	exon	4954565	4954708	97	-	.	gene_id "261734"; transcript_id "NPHP4_transcript_01"; gene_name "NPHP4"; gene_description "nephronophthisis 4";
chr01	sim4cc	CDS	4954565	4954708	.	-	0	gene_id "261734"; transcript_id "NPHP4_transcript_01"; gene_name "NPHP4"; gene_description "nephronophthisis 4";
chr01	sim4cc	exon	4955027	4955206	93	-	.	gene_id "261734"; transcript_id "NPHP4_transcript_01"; gene_name "NPHP4"; gene_description "nephronophthisis 4";
chr01	sim4cc	CDS	4955027	4955206	.	-	0	gene_id "261734"; transcript_id "NPHP4_transcript_01"; gene_name "NPHP4"; gene_description "nephronophthisis 4";
chr01	sim4cc	exon	4955780	4955951	97	-	.	gene_id "261734"; transcript_id "NPHP4_transcript_01"; gene_name "NPHP4"; gene_description "nephronophthisis 4";
chr01	sim4cc	CDS	4955780	4955951	.	-	1	gene_id "261734"; transcript_id "NPHP4_transcript_01"; gene_name "NPHP4"; gene_description "nephronophthisis 4";
chr01	sim4cc	exon	4957054	4957139	93	-	.	gene_id "261734"; transcript_id "NPHP4_transcript_01"; gene_name "NPHP4"; gene_description "nephronophthisis 4";
chr01	sim4cc	CDS	4957054	4957139	.	-	0	gene_id "261734"; transcript_id "NPHP4_transcript_01"; gene_name "NPHP4"; gene_description "nephronophthisis 4";
chr01	sim4cc	exon	4957723	4957808	96	-	.	gene_id "261734"; transcript_id "NPHP4_transcript_01"; gene_name "NPHP4"; gene_description "nephronophthisis 4";
chr01	sim4cc	CDS	4957723	4957808	.	-	2	gene_id "261734"; transcript_id "NPHP4_transcript_01"; gene_name "NPHP4"; gene_description "nephronophthisis 4";
chr01	sim4cc	exon	4958434	4958590	96	-	.	gene_id "261734"; transcript_id "NPHP4_transcript_01"; gene_name "NPHP4"; gene_description "nephronophthisis 4";
chr01	sim4cc	CDS	4958434	4958590	.	-	0	gene_id "261734"; transcript_id "NPHP4_transcript_01"; gene_name "NPHP4"; gene_description "nephronophthisis 4";
chr01	sim4cc	exon	4964151	4964234	94	-	.	gene_id "261734"; transcript_id "NPHP4_transcript_01"; gene_name "NPHP4"; gene_description "nephronophthisis 4";
chr01	sim4cc	CDS	4964151	4964234	.	-	0	gene_id "261734"; transcript_id "NPHP4_transcript_01"; gene_name "NPHP4"; gene_description "nephronophthisis 4";
chr01	sim4cc	exon	4965248	4965434	97	-	.	gene_id "261734"; transcript_id "NPHP4_transcript_01"; gene_name "NPHP4"; gene_description "nephronophthisis 4";
chr01	sim4cc	CDS	4965248	4965434	.	-	1	gene_id "261734"; transcript_id "NPHP4_transcript_01"; gene_name "NPHP4"; gene_description "nephronophthisis 4";
chr01	sim4cc	exon	4965650	4965876	96	-	.	gene_id "261734"; transcript_id "NPHP4_transcript_01"; gene_name "NPHP4"; gene_description "nephronophthisis 4";
chr01	sim4cc	CDS	4965650	4965876	.	-	0	gene_id "261734"; transcript_id "NPHP4_transcript_01"; gene_name "NPHP4"; gene_description "nephronophthisis 4";
chr01	sim4cc	exon	4967872	4968077	94	-	.	gene_id "261734"; transcript_id "NPHP4_transcript_01"; gene_name "NPHP4"; gene_description "nephronophthisis 4";
chr01	sim4cc	CDS	4967872	4968077	.	-	2	gene_id "261734"; transcript_id "NPHP4_transcript_01"; gene_name "NPHP4"; gene_description "nephronophthisis 4";
chr01	sim4cc	exon	4970741	4970866	96	-	.	gene_id "261734"; transcript_id "NPHP4_transcript_01"; gene_name "NPHP4"; gene_description "nephronophthisis 4";
chr01	sim4cc	CDS	4970741	4970866	.	-	2	gene_id "261734"; transcript_id "NPHP4_transcript_01"; gene_name "NPHP4"; gene_description "nephronophthisis 4";
chr01	sim4cc	exon	4976788	4976968	95	-	.	gene_id "261734"; transcript_id "NPHP4_transcript_01"; gene_name "NPHP4"; gene_description "nephronophthisis 4";
chr01	sim4cc	CDS	4976788	4976968	.	-	0	gene_id "261734"; transcript_id "NPHP4_transcript_01"; gene_name "NPHP4"; gene_description "nephronophthisis 4";
chr01	sim4cc	exon	4980348	4980508	94	-	.	gene_id "261734"; transcript_id "NPHP4_transcript_01"; gene_name "NPHP4"; gene_description "nephronophthisis 4";
chr01	sim4cc	CDS	4980348	4980508	.	-	2	gene_id "261734"; transcript_id "NPHP4_transcript_01"; gene_name "NPHP4"; gene_description "nephronophthisis 4";
chr01	sim4cc	exon	4994174	4994361	96	-	.	gene_id "261734"; transcript_id "NPHP4_transcript_01"; gene_name "NPHP4"; gene_description "nephronophthisis 4";
chr01	sim4cc	CDS	4994174	4994361	.	-	1	gene_id "261734"; transcript_id "NPHP4_transcript_01"; gene_name "NPHP4"; gene_description "nephronophthisis 4";
chr01	sim4cc	exon	4994853	4995044	95	-	.	gene_id "261734"; transcript_id "NPHP4_transcript_01"; gene_name "NPHP4"; gene_description "nephronophthisis 4";
chr01	sim4cc	CDS	4994853	4995044	.	-	1	gene_id "261734"; transcript_id "NPHP4_transcript_01"; gene_name "NPHP4"; gene_description "nephronophthisis 4";
chr01	sim4cc	exon	4998021	4998172	94	-	.	gene_id "261734"; transcript_id "NPHP4_transcript_01"; gene_name "NPHP4"; gene_description "nephronophthisis 4";
chr01	sim4cc	CDS	4998021	4998172	.	-	0	gene_id "261734"; transcript_id "NPHP4_transcript_01"; gene_name "NPHP4"; gene_description "nephronophthisis 4";
chr01	sim4cc	exon	4999504	4999611	94	-	.	gene_id "261734"; transcript_id "NPHP4_transcript_01"; gene_name "NPHP4"; gene_description "nephronophthisis 4";
chr01	sim4cc	CDS	4999504	4999611	.	-	0	gene_id "261734"; transcript_id "NPHP4_transcript_01"; gene_name "NPHP4"; gene_description "nephronophthisis 4";
chr01	sim4cc	exon	5001239	5001300	91	-	.	gene_id "261734"; transcript_id "NPHP4_transcript_01"; gene_name "NPHP4"; gene_description "nephronophthisis 4";
chr01	sim4cc	CDS	5001239	5001300	.	-	2	gene_id "261734"; transcript_id "NPHP4_transcript_01"; gene_name "NPHP4"; gene_description "nephronophthisis 4";
chr01	sim4cc	exon	5021603	5021741	92	-	.	gene_id "261734"; transcript_id "NPHP4_transcript_01"; gene_name "NPHP4"; gene_description "nephronophthisis 4";
chr01	sim4cc	CDS	5021603	5021741	.	-	0	gene_id "261734"; transcript_id "NPHP4_transcript_01"; gene_name "NPHP4"; gene_description "nephronophthisis 4";
chr01	sim4cc	exon	5030410	5030592	96	-	.	gene_id "261734"; transcript_id "NPHP4_transcript_01"; gene_name "NPHP4"; gene_description "nephronophthisis 4";
chr01	sim4cc	CDS	5030410	5030592	.	-	0	gene_id "261734"; transcript_id "NPHP4_transcript_01"; gene_name "NPHP4"; gene_description "nephronophthisis 4";
chr01	sim4cc	exon	5045716	5045842	96	-	.	gene_id "261734"; transcript_id "NPHP4_transcript_01"; gene_name "NPHP4"; gene_description "nephronophthisis 4";
chr01	sim4cc	CDS	5045716	5045842	.	-	1	gene_id "261734"; transcript_id "NPHP4_transcript_01"; gene_name "NPHP4"; gene_description "nephronophthisis 4";
chr01	sim4cc	exon	5046707	5046888	97	-	.	gene_id "261734"; transcript_id "NPHP4_transcript_01"; gene_name "NPHP4"; gene_description "nephronophthisis 4";
chr01	sim4cc	CDS	5046707	5046888	.	-	0	gene_id "261734"; transcript_id "NPHP4_transcript_01"; gene_name "NPHP4"; gene_description "nephronophthisis 4";
chr01	sim4cc	exon	5051187	5051323	97	-	.	gene_id "261734"; transcript_id "NPHP4_transcript_01"; gene_name "NPHP4"; gene_description "nephronophthisis 4";
chr01	sim4cc	CDS	5051187	5051323	.	-	2	gene_id "261734"; transcript_id "NPHP4_transcript_01"; gene_name "NPHP4"; gene_description "nephronophthisis 4";
chr01	sim4cc	exon	5058940	5059095	98	-	.	gene_id "261734"; transcript_id "NPHP4_transcript_01"; gene_name "NPHP4"; gene_description "nephronophthisis 4";
chr01	sim4cc	CDS	5058940	5059095	.	-	2	gene_id "261734"; transcript_id "NPHP4_transcript_01"; gene_name "NPHP4"; gene_description "nephronophthisis 4";
chr01	sim4cc	exon	5064688	5064752	100	-	.	gene_id "261734"; transcript_id "NPHP4_transcript_01"; gene_name "NPHP4"; gene_description "nephronophthisis 4";
chr01	sim4cc	CDS	5064688	5064752	.	-	1	gene_id "261734"; transcript_id "NPHP4_transcript_01"; gene_name "NPHP4"; gene_description "nephronophthisis 4";
chr01	sim4cc	exon	5066777	5066949	95	-	.	gene_id "261734"; transcript_id "NPHP4_transcript_01"; gene_name "NPHP4"; gene_description "nephronophthisis 4";
chr01	sim4cc	CDS	5066777	5066949	.	-	0	gene_id "261734"; transcript_id "NPHP4_transcript_01"; gene_name "NPHP4"; gene_description "nephronophthisis 4";
chr01	sim4cc	exon	5076053	5076196	96	-	.	gene_id "261734"; transcript_id "NPHP4_transcript_01"; gene_name "NPHP4"; gene_description "nephronophthisis 4";
chr01	sim4cc	CDS	5076053	5076196	.	-	0	gene_id "261734"; transcript_id "NPHP4_transcript_01"; gene_name "NPHP4"; gene_description "nephronophthisis 4";
chr01	sim4cc	exon	5084450	5084622	95	-	.	gene_id "261734"; transcript_id "NPHP4_transcript_01"; gene_name "NPHP4"; gene_description "nephronophthisis 4";
chr01	sim4cc	CDS	5084450	5084584	.	-	0	gene_id "261734"; transcript_id "NPHP4_transcript_01"; gene_name "NPHP4"; gene_description "nephronophthisis 4";
chr01	sim4cc	start_codon	5084582	5084584	.	-	0	gene_id "261734"; transcript_id "NPHP4_transcript_01"; gene_name "NPHP4"; gene_description "nephronophthisis 4";
chr01	sim4cc	mRNA	5137897	5200172	.	+	.	gene_id "8514"; transcript_id "KCNAB2_transcript_01"; gene_name "KCNAB2"; gene_description "potassium voltage-gated channel, shaker-related subfamily, beta member 2";
chr01	sim4cc	exon	5137897	5138029	100	+	.	gene_id "8514"; transcript_id "KCNAB2_transcript_01"; gene_name "KCNAB2"; gene_description "potassium voltage-gated channel, shaker-related subfamily, beta member 2";
chr01	sim4cc	start_codon	5137953	5137955	.	+	0	gene_id "8514"; transcript_id "KCNAB2_transcript_01"; gene_name "KCNAB2"; gene_description "potassium voltage-gated channel, shaker-related subfamily, beta member 2";
chr01	sim4cc	CDS	5137953	5138029	.	+	0	gene_id "8514"; transcript_id "KCNAB2_transcript_01"; gene_name "KCNAB2"; gene_description "potassium voltage-gated channel, shaker-related subfamily, beta member 2";
chr01	sim4cc	exon	5139212	5139253	100	+	.	gene_id "8514"; transcript_id "KCNAB2_transcript_01"; gene_name "KCNAB2"; gene_description "potassium voltage-gated channel, shaker-related subfamily, beta member 2";
chr01	sim4cc	CDS	5139212	5139253	.	+	1	gene_id "8514"; transcript_id "KCNAB2_transcript_01"; gene_name "KCNAB2"; gene_description "potassium voltage-gated channel, shaker-related subfamily, beta member 2";
chr01	sim4cc	exon	5170898	5170941	100	+	.	gene_id "8514"; transcript_id "KCNAB2_transcript_01"; gene_name "KCNAB2"; gene_description "potassium voltage-gated channel, shaker-related subfamily, beta member 2";
chr01	sim4cc	CDS	5170898	5170941	.	+	1	gene_id "8514"; transcript_id "KCNAB2_transcript_01"; gene_name "KCNAB2"; gene_description "potassium voltage-gated channel, shaker-related subfamily, beta member 2";
chr01	sim4cc	exon	5171866	5171903	100	+	.	gene_id "8514"; transcript_id "KCNAB2_transcript_01"; gene_name "KCNAB2"; gene_description "potassium voltage-gated channel, shaker-related subfamily, beta member 2";
chr01	sim4cc	CDS	5171866	5171903	.	+	2	gene_id "8514"; transcript_id "KCNAB2_transcript_01"; gene_name "KCNAB2"; gene_description "potassium voltage-gated channel, shaker-related subfamily, beta member 2";
chr01	sim4cc	exon	5180750	5180829	100	+	.	gene_id "8514"; transcript_id "KCNAB2_transcript_01"; gene_name "KCNAB2"; gene_description "potassium voltage-gated channel, shaker-related subfamily, beta member 2";
chr01	sim4cc	CDS	5180750	5180829	.	+	0	gene_id "8514"; transcript_id "KCNAB2_transcript_01"; gene_name "KCNAB2"; gene_description "potassium voltage-gated channel, shaker-related subfamily, beta member 2";
chr01	sim4cc	exon	5183796	5183840	100	+	.	gene_id "8514"; transcript_id "KCNAB2_transcript_01"; gene_name "KCNAB2"; gene_description "potassium voltage-gated channel, shaker-related subfamily, beta member 2";
chr01	sim4cc	CDS	5183796	5183840	.	+	1	gene_id "8514"; transcript_id "KCNAB2_transcript_01"; gene_name "KCNAB2"; gene_description "potassium voltage-gated channel, shaker-related subfamily, beta member 2";
chr01	sim4cc	exon	5185977	5186021	100	+	.	gene_id "8514"; transcript_id "KCNAB2_transcript_01"; gene_name "KCNAB2"; gene_description "potassium voltage-gated channel, shaker-related subfamily, beta member 2";
chr01	sim4cc	CDS	5185977	5186021	.	+	1	gene_id "8514"; transcript_id "KCNAB2_transcript_01"; gene_name "KCNAB2"; gene_description "potassium voltage-gated channel, shaker-related subfamily, beta member 2";
chr01	sim4cc	exon	5187476	5187519	100	+	.	gene_id "8514"; transcript_id "KCNAB2_transcript_01"; gene_name "KCNAB2"; gene_description "potassium voltage-gated channel, shaker-related subfamily, beta member 2";
chr01	sim4cc	CDS	5187476	5187519	.	+	1	gene_id "8514"; transcript_id "KCNAB2_transcript_01"; gene_name "KCNAB2"; gene_description "potassium voltage-gated channel, shaker-related subfamily, beta member 2";
chr01	sim4cc	exon	5188873	5188959	100	+	.	gene_id "8514"; transcript_id "KCNAB2_transcript_01"; gene_name "KCNAB2"; gene_description "potassium voltage-gated channel, shaker-related subfamily, beta member 2";
chr01	sim4cc	CDS	5188873	5188959	.	+	2	gene_id "8514"; transcript_id "KCNAB2_transcript_01"; gene_name "KCNAB2"; gene_description "potassium voltage-gated channel, shaker-related subfamily, beta member 2";
chr01	sim4cc	exon	5192865	5192950	100	+	.	gene_id "8514"; transcript_id "KCNAB2_transcript_01"; gene_name "KCNAB2"; gene_description "potassium voltage-gated channel, shaker-related subfamily, beta member 2";
chr01	sim4cc	CDS	5192865	5192950	.	+	2	gene_id "8514"; transcript_id "KCNAB2_transcript_01"; gene_name "KCNAB2"; gene_description "potassium voltage-gated channel, shaker-related subfamily, beta member 2";
chr01	sim4cc	exon	5193772	5193892	100	+	.	gene_id "8514"; transcript_id "KCNAB2_transcript_01"; gene_name "KCNAB2"; gene_description "potassium voltage-gated channel, shaker-related subfamily, beta member 2";
chr01	sim4cc	CDS	5193772	5193892	.	+	0	gene_id "8514"; transcript_id "KCNAB2_transcript_01"; gene_name "KCNAB2"; gene_description "potassium voltage-gated channel, shaker-related subfamily, beta member 2";
chr01	sim4cc	exon	5193971	5194065	100	+	.	gene_id "8514"; transcript_id "KCNAB2_transcript_01"; gene_name "KCNAB2"; gene_description "potassium voltage-gated channel, shaker-related subfamily, beta member 2";
chr01	sim4cc	CDS	5193971	5194065	.	+	2	gene_id "8514"; transcript_id "KCNAB2_transcript_01"; gene_name "KCNAB2"; gene_description "potassium voltage-gated channel, shaker-related subfamily, beta member 2";
chr01	sim4cc	exon	5195278	5195398	100	+	.	gene_id "8514"; transcript_id "KCNAB2_transcript_01"; gene_name "KCNAB2"; gene_description "potassium voltage-gated channel, shaker-related subfamily, beta member 2";
chr01	sim4cc	CDS	5195278	5195398	.	+	0	gene_id "8514"; transcript_id "KCNAB2_transcript_01"; gene_name "KCNAB2"; gene_description "potassium voltage-gated channel, shaker-related subfamily, beta member 2";
chr01	sim4cc	exon	5195910	5195998	100	+	.	gene_id "8514"; transcript_id "KCNAB2_transcript_01"; gene_name "KCNAB2"; gene_description "potassium voltage-gated channel, shaker-related subfamily, beta member 2";
chr01	sim4cc	CDS	5195910	5195998	.	+	2	gene_id "8514"; transcript_id "KCNAB2_transcript_01"; gene_name "KCNAB2"; gene_description "potassium voltage-gated channel, shaker-related subfamily, beta member 2";
chr01	sim4cc	exon	5197462	5200172	99	+	.	gene_id "8514"; transcript_id "KCNAB2_transcript_01"; gene_name "KCNAB2"; gene_description "potassium voltage-gated channel, shaker-related subfamily, beta member 2";
chr01	sim4cc	CDS	5197462	5197548	.	+	0	gene_id "8514"; transcript_id "KCNAB2_transcript_01"; gene_name "KCNAB2"; gene_description "potassium voltage-gated channel, shaker-related subfamily, beta member 2";
chr01	sim4cc	stop_codon	5197549	5197551	.	+	0	gene_id "8514"; transcript_id "KCNAB2_transcript_01"; gene_name "KCNAB2"; gene_description "potassium voltage-gated channel, shaker-related subfamily, beta member 2";
chr01	sim4cc	mRNA	5287080	5303291	.	-	.	gene_id "6146"; transcript_id "RPL22_transcript_01"; gene_name "RPL22"; gene_description "ribosomal protein L22";
chr01	sim4cc	exon	5287080	5288903	92	-	.	gene_id "6146"; transcript_id "RPL22_transcript_01"; gene_name "RPL22"; gene_description "ribosomal protein L22";
chr01	sim4cc	stop_codon	5288759	5288761	.	-	0	gene_id "6146"; transcript_id "RPL22_transcript_01"; gene_name "RPL22"; gene_description "ribosomal protein L22";
chr01	sim4cc	CDS	5288762	5288903	.	-	1	gene_id "6146"; transcript_id "RPL22_transcript_01"; gene_name "RPL22"; gene_description "ribosomal protein L22";
chr01	sim4cc	exon	5296247	5296371	99	-	.	gene_id "6146"; transcript_id "RPL22_transcript_01"; gene_name "RPL22"; gene_description "ribosomal protein L22";
chr01	sim4cc	CDS	5296247	5296371	.	-	0	gene_id "6146"; transcript_id "RPL22_transcript_01"; gene_name "RPL22"; gene_description "ribosomal protein L22";
chr01	sim4cc	exon	5301302	5301406	97	-	.	gene_id "6146"; transcript_id "RPL22_transcript_01"; gene_name "RPL22"; gene_description "ribosomal protein L22";
chr01	sim4cc	CDS	5301302	5301406	.	-	0	gene_id "6146"; transcript_id "RPL22_transcript_01"; gene_name "RPL22"; gene_description "ribosomal protein L22";
chr01	sim4cc	exon	5303234	5303291	96	-	.	gene_id "6146"; transcript_id "RPL22_transcript_01"; gene_name "RPL22"; gene_description "ribosomal protein L22";
chr01	sim4cc	CDS	5303234	5303245	.	-	0	gene_id "6146"; transcript_id "RPL22_transcript_01"; gene_name "RPL22"; gene_description "ribosomal protein L22";
chr01	sim4cc	start_codon	5303243	5303245	.	-	0	gene_id "6146"; transcript_id "RPL22_transcript_01"; gene_name "RPL22"; gene_description "ribosomal protein L22";
chr01	sim4cc	mRNA	5311059	5325134	.	+	.	gene_id "388591"; transcript_id "RNF207_transcript_01"; gene_name "RNF207"; gene_description "ring finger protein 207";
chr01	sim4cc	exon	5311059	5311249	95	+	.	gene_id "388591"; transcript_id "RNF207_transcript_01"; gene_name "RNF207"; gene_description "ring finger protein 207";
chr01	sim4cc	start_codon	5311059	5311061	.	+	0	gene_id "388591"; transcript_id "RNF207_transcript_01"; gene_name "RNF207"; gene_description "ring finger protein 207";
chr01	sim4cc	CDS	5311059	5311249	.	+	0	gene_id "388591"; transcript_id "RNF207_transcript_01"; gene_name "RNF207"; gene_description "ring finger protein 207";
chr01	sim4cc	exon	5311901	5312033	96	+	.	gene_id "388591"; transcript_id "RNF207_transcript_01"; gene_name "RNF207"; gene_description "ring finger protein 207";
chr01	sim4cc	CDS	5311901	5312033	.	+	1	gene_id "388591"; transcript_id "RNF207_transcript_01"; gene_name "RNF207"; gene_description "ring finger protein 207";
chr01	sim4cc	exon	5313431	5313575	98	+	.	gene_id "388591"; transcript_id "RNF207_transcript_01"; gene_name "RNF207"; gene_description "ring finger protein 207";
chr01	sim4cc	CDS	5313431	5313575	.	+	0	gene_id "388591"; transcript_id "RNF207_transcript_01"; gene_name "RNF207"; gene_description "ring finger protein 207";
chr01	sim4cc	exon	5313665	5313746	95	+	.	gene_id "388591"; transcript_id "RNF207_transcript_01"; gene_name "RNF207"; gene_description "ring finger protein 207";
chr01	sim4cc	CDS	5313665	5313746	.	+	2	gene_id "388591"; transcript_id "RNF207_transcript_01"; gene_name "RNF207"; gene_description "ring finger protein 207";
chr01	sim4cc	exon	5313818	5313893	97	+	.	gene_id "388591"; transcript_id "RNF207_transcript_01"; gene_name "RNF207"; gene_description "ring finger protein 207";
chr01	sim4cc	CDS	5313818	5313893	.	+	1	gene_id "388591"; transcript_id "RNF207_transcript_01"; gene_name "RNF207"; gene_description "ring finger protein 207";
chr01	sim4cc	exon	5313978	5314103	97	+	.	gene_id "388591"; transcript_id "RNF207_transcript_01"; gene_name "RNF207"; gene_description "ring finger protein 207";
chr01	sim4cc	CDS	5313978	5314103	.	+	0	gene_id "388591"; transcript_id "RNF207_transcript_01"; gene_name "RNF207"; gene_description "ring finger protein 207";
chr01	sim4cc	exon	5314485	5314531	97	+	.	gene_id "388591"; transcript_id "RNF207_transcript_01"; gene_name "RNF207"; gene_description "ring finger protein 207";
chr01	sim4cc	CDS	5314485	5314531	.	+	0	gene_id "388591"; transcript_id "RNF207_transcript_01"; gene_name "RNF207"; gene_description "ring finger protein 207";
chr01	sim4cc	exon	5314774	5314846	100	+	.	gene_id "388591"; transcript_id "RNF207_transcript_01"; gene_name "RNF207"; gene_description "ring finger protein 207";
chr01	sim4cc	CDS	5314774	5314846	.	+	1	gene_id "388591"; transcript_id "RNF207_transcript_01"; gene_name "RNF207"; gene_description "ring finger protein 207";
chr01	sim4cc	exon	5314918	5314986	97	+	.	gene_id "388591"; transcript_id "RNF207_transcript_01"; gene_name "RNF207"; gene_description "ring finger protein 207";
chr01	sim4cc	CDS	5314918	5314986	.	+	0	gene_id "388591"; transcript_id "RNF207_transcript_01"; gene_name "RNF207"; gene_description "ring finger protein 207";
chr01	sim4cc	exon	5315418	5315486	92	+	.	gene_id "388591"; transcript_id "RNF207_transcript_01"; gene_name "RNF207"; gene_description "ring finger protein 207";
chr01	sim4cc	CDS	5315418	5315486	.	+	0	gene_id "388591"; transcript_id "RNF207_transcript_01"; gene_name "RNF207"; gene_description "ring finger protein 207";
chr01	sim4cc	exon	5315569	5315666	93	+	.	gene_id "388591"; transcript_id "RNF207_transcript_01"; gene_name "RNF207"; gene_description "ring finger protein 207";
chr01	sim4cc	CDS	5315569	5315666	.	+	0	gene_id "388591"; transcript_id "RNF207_transcript_01"; gene_name "RNF207"; gene_description "ring finger protein 207";
chr01	sim4cc	exon	5316721	5316907	95	+	.	gene_id "388591"; transcript_id "RNF207_transcript_01"; gene_name "RNF207"; gene_description "ring finger protein 207";
chr01	sim4cc	CDS	5316721	5316907	.	+	1	gene_id "388591"; transcript_id "RNF207_transcript_01"; gene_name "RNF207"; gene_description "ring finger protein 207";
chr01	sim4cc	exon	5317082	5317267	96	+	.	gene_id "388591"; transcript_id "RNF207_transcript_01"; gene_name "RNF207"; gene_description "ring finger protein 207";
chr01	sim4cc	CDS	5317082	5317267	.	+	0	gene_id "388591"; transcript_id "RNF207_transcript_01"; gene_name "RNF207"; gene_description "ring finger protein 207";
chr01	sim4cc	exon	5317532	5317583	96	+	.	gene_id "388591"; transcript_id "RNF207_transcript_01"; gene_name "RNF207"; gene_description "ring finger protein 207";
chr01	sim4cc	CDS	5317532	5317583	.	+	0	gene_id "388591"; transcript_id "RNF207_transcript_01"; gene_name "RNF207"; gene_description "ring finger protein 207";
chr01	sim4cc	exon	5318228	5318345	100	+	.	gene_id "388591"; transcript_id "RNF207_transcript_01"; gene_name "RNF207"; gene_description "ring finger protein 207";
chr01	sim4cc	CDS	5318228	5318345	.	+	2	gene_id "388591"; transcript_id "RNF207_transcript_01"; gene_name "RNF207"; gene_description "ring finger protein 207";
chr01	sim4cc	exon	5322112	5322192	97	+	.	gene_id "388591"; transcript_id "RNF207_transcript_01"; gene_name "RNF207"; gene_description "ring finger protein 207";
chr01	sim4cc	CDS	5322112	5322192	.	+	1	gene_id "388591"; transcript_id "RNF207_transcript_01"; gene_name "RNF207"; gene_description "ring finger protein 207";
chr01	sim4cc	exon	5323077	5325134	91	+	.	gene_id "388591"; transcript_id "RNF207_transcript_01"; gene_name "RNF207"; gene_description "ring finger protein 207";
chr01	sim4cc	CDS	5323077	5323245	.	+	1	gene_id "388591"; transcript_id "RNF207_transcript_01"; gene_name "RNF207"; gene_description "ring finger protein 207";
chr01	sim4cc	stop_codon	5323246	5323248	.	+	1	gene_id "388591"; transcript_id "RNF207_transcript_01"; gene_name "RNF207"; gene_description "ring finger protein 207";
chr01	sim4cc	mRNA	5326917	5340748	.	-	.	gene_id "23463"; transcript_id "ICMT_transcript_01"; gene_name "ICMT"; gene_description "isoprenylcysteine carboxyl methyltransferase";
chr01	sim4cc	exon	5326917	5329158	99	-	.	gene_id "23463"; transcript_id "ICMT_transcript_01"; gene_name "ICMT"; gene_description "isoprenylcysteine carboxyl methyltransferase";
chr01	sim4cc	stop_codon	5328976	5328978	.	-	1	gene_id "23463"; transcript_id "ICMT_transcript_01"; gene_name "ICMT"; gene_description "isoprenylcysteine carboxyl methyltransferase";
chr01	sim4cc	CDS	5328979	5329158	.	-	0	gene_id "23463"; transcript_id "ICMT_transcript_01"; gene_name "ICMT"; gene_description "isoprenylcysteine carboxyl methyltransferase";
chr01	sim4cc	exon	5336702	5336919	100	-	.	gene_id "23463"; transcript_id "ICMT_transcript_01"; gene_name "ICMT"; gene_description "isoprenylcysteine carboxyl methyltransferase";
chr01	sim4cc	CDS	5336702	5336919	.	-	2	gene_id "23463"; transcript_id "ICMT_transcript_01"; gene_name "ICMT"; gene_description "isoprenylcysteine carboxyl methyltransferase";
chr01	sim4cc	exon	5338309	5338478	100	-	.	gene_id "23463"; transcript_id "ICMT_transcript_01"; gene_name "ICMT"; gene_description "isoprenylcysteine carboxyl methyltransferase";
chr01	sim4cc	CDS	5338309	5338478	.	-	1	gene_id "23463"; transcript_id "ICMT_transcript_01"; gene_name "ICMT"; gene_description "isoprenylcysteine carboxyl methyltransferase";
chr01	sim4cc	exon	5339719	5339807	100	-	.	gene_id "23463"; transcript_id "ICMT_transcript_01"; gene_name "ICMT"; gene_description "isoprenylcysteine carboxyl methyltransferase";
chr01	sim4cc	CDS	5339719	5339807	.	-	0	gene_id "23463"; transcript_id "ICMT_transcript_01"; gene_name "ICMT"; gene_description "isoprenylcysteine carboxyl methyltransferase";
chr01	sim4cc	exon	5340548	5340748	99	-	.	gene_id "23463"; transcript_id "ICMT_transcript_01"; gene_name "ICMT"; gene_description "isoprenylcysteine carboxyl methyltransferase";
chr01	sim4cc	CDS	5340548	5340742	.	-	0	gene_id "23463"; transcript_id "ICMT_transcript_01"; gene_name "ICMT"; gene_description "isoprenylcysteine carboxyl methyltransferase";
chr01	sim4cc	start_codon	5340740	5340742	.	-	0	gene_id "23463"; transcript_id "ICMT_transcript_01"; gene_name "ICMT"; gene_description "isoprenylcysteine carboxyl methyltransferase";
chr01	sim4cc	mRNA	5352478	5360425	.	-	.	gene_id "387509"; transcript_id "GPR153_transcript_01"; gene_name "GPR153"; gene_description "G protein-coupled receptor 153";
chr01	sim4cc	exon	5352478	5355119	91	-	.	gene_id "387509"; transcript_id "GPR153_transcript_01"; gene_name "GPR153"; gene_description "G protein-coupled receptor 153";
chr01	sim4cc	stop_codon	5354454	5354456	.	-	0	gene_id "387509"; transcript_id "GPR153_transcript_01"; gene_name "GPR153"; gene_description "G protein-coupled receptor 153";
chr01	sim4cc	CDS	5354457	5355119	.	-	0	gene_id "387509"; transcript_id "GPR153_transcript_01"; gene_name "GPR153"; gene_description "G protein-coupled receptor 153";
chr01	sim4cc	exon	5355545	5355729	96	-	.	gene_id "387509"; transcript_id "GPR153_transcript_01"; gene_name "GPR153"; gene_description "G protein-coupled receptor 153";
chr01	sim4cc	CDS	5355545	5355729	.	-	2	gene_id "387509"; transcript_id "GPR153_transcript_01"; gene_name "GPR153"; gene_description "G protein-coupled receptor 153";
chr01	sim4cc	exon	5356428	5356620	96	-	.	gene_id "387509"; transcript_id "GPR153_transcript_01"; gene_name "GPR153"; gene_description "G protein-coupled receptor 153";
chr01	sim4cc	CDS	5356428	5356620	.	-	0	gene_id "387509"; transcript_id "GPR153_transcript_01"; gene_name "GPR153"; gene_description "G protein-coupled receptor 153";
chr01	sim4cc	exon	5359123	5359552	97	-	.	gene_id "387509"; transcript_id "GPR153_transcript_01"; gene_name "GPR153"; gene_description "G protein-coupled receptor 153";
chr01	sim4cc	CDS	5359123	5359552	.	-	1	gene_id "387509"; transcript_id "GPR153_transcript_01"; gene_name "GPR153"; gene_description "G protein-coupled receptor 153";
chr01	sim4cc	exon	5359957	5360425	95	-	.	gene_id "387509"; transcript_id "GPR153_transcript_01"; gene_name "GPR153"; gene_description "G protein-coupled receptor 153";
chr01	sim4cc	CDS	5359957	5360312	.	-	0	gene_id "387509"; transcript_id "GPR153_transcript_01"; gene_name "GPR153"; gene_description "G protein-coupled receptor 153";
chr01	sim4cc	start_codon	5360310	5360312	.	-	0	gene_id "387509"; transcript_id "GPR153_transcript_01"; gene_name "GPR153"; gene_description "G protein-coupled receptor 153";
chr01	sim4cc	mRNA	5370532	5468440	.	-	.	gene_id "11332"; transcript_id "ACOT7_transcript_01"; gene_name "ACOT7"; gene_description "acyl-CoA thioesterase 7";
chr01	sim4cc	exon	5370532	5370959	99	-	.	gene_id "11332"; transcript_id "ACOT7_transcript_01"; gene_name "ACOT7"; gene_description "acyl-CoA thioesterase 7";
chr01	sim4cc	stop_codon	5370861	5370863	.	-	2	gene_id "11332"; transcript_id "ACOT7_transcript_01"; gene_name "ACOT7"; gene_description "acyl-CoA thioesterase 7";
chr01	sim4cc	CDS	5370864	5370959	.	-	0	gene_id "11332"; transcript_id "ACOT7_transcript_01"; gene_name "ACOT7"; gene_description "acyl-CoA thioesterase 7";
chr01	sim4cc	exon	5387074	5387258	100	-	.	gene_id "11332"; transcript_id "ACOT7_transcript_01"; gene_name "ACOT7"; gene_description "acyl-CoA thioesterase 7";
chr01	sim4cc	CDS	5387074	5387258	.	-	2	gene_id "11332"; transcript_id "ACOT7_transcript_01"; gene_name "ACOT7"; gene_description "acyl-CoA thioesterase 7";
chr01	sim4cc	exon	5403814	5403930	100	-	.	gene_id "11332"; transcript_id "ACOT7_transcript_01"; gene_name "ACOT7"; gene_description "acyl-CoA thioesterase 7";
chr01	sim4cc	CDS	5403814	5403930	.	-	2	gene_id "11332"; transcript_id "ACOT7_transcript_01"; gene_name "ACOT7"; gene_description "acyl-CoA thioesterase 7";
chr01	sim4cc	exon	5426274	5426360	100	-	.	gene_id "11332"; transcript_id "ACOT7_transcript_01"; gene_name "ACOT7"; gene_description "acyl-CoA thioesterase 7";
chr01	sim4cc	CDS	5426274	5426360	.	-	2	gene_id "11332"; transcript_id "ACOT7_transcript_01"; gene_name "ACOT7"; gene_description "acyl-CoA thioesterase 7";
chr01	sim4cc	exon	5435080	5435194	99	-	.	gene_id "11332"; transcript_id "ACOT7_transcript_01"; gene_name "ACOT7"; gene_description "acyl-CoA thioesterase 7";
chr01	sim4cc	CDS	5435080	5435194	.	-	0	gene_id "11332"; transcript_id "ACOT7_transcript_01"; gene_name "ACOT7"; gene_description "acyl-CoA thioesterase 7";
chr01	sim4cc	exon	5441585	5441676	100	-	.	gene_id "11332"; transcript_id "ACOT7_transcript_01"; gene_name "ACOT7"; gene_description "acyl-CoA thioesterase 7";
chr01	sim4cc	CDS	5441585	5441676	.	-	2	gene_id "11332"; transcript_id "ACOT7_transcript_01"; gene_name "ACOT7"; gene_description "acyl-CoA thioesterase 7";
chr01	sim4cc	exon	5447229	5447385	100	-	.	gene_id "11332"; transcript_id "ACOT7_transcript_01"; gene_name "ACOT7"; gene_description "acyl-CoA thioesterase 7";
chr01	sim4cc	CDS	5447229	5447385	.	-	0	gene_id "11332"; transcript_id "ACOT7_transcript_01"; gene_name "ACOT7"; gene_description "acyl-CoA thioesterase 7";
chr01	sim4cc	exon	5458028	5458145	99	-	.	gene_id "11332"; transcript_id "ACOT7_transcript_01"; gene_name "ACOT7"; gene_description "acyl-CoA thioesterase 7";
chr01	sim4cc	CDS	5458028	5458145	.	-	1	gene_id "11332"; transcript_id "ACOT7_transcript_01"; gene_name "ACOT7"; gene_description "acyl-CoA thioesterase 7";
chr01	sim4cc	exon	5468382	5468440	100	-	.	gene_id "11332"; transcript_id "ACOT7_transcript_01"; gene_name "ACOT7"; gene_description "acyl-CoA thioesterase 7";
chr01	sim4cc	CDS	5468382	5468401	.	-	0	gene_id "11332"; transcript_id "ACOT7_transcript_01"; gene_name "ACOT7"; gene_description "acyl-CoA thioesterase 7";
chr01	sim4cc	start_codon	5468399	5468401	.	-	0	gene_id "11332"; transcript_id "ACOT7_transcript_01"; gene_name "ACOT7"; gene_description "acyl-CoA thioesterase 7";
chr01	sim4cc	mRNA	5525753	5530442	.	-	.	gene_id "54626"; transcript_id "HES2_transcript_01"; gene_name "HES2"; gene_description "hes family bHLH transcription factor 2";
chr01	sim4cc	exon	5525753	5529683	93	-	.	gene_id "54626"; transcript_id "HES2_transcript_01"; gene_name "HES2"; gene_description "hes family bHLH transcription factor 2";
chr01	sim4cc	stop_codon	5529403	5529405	.	-	0	gene_id "54626"; transcript_id "HES2_transcript_01"; gene_name "HES2"; gene_description "hes family bHLH transcription factor 2";
chr01	sim4cc	CDS	5529406	5529683	.	-	2	gene_id "54626"; transcript_id "HES2_transcript_01"; gene_name "HES2"; gene_description "hes family bHLH transcription factor 2";
chr01	sim4cc	exon	5529764	5529863	96	-	.	gene_id "54626"; transcript_id "HES2_transcript_01"; gene_name "HES2"; gene_description "hes family bHLH transcription factor 2";
chr01	sim4cc	CDS	5529764	5529863	.	-	0	gene_id "54626"; transcript_id "HES2_transcript_01"; gene_name "HES2"; gene_description "hes family bHLH transcription factor 2";
chr01	sim4cc	exon	5530130	5530225	100	-	.	gene_id "54626"; transcript_id "HES2_transcript_01"; gene_name "HES2"; gene_description "hes family bHLH transcription factor 2";
chr01	sim4cc	CDS	5530130	5530225	.	-	0	gene_id "54626"; transcript_id "HES2_transcript_01"; gene_name "HES2"; gene_description "hes family bHLH transcription factor 2";
chr01	sim4cc	exon	5530299	5530442	96	-	.	gene_id "54626"; transcript_id "HES2_transcript_01"; gene_name "HES2"; gene_description "hes family bHLH transcription factor 2";
chr01	sim4cc	CDS	5530299	5530343	.	-	0	gene_id "54626"; transcript_id "HES2_transcript_01"; gene_name "HES2"; gene_description "hes family bHLH transcription factor 2";
chr01	sim4cc	start_codon	5530341	5530343	.	-	0	gene_id "54626"; transcript_id "HES2_transcript_01"; gene_name "HES2"; gene_description "hes family bHLH transcription factor 2";
chr01	megablast	mRNA	5535700	5575139	.	+	.	gene_id "83715"; transcript_id "ESPN_transcript_01"; gene_name "ESPN"; gene_description "espin";
chr01	megablast	exon	5535700	5536161	.	+	.	gene_id "83715"; transcript_id "ESPN_transcript_01"; gene_name "ESPN"; gene_description "espin";
chr01	megablast	start_codon	5535868	5535870	.	+	0	gene_id "83715"; transcript_id "ESPN_transcript_01"; gene_name "ESPN"; gene_description "espin";
chr01	megablast	CDS	5535868	5536161	.	+	0	gene_id "83715"; transcript_id "ESPN_transcript_01"; gene_name "ESPN"; gene_description "espin";
chr01	megablast	exon	5539173	5539366	.	+	.	gene_id "83715"; transcript_id "ESPN_transcript_01"; gene_name "ESPN"; gene_description "espin";
chr01	megablast	CDS	5539173	5539366	.	+	0	gene_id "83715"; transcript_id "ESPN_transcript_01"; gene_name "ESPN"; gene_description "espin";
chr01	megablast	exon	5553490	5553676	.	+	.	gene_id "83715"; transcript_id "ESPN_transcript_01"; gene_name "ESPN"; gene_description "espin";
chr01	megablast	CDS	5553490	5553676	.	+	1	gene_id "83715"; transcript_id "ESPN_transcript_01"; gene_name "ESPN"; gene_description "espin";
chr01	megablast	exon	5553883	5554065	.	+	.	gene_id "83715"; transcript_id "ESPN_transcript_01"; gene_name "ESPN"; gene_description "espin";
chr01	megablast	CDS	5553883	5554065	.	+	0	gene_id "83715"; transcript_id "ESPN_transcript_01"; gene_name "ESPN"; gene_description "espin";
chr01	megablast	exon	5554191	5554322	.	+	.	gene_id "83715"; transcript_id "ESPN_transcript_01"; gene_name "ESPN"; gene_description "espin";
chr01	megablast	CDS	5554191	5554322	.	+	0	gene_id "83715"; transcript_id "ESPN_transcript_01"; gene_name "ESPN"; gene_description "espin";
chr01	megablast	exon	5558084	5558285	.	+	.	gene_id "83715"; transcript_id "ESPN_transcript_01"; gene_name "ESPN"; gene_description "espin";
chr01	megablast	CDS	5558084	5558285	.	+	0	gene_id "83715"; transcript_id "ESPN_transcript_01"; gene_name "ESPN"; gene_description "espin";
chr01	megablast	exon	5559257	5559528	.	+	.	gene_id "83715"; transcript_id "ESPN_transcript_01"; gene_name "ESPN"; gene_description "espin";
chr01	megablast	CDS	5559257	5559528	.	+	2	gene_id "83715"; transcript_id "ESPN_transcript_01"; gene_name "ESPN"; gene_description "espin";
chr01	megablast	exon	5562225	5562675	.	+	.	gene_id "83715"; transcript_id "ESPN_transcript_01"; gene_name "ESPN"; gene_description "espin";
chr01	megablast	CDS	5562225	5562675	.	+	0	gene_id "83715"; transcript_id "ESPN_transcript_01"; gene_name "ESPN"; gene_description "espin";
chr01	megablast	exon	5565130	5565275	.	+	.	gene_id "83715"; transcript_id "ESPN_transcript_01"; gene_name "ESPN"; gene_description "espin";
chr01	megablast	CDS	5565130	5565275	.	+	2	gene_id "83715"; transcript_id "ESPN_transcript_01"; gene_name "ESPN"; gene_description "espin";
chr01	megablast	exon	5565360	5565623	.	+	.	gene_id "83715"; transcript_id "ESPN_transcript_01"; gene_name "ESPN"; gene_description "espin";
chr01	megablast	CDS	5565360	5565623	.	+	0	gene_id "83715"; transcript_id "ESPN_transcript_01"; gene_name "ESPN"; gene_description "espin";
chr01	megablast	exon	5571076	5571155	.	+	.	gene_id "83715"; transcript_id "ESPN_transcript_01"; gene_name "ESPN"; gene_description "espin";
chr01	megablast	CDS	5571076	5571155	.	+	0	gene_id "83715"; transcript_id "ESPN_transcript_01"; gene_name "ESPN"; gene_description "espin";
chr01	megablast	exon	5571251	5571262	.	+	.	gene_id "83715"; transcript_id "ESPN_transcript_01"; gene_name "ESPN"; gene_description "espin";
chr01	megablast	CDS	5571251	5571262	.	+	1	gene_id "83715"; transcript_id "ESPN_transcript_01"; gene_name "ESPN"; gene_description "espin";
chr01	megablast	exon	5574234	5575139	.	+	.	gene_id "83715"; transcript_id "ESPN_transcript_01"; gene_name "ESPN"; gene_description "espin";
chr01	megablast	CDS	5574234	5574378	.	+	1	gene_id "83715"; transcript_id "ESPN_transcript_01"; gene_name "ESPN"; gene_description "espin";
chr01	megablast	stop_codon	5574379	5574381	.	+	1	gene_id "83715"; transcript_id "ESPN_transcript_01"; gene_name "ESPN"; gene_description "espin";
chr01	sim4cc	mRNA	5575344	5580426	.	-	.	gene_id "8718"; transcript_id "TNFRSF25_transcript_01"; gene_name "TNFRSF25"; gene_description "tumor necrosis factor receptor superfamily, member 25";
chr01	sim4cc	exon	5575344	5575947	100	-	.	gene_id "8718"; transcript_id "TNFRSF25_transcript_01"; gene_name "TNFRSF25"; gene_description "tumor necrosis factor receptor superfamily, member 25";
chr01	sim4cc	stop_codon	5575619	5575621	.	-	1	gene_id "8718"; transcript_id "TNFRSF25_transcript_01"; gene_name "TNFRSF25"; gene_description "tumor necrosis factor receptor superfamily, member 25";
chr01	sim4cc	CDS	5575622	5575947	.	-	2	gene_id "8718"; transcript_id "TNFRSF25_transcript_01"; gene_name "TNFRSF25"; gene_description "tumor necrosis factor receptor superfamily, member 25";
chr01	sim4cc	exon	5576180	5576360	100	-	.	gene_id "8718"; transcript_id "TNFRSF25_transcript_01"; gene_name "TNFRSF25"; gene_description "tumor necrosis factor receptor superfamily, member 25";
chr01	sim4cc	CDS	5576180	5576360	.	-	0	gene_id "8718"; transcript_id "TNFRSF25_transcript_01"; gene_name "TNFRSF25"; gene_description "tumor necrosis factor receptor superfamily, member 25";
chr01	sim4cc	exon	5576788	5576825	100	-	.	gene_id "8718"; transcript_id "TNFRSF25_transcript_01"; gene_name "TNFRSF25"; gene_description "tumor necrosis factor receptor superfamily, member 25";
chr01	sim4cc	CDS	5576788	5576825	.	-	2	gene_id "8718"; transcript_id "TNFRSF25_transcript_01"; gene_name "TNFRSF25"; gene_description "tumor necrosis factor receptor superfamily, member 25";
chr01	sim4cc	exon	5577030	5577137	100	-	.	gene_id "8718"; transcript_id "TNFRSF25_transcript_01"; gene_name "TNFRSF25"; gene_description "tumor necrosis factor receptor superfamily, member 25";
chr01	sim4cc	CDS	5577030	5577137	.	-	2	gene_id "8718"; transcript_id "TNFRSF25_transcript_01"; gene_name "TNFRSF25"; gene_description "tumor necrosis factor receptor superfamily, member 25";
chr01	sim4cc	exon	5577236	5577291	100	-	.	gene_id "8718"; transcript_id "TNFRSF25_transcript_01"; gene_name "TNFRSF25"; gene_description "tumor necrosis factor receptor superfamily, member 25";
chr01	sim4cc	CDS	5577236	5577291	.	-	1	gene_id "8718"; transcript_id "TNFRSF25_transcript_01"; gene_name "TNFRSF25"; gene_description "tumor necrosis factor receptor superfamily, member 25";
chr01	sim4cc	exon	5578525	5578603	100	-	.	gene_id "8718"; transcript_id "TNFRSF25_transcript_01"; gene_name "TNFRSF25"; gene_description "tumor necrosis factor receptor superfamily, member 25";
chr01	sim4cc	CDS	5578525	5578603	.	-	2	gene_id "8718"; transcript_id "TNFRSF25_transcript_01"; gene_name "TNFRSF25"; gene_description "tumor necrosis factor receptor superfamily, member 25";
chr01	sim4cc	exon	5578700	5578867	100	-	.	gene_id "8718"; transcript_id "TNFRSF25_transcript_01"; gene_name "TNFRSF25"; gene_description "tumor necrosis factor receptor superfamily, member 25";
chr01	sim4cc	CDS	5578700	5578867	.	-	2	gene_id "8718"; transcript_id "TNFRSF25_transcript_01"; gene_name "TNFRSF25"; gene_description "tumor necrosis factor receptor superfamily, member 25";
chr01	sim4cc	exon	5579238	5579372	100	-	.	gene_id "8718"; transcript_id "TNFRSF25_transcript_01"; gene_name "TNFRSF25"; gene_description "tumor necrosis factor receptor superfamily, member 25";
chr01	sim4cc	CDS	5579238	5579372	.	-	2	gene_id "8718"; transcript_id "TNFRSF25_transcript_01"; gene_name "TNFRSF25"; gene_description "tumor necrosis factor receptor superfamily, member 25";
chr01	sim4cc	exon	5579590	5579710	100	-	.	gene_id "8718"; transcript_id "TNFRSF25_transcript_01"; gene_name "TNFRSF25"; gene_description "tumor necrosis factor receptor superfamily, member 25";
chr01	sim4cc	CDS	5579590	5579710	.	-	0	gene_id "8718"; transcript_id "TNFRSF25_transcript_01"; gene_name "TNFRSF25"; gene_description "tumor necrosis factor receptor superfamily, member 25";
chr01	sim4cc	exon	5580229	5580426	99	-	.	gene_id "8718"; transcript_id "TNFRSF25_transcript_01"; gene_name "TNFRSF25"; gene_description "tumor necrosis factor receptor superfamily, member 25";
chr01	sim4cc	CDS	5580229	5580276	.	-	0	gene_id "8718"; transcript_id "TNFRSF25_transcript_01"; gene_name "TNFRSF25"; gene_description "tumor necrosis factor receptor superfamily, member 25";
chr01	sim4cc	start_codon	5580274	5580276	.	-	0	gene_id "8718"; transcript_id "TNFRSF25_transcript_01"; gene_name "TNFRSF25"; gene_description "tumor necrosis factor receptor superfamily, member 25";
chr01	GMAP	mRNA	5580297	5591623	.	-	.	gene_id "57449"; transcript_id "PLEKHG5_transcript_01"; gene_name "PLEKHG5"; gene_description "pleckstrin homology domain containing, family G (with RhoGef domain) member 5";
chr01	GMAP	exon	5580297	5581710	100	-	.	gene_id "57449"; transcript_id "PLEKHG5_transcript_01"; gene_name "PLEKHG5"; gene_description "pleckstrin homology domain containing, family G (with RhoGef domain) member 5";
chr01	GMAP	stop_codon	5581701	5581703	100	-	1	gene_id "57449"; transcript_id "PLEKHG5_transcript_01"; gene_name "PLEKHG5"; gene_description "pleckstrin homology domain containing, family G (with RhoGef domain) member 5";
chr01	GMAP	CDS	5581704	5581710	100	-	1	gene_id "57449"; transcript_id "PLEKHG5_transcript_01"; gene_name "PLEKHG5"; gene_description "pleckstrin homology domain containing, family G (with RhoGef domain) member 5";
chr01	GMAP	exon	5581959	5582720	95	-	.	gene_id "57449"; transcript_id "PLEKHG5_transcript_01"; gene_name "PLEKHG5"; gene_description "pleckstrin homology domain containing, family G (with RhoGef domain) member 5";
chr01	GMAP	CDS	5581959	5582720	95	-	1	gene_id "57449"; transcript_id "PLEKHG5_transcript_01"; gene_name "PLEKHG5"; gene_description "pleckstrin homology domain containing, family G (with RhoGef domain) member 5";
chr01	GMAP	exon	5583188	5583381	95	-	.	gene_id "57449"; transcript_id "PLEKHG5_transcript_01"; gene_name "PLEKHG5"; gene_description "pleckstrin homology domain containing, family G (with RhoGef domain) member 5";
chr01	GMAP	CDS	5583188	5583381	94	-	0	gene_id "57449"; transcript_id "PLEKHG5_transcript_01"; gene_name "PLEKHG5"; gene_description "pleckstrin homology domain containing, family G (with RhoGef domain) member 5";
chr01	GMAP	exon	5583475	5583590	95	-	.	gene_id "57449"; transcript_id "PLEKHG5_transcript_01"; gene_name "PLEKHG5"; gene_description "pleckstrin homology domain containing, family G (with RhoGef domain) member 5";
chr01	GMAP	CDS	5583475	5583590	95	-	2	gene_id "57449"; transcript_id "PLEKHG5_transcript_01"; gene_name "PLEKHG5"; gene_description "pleckstrin homology domain containing, family G (with RhoGef domain) member 5";
chr01	GMAP	exon	5583684	5583816	97	-	.	gene_id "57449"; transcript_id "PLEKHG5_transcript_01"; gene_name "PLEKHG5"; gene_description "pleckstrin homology domain containing, family G (with RhoGef domain) member 5";
chr01	GMAP	CDS	5583684	5583816	97	-	0	gene_id "57449"; transcript_id "PLEKHG5_transcript_01"; gene_name "PLEKHG5"; gene_description "pleckstrin homology domain containing, family G (with RhoGef domain) member 5";
chr01	GMAP	exon	5584368	5584487	98	-	.	gene_id "57449"; transcript_id "PLEKHG5_transcript_01"; gene_name "PLEKHG5"; gene_description "pleckstrin homology domain containing, family G (with RhoGef domain) member 5";
chr01	GMAP	CDS	5584368	5584487	98	-	0	gene_id "57449"; transcript_id "PLEKHG5_transcript_01"; gene_name "PLEKHG5"; gene_description "pleckstrin homology domain containing, family G (with RhoGef domain) member 5";
chr01	GMAP	exon	5584635	5584772	97	-	.	gene_id "57449"; transcript_id "PLEKHG5_transcript_01"; gene_name "PLEKHG5"; gene_description "pleckstrin homology domain containing, family G (with RhoGef domain) member 5";
chr01	GMAP	CDS	5584635	5584772	97	-	0	gene_id "57449"; transcript_id "PLEKHG5_transcript_01"; gene_name "PLEKHG5"; gene_description "pleckstrin homology domain containing, family G (with RhoGef domain) member 5";
chr01	GMAP	exon	5584864	5585013	98	-	.	gene_id "57449"; transcript_id "PLEKHG5_transcript_01"; gene_name "PLEKHG5"; gene_description "pleckstrin homology domain containing, family G (with RhoGef domain) member 5";
chr01	GMAP	CDS	5584864	5585013	97	-	0	gene_id "57449"; transcript_id "PLEKHG5_transcript_01"; gene_name "PLEKHG5"; gene_description "pleckstrin homology domain containing, family G (with RhoGef domain) member 5";
chr01	GMAP	exon	5585120	5585230	99	-	.	gene_id "57449"; transcript_id "PLEKHG5_transcript_01"; gene_name "PLEKHG5"; gene_description "pleckstrin homology domain containing, family G (with RhoGef domain) member 5";
chr01	GMAP	CDS	5585120	5585230	99	-	0	gene_id "57449"; transcript_id "PLEKHG5_transcript_01"; gene_name "PLEKHG5"; gene_description "pleckstrin homology domain containing, family G (with RhoGef domain) member 5";
chr01	GMAP	exon	5585618	5585767	94	-	.	gene_id "57449"; transcript_id "PLEKHG5_transcript_01"; gene_name "PLEKHG5"; gene_description "pleckstrin homology domain containing, family G (with RhoGef domain) member 5";
chr01	GMAP	CDS	5585618	5585767	94	-	0	gene_id "57449"; transcript_id "PLEKHG5_transcript_01"; gene_name "PLEKHG5"; gene_description "pleckstrin homology domain containing, family G (with RhoGef domain) member 5";
chr01	GMAP	exon	5585888	5585938	98	-	.	gene_id "57449"; transcript_id "PLEKHG5_transcript_01"; gene_name "PLEKHG5"; gene_description "pleckstrin homology domain containing, family G (with RhoGef domain) member 5";
chr01	GMAP	CDS	5585888	5585938	98	-	0	gene_id "57449"; transcript_id "PLEKHG5_transcript_01"; gene_name "PLEKHG5"; gene_description "pleckstrin homology domain containing, family G (with RhoGef domain) member 5";
chr01	GMAP	exon	5586669	5586764	94	-	.	gene_id "57449"; transcript_id "PLEKHG5_transcript_01"; gene_name "PLEKHG5"; gene_description "pleckstrin homology domain containing, family G (with RhoGef domain) member 5";
chr01	GMAP	CDS	5586669	5586764	94	-	0	gene_id "57449"; transcript_id "PLEKHG5_transcript_01"; gene_name "PLEKHG5"; gene_description "pleckstrin homology domain containing, family G (with RhoGef domain) member 5";
chr01	GMAP	exon	5587131	5587316	96	-	.	gene_id "57449"; transcript_id "PLEKHG5_transcript_01"; gene_name "PLEKHG5"; gene_description "pleckstrin homology domain containing, family G (with RhoGef domain) member 5";
chr01	GMAP	CDS	5587131	5587316	96	-	0	gene_id "57449"; transcript_id "PLEKHG5_transcript_01"; gene_name "PLEKHG5"; gene_description "pleckstrin homology domain containing, family G (with RhoGef domain) member 5";
chr01	GMAP	exon	5587393	5587596	95	-	.	gene_id "57449"; transcript_id "PLEKHG5_transcript_01"; gene_name "PLEKHG5"; gene_description "pleckstrin homology domain containing, family G (with RhoGef domain) member 5";
chr01	GMAP	CDS	5587393	5587596	95	-	0	gene_id "57449"; transcript_id "PLEKHG5_transcript_01"; gene_name "PLEKHG5"; gene_description "pleckstrin homology domain containing, family G (with RhoGef domain) member 5";
chr01	GMAP	exon	5588150	5588301	95	-	.	gene_id "57449"; transcript_id "PLEKHG5_transcript_01"; gene_name "PLEKHG5"; gene_description "pleckstrin homology domain containing, family G (with RhoGef domain) member 5";
chr01	GMAP	CDS	5588150	5588301	95	-	2	gene_id "57449"; transcript_id "PLEKHG5_transcript_01"; gene_name "PLEKHG5"; gene_description "pleckstrin homology domain containing, family G (with RhoGef domain) member 5";
chr01	GMAP	exon	5588600	5588736	97	-	.	gene_id "57449"; transcript_id "PLEKHG5_transcript_01"; gene_name "PLEKHG5"; gene_description "pleckstrin homology domain containing, family G (with RhoGef domain) member 5";
chr01	GMAP	CDS	5588600	5588736	97	-	1	gene_id "57449"; transcript_id "PLEKHG5_transcript_01"; gene_name "PLEKHG5"; gene_description "pleckstrin homology domain containing, family G (with RhoGef domain) member 5";
chr01	GMAP	exon	5589206	5589297	92	-	.	gene_id "57449"; transcript_id "PLEKHG5_transcript_01"; gene_name "PLEKHG5"; gene_description "pleckstrin homology domain containing, family G (with RhoGef domain) member 5";
chr01	GMAP	CDS	5589206	5589297	92	-	0	gene_id "57449"; transcript_id "PLEKHG5_transcript_01"; gene_name "PLEKHG5"; gene_description "pleckstrin homology domain containing, family G (with RhoGef domain) member 5";
chr01	GMAP	exon	5589528	5589588	100	-	.	gene_id "57449"; transcript_id "PLEKHG5_transcript_01"; gene_name "PLEKHG5"; gene_description "pleckstrin homology domain containing, family G (with RhoGef domain) member 5";
chr01	GMAP	CDS	5589528	5589588	100	-	1	gene_id "57449"; transcript_id "PLEKHG5_transcript_01"; gene_name "PLEKHG5"; gene_description "pleckstrin homology domain containing, family G (with RhoGef domain) member 5";
chr01	GMAP	exon	5589997	5590102	95	-	.	gene_id "57449"; transcript_id "PLEKHG5_transcript_01"; gene_name "PLEKHG5"; gene_description "pleckstrin homology domain containing, family G (with RhoGef domain) member 5";
chr01	GMAP	CDS	5589997	5590102	95	-	2	gene_id "57449"; transcript_id "PLEKHG5_transcript_01"; gene_name "PLEKHG5"; gene_description "pleckstrin homology domain containing, family G (with RhoGef domain) member 5";
chr01	GMAP	exon	5591581	5591623	97	-	.	gene_id "57449"; transcript_id "PLEKHG5_transcript_01"; gene_name "PLEKHG5"; gene_description "pleckstrin homology domain containing, family G (with RhoGef domain) member 5";
chr01	GMAP	CDS	5591581	5591623	97	-	0	gene_id "57449"; transcript_id "PLEKHG5_transcript_01"; gene_name "PLEKHG5"; gene_description "pleckstrin homology domain containing, family G (with RhoGef domain) member 5";
chr01	GMAP	start_codon	5591621	5591623	97	-	0	gene_id "57449"; transcript_id "PLEKHG5_transcript_01"; gene_name "PLEKHG5"; gene_description "pleckstrin homology domain containing, family G (with RhoGef domain) member 5";
chr01	sim4cc	mRNA	5672249	5692937	.	+	.	gene_id "80835"; transcript_id "TAS1R1_transcript_01"; gene_name "TAS1R1"; gene_description "taste receptor, type 1, member 1";
chr01	sim4cc	exon	5672249	5672535	96	+	.	gene_id "80835"; transcript_id "TAS1R1_transcript_01"; gene_name "TAS1R1"; gene_description "taste receptor, type 1, member 1";
chr01	sim4cc	start_codon	5672345	5672347	.	+	0	gene_id "80835"; transcript_id "TAS1R1_transcript_01"; gene_name "TAS1R1"; gene_description "taste receptor, type 1, member 1";
chr01	sim4cc	CDS	5672345	5672535	.	+	0	gene_id "80835"; transcript_id "TAS1R1_transcript_01"; gene_name "TAS1R1"; gene_description "taste receptor, type 1, member 1";
chr01	sim4cc	exon	5683747	5684053	93	+	.	gene_id "80835"; transcript_id "TAS1R1_transcript_01"; gene_name "TAS1R1"; gene_description "taste receptor, type 1, member 1";
chr01	sim4cc	CDS	5683747	5684053	.	+	1	gene_id "80835"; transcript_id "TAS1R1_transcript_01"; gene_name "TAS1R1"; gene_description "taste receptor, type 1, member 1";
chr01	sim4cc	exon	5689868	5690080	93	+	.	gene_id "80835"; transcript_id "TAS1R1_transcript_01"; gene_name "TAS1R1"; gene_description "taste receptor, type 1, member 1";
chr01	sim4cc	CDS	5689868	5690080	.	+	0	gene_id "80835"; transcript_id "TAS1R1_transcript_01"; gene_name "TAS1R1"; gene_description "taste receptor, type 1, member 1";
chr01	sim4cc	exon	5690404	5690524	95	+	.	gene_id "80835"; transcript_id "TAS1R1_transcript_01"; gene_name "TAS1R1"; gene_description "taste receptor, type 1, member 1";
chr01	sim4cc	CDS	5690404	5690524	.	+	0	gene_id "80835"; transcript_id "TAS1R1_transcript_01"; gene_name "TAS1R1"; gene_description "taste receptor, type 1, member 1";
chr01	sim4cc	exon	5691832	5692937	95	+	.	gene_id "80835"; transcript_id "TAS1R1_transcript_01"; gene_name "TAS1R1"; gene_description "taste receptor, type 1, member 1";
chr01	sim4cc	CDS	5691832	5692760	.	+	2	gene_id "80835"; transcript_id "TAS1R1_transcript_01"; gene_name "TAS1R1"; gene_description "taste receptor, type 1, member 1";
chr01	sim4cc	stop_codon	5692761	5692763	.	+	2	gene_id "80835"; transcript_id "TAS1R1_transcript_01"; gene_name "TAS1R1"; gene_description "taste receptor, type 1, member 1";
chr01	sim4cc	mRNA	5693264	5702308	.	+	.	gene_id "3104"; transcript_id "ZBTB48_transcript_01"; gene_name "ZBTB48"; gene_description "zinc finger and BTB domain containing 48";
chr01	sim4cc	exon	5693264	5693316	98	+	.	gene_id "3104"; transcript_id "ZBTB48_transcript_01"; gene_name "ZBTB48"; gene_description "zinc finger and BTB domain containing 48";
chr01	sim4cc	exon	5693723	5694481	99	+	.	gene_id "3104"; transcript_id "ZBTB48_transcript_01"; gene_name "ZBTB48"; gene_description "zinc finger and BTB domain containing 48";
chr01	sim4cc	start_codon	5693792	5693794	.	+	0	gene_id "3104"; transcript_id "ZBTB48_transcript_01"; gene_name "ZBTB48"; gene_description "zinc finger and BTB domain containing 48";
chr01	sim4cc	CDS	5693792	5694481	.	+	0	gene_id "3104"; transcript_id "ZBTB48_transcript_01"; gene_name "ZBTB48"; gene_description "zinc finger and BTB domain containing 48";
chr01	sim4cc	exon	5695289	5695530	100	+	.	gene_id "3104"; transcript_id "ZBTB48_transcript_01"; gene_name "ZBTB48"; gene_description "zinc finger and BTB domain containing 48";
chr01	sim4cc	CDS	5695289	5695530	.	+	0	gene_id "3104"; transcript_id "ZBTB48_transcript_01"; gene_name "ZBTB48"; gene_description "zinc finger and BTB domain containing 48";
chr01	sim4cc	exon	5698918	5699029	100	+	.	gene_id "3104"; transcript_id "ZBTB48_transcript_01"; gene_name "ZBTB48"; gene_description "zinc finger and BTB domain containing 48";
chr01	sim4cc	CDS	5698918	5699029	.	+	1	gene_id "3104"; transcript_id "ZBTB48_transcript_01"; gene_name "ZBTB48"; gene_description "zinc finger and BTB domain containing 48";
chr01	sim4cc	exon	5699694	5699786	100	+	.	gene_id "3104"; transcript_id "ZBTB48_transcript_01"; gene_name "ZBTB48"; gene_description "zinc finger and BTB domain containing 48";
chr01	sim4cc	CDS	5699694	5699786	.	+	0	gene_id "3104"; transcript_id "ZBTB48_transcript_01"; gene_name "ZBTB48"; gene_description "zinc finger and BTB domain containing 48";
chr01	sim4cc	exon	5700191	5700277	100	+	.	gene_id "3104"; transcript_id "ZBTB48_transcript_01"; gene_name "ZBTB48"; gene_description "zinc finger and BTB domain containing 48";
chr01	sim4cc	CDS	5700191	5700277	.	+	0	gene_id "3104"; transcript_id "ZBTB48_transcript_01"; gene_name "ZBTB48"; gene_description "zinc finger and BTB domain containing 48";
chr01	sim4cc	exon	5700435	5700589	100	+	.	gene_id "3104"; transcript_id "ZBTB48_transcript_01"; gene_name "ZBTB48"; gene_description "zinc finger and BTB domain containing 48";
chr01	sim4cc	CDS	5700435	5700589	.	+	0	gene_id "3104"; transcript_id "ZBTB48_transcript_01"; gene_name "ZBTB48"; gene_description "zinc finger and BTB domain containing 48";
chr01	sim4cc	exon	5701013	5701149	99	+	.	gene_id "3104"; transcript_id "ZBTB48_transcript_01"; gene_name "ZBTB48"; gene_description "zinc finger and BTB domain containing 48";
chr01	sim4cc	CDS	5701013	5701149	.	+	1	gene_id "3104"; transcript_id "ZBTB48_transcript_01"; gene_name "ZBTB48"; gene_description "zinc finger and BTB domain containing 48";
chr01	sim4cc	exon	5701273	5701437	100	+	.	gene_id "3104"; transcript_id "ZBTB48_transcript_01"; gene_name "ZBTB48"; gene_description "zinc finger and BTB domain containing 48";
chr01	sim4cc	CDS	5701273	5701437	.	+	2	gene_id "3104"; transcript_id "ZBTB48_transcript_01"; gene_name "ZBTB48"; gene_description "zinc finger and BTB domain containing 48";
chr01	sim4cc	exon	5701789	5701877	100	+	.	gene_id "3104"; transcript_id "ZBTB48_transcript_01"; gene_name "ZBTB48"; gene_description "zinc finger and BTB domain containing 48";
chr01	sim4cc	CDS	5701789	5701877	.	+	2	gene_id "3104"; transcript_id "ZBTB48_transcript_01"; gene_name "ZBTB48"; gene_description "zinc finger and BTB domain containing 48";
chr01	sim4cc	exon	5701949	5702308	100	+	.	gene_id "3104"; transcript_id "ZBTB48_transcript_01"; gene_name "ZBTB48"; gene_description "zinc finger and BTB domain containing 48";
chr01	sim4cc	CDS	5701949	5702242	.	+	0	gene_id "3104"; transcript_id "ZBTB48_transcript_01"; gene_name "ZBTB48"; gene_description "zinc finger and BTB domain containing 48";
chr01	sim4cc	stop_codon	5702243	5702245	.	+	0	gene_id "3104"; transcript_id "ZBTB48_transcript_01"; gene_name "ZBTB48"; gene_description "zinc finger and BTB domain containing 48";
chr01	sim4cc	mRNA	5706447	5717800	.	-	.	gene_id "9903"; transcript_id "KLHL21_transcript_01"; gene_name "KLHL21"; gene_description "kelch-like family member 21";
chr01	sim4cc	exon	5706447	5707438	91	-	.	gene_id "9903"; transcript_id "KLHL21_transcript_01"; gene_name "KLHL21"; gene_description "kelch-like family member 21";
chr01	sim4cc	stop_codon	5707145	5707147	.	-	2	gene_id "9903"; transcript_id "KLHL21_transcript_01"; gene_name "KLHL21"; gene_description "kelch-like family member 21";
chr01	sim4cc	CDS	5707148	5707438	.	-	0	gene_id "9903"; transcript_id "KLHL21_transcript_01"; gene_name "KLHL21"; gene_description "kelch-like family member 21";
chr01	sim4cc	exon	5710183	5710255	93	-	.	gene_id "9903"; transcript_id "KLHL21_transcript_01"; gene_name "KLHL21"; gene_description "kelch-like family member 21";
chr01	sim4cc	CDS	5710183	5710255	.	-	1	gene_id "9903"; transcript_id "KLHL21_transcript_01"; gene_name "KLHL21"; gene_description "kelch-like family member 21";
chr01	sim4cc	exon	5713937	5714342	96	-	.	gene_id "9903"; transcript_id "KLHL21_transcript_01"; gene_name "KLHL21"; gene_description "kelch-like family member 21";
chr01	sim4cc	CDS	5713937	5714342	.	-	2	gene_id "9903"; transcript_id "KLHL21_transcript_01"; gene_name "KLHL21"; gene_description "kelch-like family member 21";
chr01	sim4cc	exon	5716728	5717800	96	-	.	gene_id "9903"; transcript_id "KLHL21_transcript_01"; gene_name "KLHL21"; gene_description "kelch-like family member 21";
chr01	sim4cc	CDS	5716728	5717748	.	-	0	gene_id "9903"; transcript_id "KLHL21_transcript_01"; gene_name "KLHL21"; gene_description "kelch-like family member 21";
chr01	sim4cc	start_codon	5717746	5717748	.	-	0	gene_id "9903"; transcript_id "KLHL21_transcript_01"; gene_name "KLHL21"; gene_description "kelch-like family member 21";
chr01	sim4cc	mRNA	5740455	5748017	.	+	.	gene_id "90326"; transcript_id "THAP3_transcript_01"; gene_name "THAP3"; gene_description "THAP domain containing, apoptosis associated protein 3";
chr01	sim4cc	exon	5740455	5740541	90	+	.	gene_id "90326"; transcript_id "THAP3_transcript_01"; gene_name "THAP3"; gene_description "THAP domain containing, apoptosis associated protein 3";
chr01	sim4cc	exon	5740736	5740875	95	+	.	gene_id "90326"; transcript_id "THAP3_transcript_01"; gene_name "THAP3"; gene_description "THAP domain containing, apoptosis associated protein 3";
chr01	sim4cc	start_codon	5740802	5740804	.	+	0	gene_id "90326"; transcript_id "THAP3_transcript_01"; gene_name "THAP3"; gene_description "THAP domain containing, apoptosis associated protein 3";
chr01	sim4cc	CDS	5740802	5740875	.	+	0	gene_id "90326"; transcript_id "THAP3_transcript_01"; gene_name "THAP3"; gene_description "THAP domain containing, apoptosis associated protein 3";
chr01	sim4cc	exon	5743983	5744175	95	+	.	gene_id "90326"; transcript_id "THAP3_transcript_01"; gene_name "THAP3"; gene_description "THAP domain containing, apoptosis associated protein 3";
chr01	sim4cc	CDS	5743983	5744175	.	+	1	gene_id "90326"; transcript_id "THAP3_transcript_01"; gene_name "THAP3"; gene_description "THAP domain containing, apoptosis associated protein 3";
chr01	sim4cc	exon	5745733	5745798	100	+	.	gene_id "90326"; transcript_id "THAP3_transcript_01"; gene_name "THAP3"; gene_description "THAP domain containing, apoptosis associated protein 3";
chr01	sim4cc	CDS	5745733	5745798	.	+	0	gene_id "90326"; transcript_id "THAP3_transcript_01"; gene_name "THAP3"; gene_description "THAP domain containing, apoptosis associated protein 3";
chr01	sim4cc	exon	5746833	5746937	94	+	.	gene_id "90326"; transcript_id "THAP3_transcript_01"; gene_name "THAP3"; gene_description "THAP domain containing, apoptosis associated protein 3";
chr01	sim4cc	CDS	5746833	5746937	.	+	0	gene_id "90326"; transcript_id "THAP3_transcript_01"; gene_name "THAP3"; gene_description "THAP domain containing, apoptosis associated protein 3";
chr01	sim4cc	exon	5747233	5748017	91	+	.	gene_id "90326"; transcript_id "THAP3_transcript_01"; gene_name "THAP3"; gene_description "THAP domain containing, apoptosis associated protein 3";
chr01	sim4cc	CDS	5747233	5747511	.	+	0	gene_id "90326"; transcript_id "THAP3_transcript_01"; gene_name "THAP3"; gene_description "THAP domain containing, apoptosis associated protein 3";
chr01	sim4cc	stop_codon	5747512	5747514	.	+	0	gene_id "90326"; transcript_id "THAP3_transcript_01"; gene_name "THAP3"; gene_description "THAP domain containing, apoptosis associated protein 3";
chr01	sim4cc	mRNA	5748621	5815869	.	-	.	gene_id "55735"; transcript_id "DNAJC11_transcript_01"; gene_name "DNAJC11"; gene_description "DnaJ (Hsp40) homolog, subfamily C, member 11";
chr01	sim4cc	exon	5748621	5750153	92	-	.	gene_id "55735"; transcript_id "DNAJC11_transcript_01"; gene_name "DNAJC11"; gene_description "DnaJ (Hsp40) homolog, subfamily C, member 11";
chr01	sim4cc	stop_codon	5750128	5750130	.	-	1	gene_id "55735"; transcript_id "DNAJC11_transcript_01"; gene_name "DNAJC11"; gene_description "DnaJ (Hsp40) homolog, subfamily C, member 11";
chr01	sim4cc	CDS	5750131	5750153	.	-	2	gene_id "55735"; transcript_id "DNAJC11_transcript_01"; gene_name "DNAJC11"; gene_description "DnaJ (Hsp40) homolog, subfamily C, member 11";
chr01	sim4cc	exon	5750558	5750687	100	-	.	gene_id "55735"; transcript_id "DNAJC11_transcript_01"; gene_name "DNAJC11"; gene_description "DnaJ (Hsp40) homolog, subfamily C, member 11";
chr01	sim4cc	CDS	5750558	5750687	.	-	0	gene_id "55735"; transcript_id "DNAJC11_transcript_01"; gene_name "DNAJC11"; gene_description "DnaJ (Hsp40) homolog, subfamily C, member 11";
chr01	sim4cc	exon	5751634	5751776	99	-	.	gene_id "55735"; transcript_id "DNAJC11_transcript_01"; gene_name "DNAJC11"; gene_description "DnaJ (Hsp40) homolog, subfamily C, member 11";
chr01	sim4cc	CDS	5751634	5751776	.	-	2	gene_id "55735"; transcript_id "DNAJC11_transcript_01"; gene_name "DNAJC11"; gene_description "DnaJ (Hsp40) homolog, subfamily C, member 11";
chr01	sim4cc	exon	5751883	5751940	100	-	.	gene_id "55735"; transcript_id "DNAJC11_transcript_01"; gene_name "DNAJC11"; gene_description "DnaJ (Hsp40) homolog, subfamily C, member 11";
chr01	sim4cc	CDS	5751883	5751940	.	-	0	gene_id "55735"; transcript_id "DNAJC11_transcript_01"; gene_name "DNAJC11"; gene_description "DnaJ (Hsp40) homolog, subfamily C, member 11";
chr01	sim4cc	exon	5752735	5752804	98	-	.	gene_id "55735"; transcript_id "DNAJC11_transcript_01"; gene_name "DNAJC11"; gene_description "DnaJ (Hsp40) homolog, subfamily C, member 11";
chr01	sim4cc	CDS	5752735	5752804	.	-	1	gene_id "55735"; transcript_id "DNAJC11_transcript_01"; gene_name "DNAJC11"; gene_description "DnaJ (Hsp40) homolog, subfamily C, member 11";
chr01	sim4cc	exon	5754921	5755076	98	-	.	gene_id "55735"; transcript_id "DNAJC11_transcript_01"; gene_name "DNAJC11"; gene_description "DnaJ (Hsp40) homolog, subfamily C, member 11";
chr01	sim4cc	CDS	5754921	5755076	.	-	1	gene_id "55735"; transcript_id "DNAJC11_transcript_01"; gene_name "DNAJC11"; gene_description "DnaJ (Hsp40) homolog, subfamily C, member 11";
chr01	sim4cc	exon	5759952	5760068	97	-	.	gene_id "55735"; transcript_id "DNAJC11_transcript_01"; gene_name "DNAJC11"; gene_description "DnaJ (Hsp40) homolog, subfamily C, member 11";
chr01	sim4cc	CDS	5759952	5760068	.	-	1	gene_id "55735"; transcript_id "DNAJC11_transcript_01"; gene_name "DNAJC11"; gene_description "DnaJ (Hsp40) homolog, subfamily C, member 11";
chr01	sim4cc	exon	5760434	5760519	98	-	.	gene_id "55735"; transcript_id "DNAJC11_transcript_01"; gene_name "DNAJC11"; gene_description "DnaJ (Hsp40) homolog, subfamily C, member 11";
chr01	sim4cc	CDS	5760434	5760519	.	-	0	gene_id "55735"; transcript_id "DNAJC11_transcript_01"; gene_name "DNAJC11"; gene_description "DnaJ (Hsp40) homolog, subfamily C, member 11";
chr01	sim4cc	exon	5761170	5761359	98	-	.	gene_id "55735"; transcript_id "DNAJC11_transcript_01"; gene_name "DNAJC11"; gene_description "DnaJ (Hsp40) homolog, subfamily C, member 11";
chr01	sim4cc	CDS	5761170	5761359	.	-	1	gene_id "55735"; transcript_id "DNAJC11_transcript_01"; gene_name "DNAJC11"; gene_description "DnaJ (Hsp40) homolog, subfamily C, member 11";
chr01	sim4cc	exon	5766982	5767055	93	-	.	gene_id "55735"; transcript_id "DNAJC11_transcript_01"; gene_name "DNAJC11"; gene_description "DnaJ (Hsp40) homolog, subfamily C, member 11";
chr01	sim4cc	CDS	5766982	5767055	.	-	0	gene_id "55735"; transcript_id "DNAJC11_transcript_01"; gene_name "DNAJC11"; gene_description "DnaJ (Hsp40) homolog, subfamily C, member 11";
chr01	sim4cc	exon	5768245	5768367	100	-	.	gene_id "55735"; transcript_id "DNAJC11_transcript_01"; gene_name "DNAJC11"; gene_description "DnaJ (Hsp40) homolog, subfamily C, member 11";
chr01	sim4cc	CDS	5768245	5768367	.	-	0	gene_id "55735"; transcript_id "DNAJC11_transcript_01"; gene_name "DNAJC11"; gene_description "DnaJ (Hsp40) homolog, subfamily C, member 11";
chr01	sim4cc	exon	5769346	5769474	99	-	.	gene_id "55735"; transcript_id "DNAJC11_transcript_01"; gene_name "DNAJC11"; gene_description "DnaJ (Hsp40) homolog, subfamily C, member 11";
chr01	sim4cc	CDS	5769346	5769474	.	-	0	gene_id "55735"; transcript_id "DNAJC11_transcript_01"; gene_name "DNAJC11"; gene_description "DnaJ (Hsp40) homolog, subfamily C, member 11";
chr01	sim4cc	exon	5780067	5780168	97	-	.	gene_id "55735"; transcript_id "DNAJC11_transcript_01"; gene_name "DNAJC11"; gene_description "DnaJ (Hsp40) homolog, subfamily C, member 11";
chr01	sim4cc	CDS	5780067	5780168	.	-	0	gene_id "55735"; transcript_id "DNAJC11_transcript_01"; gene_name "DNAJC11"; gene_description "DnaJ (Hsp40) homolog, subfamily C, member 11";
chr01	sim4cc	exon	5791342	5791415	100	-	.	gene_id "55735"; transcript_id "DNAJC11_transcript_01"; gene_name "DNAJC11"; gene_description "DnaJ (Hsp40) homolog, subfamily C, member 11";
chr01	sim4cc	CDS	5791342	5791415	.	-	2	gene_id "55735"; transcript_id "DNAJC11_transcript_01"; gene_name "DNAJC11"; gene_description "DnaJ (Hsp40) homolog, subfamily C, member 11";
chr01	sim4cc	exon	5794472	5794601	98	-	.	gene_id "55735"; transcript_id "DNAJC11_transcript_01"; gene_name "DNAJC11"; gene_description "DnaJ (Hsp40) homolog, subfamily C, member 11";
chr01	sim4cc	CDS	5794472	5794601	.	-	0	gene_id "55735"; transcript_id "DNAJC11_transcript_01"; gene_name "DNAJC11"; gene_description "DnaJ (Hsp40) homolog, subfamily C, member 11";
chr01	sim4cc	exon	5815692	5815869	98	-	.	gene_id "55735"; transcript_id "DNAJC11_transcript_01"; gene_name "DNAJC11"; gene_description "DnaJ (Hsp40) homolog, subfamily C, member 11";
chr01	sim4cc	CDS	5815692	5815763	.	-	0	gene_id "55735"; transcript_id "DNAJC11_transcript_01"; gene_name "DNAJC11"; gene_description "DnaJ (Hsp40) homolog, subfamily C, member 11";
chr01	sim4cc	start_codon	5815761	5815763	.	-	0	gene_id "55735"; transcript_id "DNAJC11_transcript_01"; gene_name "DNAJC11"; gene_description "DnaJ (Hsp40) homolog, subfamily C, member 11";
chr01	sim4cc	mRNA	6865866	6875831	.	+	.	gene_id "9341"; transcript_id "VAMP3_transcript_01"; gene_name "VAMP3"; gene_description "vesicle-associated membrane protein 3";
chr01	sim4cc	exon	6865866	6865978	.	+	.	gene_id "9341"; transcript_id "VAMP3_transcript_01"; gene_name "VAMP3"; gene_description "vesicle-associated membrane protein 3";
chr01	sim4cc	start_codon	6865977	6865978	.	+	0	gene_id "9341"; transcript_id "VAMP3_transcript_01"; gene_name "VAMP3"; gene_description "vesicle-associated membrane protein 3";
chr01	sim4cc	CDS	6865977	6865978	.	+	0	gene_id "9341"; transcript_id "VAMP3_transcript_01"; gene_name "VAMP3"; gene_description "vesicle-associated membrane protein 3";
chr01	sim4cc	exon	6868042	6868111	98	+	.	gene_id "9341"; transcript_id "VAMP3_transcript_01"; gene_name "VAMP3"; gene_description "vesicle-associated membrane protein 3";
chr01	sim4cc	start_codon	6868042	6868042	.	+	0	gene_id "9341"; transcript_id "VAMP3_transcript_01"; gene_name "VAMP3"; gene_description "vesicle-associated membrane protein 3";
chr01	sim4cc	CDS	6868042	6868111	.	+	1	gene_id "9341"; transcript_id "VAMP3_transcript_01"; gene_name "VAMP3"; gene_description "vesicle-associated membrane protein 3";
chr01	sim4cc	exon	6871546	6871704	98	+	.	gene_id "9341"; transcript_id "VAMP3_transcript_01"; gene_name "VAMP3"; gene_description "vesicle-associated membrane protein 3";
chr01	sim4cc	CDS	6871546	6871704	.	+	0	gene_id "9341"; transcript_id "VAMP3_transcript_01"; gene_name "VAMP3"; gene_description "vesicle-associated membrane protein 3";
chr01	sim4cc	exon	6872513	6872564	98	+	.	gene_id "9341"; transcript_id "VAMP3_transcript_01"; gene_name "VAMP3"; gene_description "vesicle-associated membrane protein 3";
chr01	sim4cc	CDS	6872513	6872564	.	+	0	gene_id "9341"; transcript_id "VAMP3_transcript_01"; gene_name "VAMP3"; gene_description "vesicle-associated membrane protein 3";
chr01	sim4cc	exon	6873995	6875831	94	+	.	gene_id "9341"; transcript_id "VAMP3_transcript_01"; gene_name "VAMP3"; gene_description "vesicle-associated membrane protein 3";
chr01	sim4cc	CDS	6873995	6874011	.	+	2	gene_id "9341"; transcript_id "VAMP3_transcript_01"; gene_name "VAMP3"; gene_description "vesicle-associated membrane protein 3";
chr01	sim4cc	stop_codon	6874012	6874014	.	+	2	gene_id "9341"; transcript_id "VAMP3_transcript_01"; gene_name "VAMP3"; gene_description "vesicle-associated membrane protein 3";
chr01	sim4cc	mRNA	6942179	6947353	.	-	.	gene_id "10911"; transcript_id "UTS2_transcript_01"; gene_name "UTS2"; gene_description "urotensin 2";
chr01	sim4cc	exon	6942179	6942454	94	-	.	gene_id "10911"; transcript_id "UTS2_transcript_01"; gene_name "UTS2"; gene_description "urotensin 2";
chr01	sim4cc	stop_codon	6942338	6942340	.	-	0	gene_id "10911"; transcript_id "UTS2_transcript_01"; gene_name "UTS2"; gene_description "urotensin 2";
chr01	sim4cc	CDS	6942341	6942454	.	-	0	gene_id "10911"; transcript_id "UTS2_transcript_01"; gene_name "UTS2"; gene_description "urotensin 2";
chr01	sim4cc	exon	6944202	6944245	97	-	.	gene_id "10911"; transcript_id "UTS2_transcript_01"; gene_name "UTS2"; gene_description "urotensin 2";
chr01	sim4cc	CDS	6944202	6944245	.	-	2	gene_id "10911"; transcript_id "UTS2_transcript_01"; gene_name "UTS2"; gene_description "urotensin 2";
chr01	sim4cc	exon	6945114	6945227	91	-	.	gene_id "10911"; transcript_id "UTS2_transcript_01"; gene_name "UTS2"; gene_description "urotensin 2";
chr01	sim4cc	CDS	6945114	6945227	.	-	2	gene_id "10911"; transcript_id "UTS2_transcript_01"; gene_name "UTS2"; gene_description "urotensin 2";
chr01	sim4cc	exon	6947210	6947353	93	-	.	gene_id "10911"; transcript_id "UTS2_transcript_01"; gene_name "UTS2"; gene_description "urotensin 2";
chr01	sim4cc	CDS	6947210	6947312	.	-	0	gene_id "10911"; transcript_id "UTS2_transcript_01"; gene_name "UTS2"; gene_description "urotensin 2";
chr01	sim4cc	start_codon	6947310	6947312	.	-	0	gene_id "10911"; transcript_id "UTS2_transcript_01"; gene_name "UTS2"; gene_description "urotensin 2";
chr01	sim4cc	mRNA	7013486	7034535	.	-	.	gene_id "3604"; transcript_id "TNFRSF9_transcript_01"; gene_name "TNFRSF9"; gene_description "tumor necrosis factor receptor superfamily, member 9";
chr01	sim4cc	exon	7013486	7013740	100	-	.	gene_id "3604"; transcript_id "TNFRSF9_transcript_01"; gene_name "TNFRSF9"; gene_description "tumor necrosis factor receptor superfamily, member 9";
chr01	sim4cc	stop_codon	7013652	7013654	.	-	0	gene_id "3604"; transcript_id "TNFRSF9_transcript_01"; gene_name "TNFRSF9"; gene_description "tumor necrosis factor receptor superfamily, member 9";
chr01	sim4cc	CDS	7013655	7013740	.	-	2	gene_id "3604"; transcript_id "TNFRSF9_transcript_01"; gene_name "TNFRSF9"; gene_description "tumor necrosis factor receptor superfamily, member 9";
chr01	sim4cc	exon	7026761	7026892	100	-	.	gene_id "3604"; transcript_id "TNFRSF9_transcript_01"; gene_name "TNFRSF9"; gene_description "tumor necrosis factor receptor superfamily, member 9";
chr01	sim4cc	CDS	7026761	7026892	.	-	2	gene_id "3604"; transcript_id "TNFRSF9_transcript_01"; gene_name "TNFRSF9"; gene_description "tumor necrosis factor receptor superfamily, member 9";
chr01	sim4cc	exon	7028324	7028454	100	-	.	gene_id "3604"; transcript_id "TNFRSF9_transcript_01"; gene_name "TNFRSF9"; gene_description "tumor necrosis factor receptor superfamily, member 9";
chr01	sim4cc	CDS	7028324	7028454	.	-	1	gene_id "3604"; transcript_id "TNFRSF9_transcript_01"; gene_name "TNFRSF9"; gene_description "tumor necrosis factor receptor superfamily, member 9";
chr01	sim4cc	exon	7031333	7031399	100	-	.	gene_id "3604"; transcript_id "TNFRSF9_transcript_01"; gene_name "TNFRSF9"; gene_description "tumor necrosis factor receptor superfamily, member 9";
chr01	sim4cc	CDS	7031333	7031399	.	-	2	gene_id "3604"; transcript_id "TNFRSF9_transcript_01"; gene_name "TNFRSF9"; gene_description "tumor necrosis factor receptor superfamily, member 9";
chr01	sim4cc	exon	7031820	7031957	100	-	.	gene_id "3604"; transcript_id "TNFRSF9_transcript_01"; gene_name "TNFRSF9"; gene_description "tumor necrosis factor receptor superfamily, member 9";
chr01	sim4cc	CDS	7031820	7031957	.	-	2	gene_id "3604"; transcript_id "TNFRSF9_transcript_01"; gene_name "TNFRSF9"; gene_description "tumor necrosis factor receptor superfamily, member 9";
chr01	sim4cc	exon	7032347	7032454	100	-	.	gene_id "3604"; transcript_id "TNFRSF9_transcript_01"; gene_name "TNFRSF9"; gene_description "tumor necrosis factor receptor superfamily, member 9";
chr01	sim4cc	CDS	7032347	7032454	.	-	2	gene_id "3604"; transcript_id "TNFRSF9_transcript_01"; gene_name "TNFRSF9"; gene_description "tumor necrosis factor receptor superfamily, member 9";
chr01	sim4cc	exon	7033603	7033786	100	-	.	gene_id "3604"; transcript_id "TNFRSF9_transcript_01"; gene_name "TNFRSF9"; gene_description "tumor necrosis factor receptor superfamily, member 9";
chr01	sim4cc	CDS	7033603	7033702	.	-	0	gene_id "3604"; transcript_id "TNFRSF9_transcript_01"; gene_name "TNFRSF9"; gene_description "tumor necrosis factor receptor superfamily, member 9";
chr01	sim4cc	start_codon	7033700	7033702	.	-	0	gene_id "3604"; transcript_id "TNFRSF9_transcript_01"; gene_name "TNFRSF9"; gene_description "tumor necrosis factor receptor superfamily, member 9";
chr01	sim4cc	exon	7034496	7034535	100	-	.	gene_id "3604"; transcript_id "TNFRSF9_transcript_01"; gene_name "TNFRSF9"; gene_description "tumor necrosis factor receptor superfamily, member 9";
chr01	sim4cc	mRNA	7054588	7079166	.	+	.	gene_id "11315"; transcript_id "PARK7_transcript_01"; gene_name "PARK7"; gene_description "parkinson protein 7";
chr01	sim4cc	exon	7054588	7054751	99	+	.	gene_id "11315"; transcript_id "PARK7_transcript_01"; gene_name "PARK7"; gene_description "parkinson protein 7";
chr01	sim4cc	exon	7055566	7055679	93	+	.	gene_id "11315"; transcript_id "PARK7_transcript_01"; gene_name "PARK7"; gene_description "parkinson protein 7";
chr01	sim4cc	start_codon	7055590	7055592	.	+	0	gene_id "11315"; transcript_id "PARK7_transcript_01"; gene_name "PARK7"; gene_description "parkinson protein 7";
chr01	sim4cc	CDS	7055590	7055679	.	+	0	gene_id "11315"; transcript_id "PARK7_transcript_01"; gene_name "PARK7"; gene_description "parkinson protein 7";
chr01	sim4cc	exon	7058113	7058214	99	+	.	gene_id "11315"; transcript_id "PARK7_transcript_01"; gene_name "PARK7"; gene_description "parkinson protein 7";
chr01	sim4cc	CDS	7058113	7058214	.	+	0	gene_id "11315"; transcript_id "PARK7_transcript_01"; gene_name "PARK7"; gene_description "parkinson protein 7";
chr01	sim4cc	exon	7062043	7062102	100	+	.	gene_id "11315"; transcript_id "PARK7_transcript_01"; gene_name "PARK7"; gene_description "parkinson protein 7";
chr01	sim4cc	CDS	7062043	7062102	.	+	0	gene_id "11315"; transcript_id "PARK7_transcript_01"; gene_name "PARK7"; gene_description "parkinson protein 7";
chr01	sim4cc	exon	7063620	7063689	100	+	.	gene_id "11315"; transcript_id "PARK7_transcript_01"; gene_name "PARK7"; gene_description "parkinson protein 7";
chr01	sim4cc	CDS	7063620	7063689	.	+	0	gene_id "11315"; transcript_id "PARK7_transcript_01"; gene_name "PARK7"; gene_description "parkinson protein 7";
chr01	sim4cc	exon	7070723	7070809	98	+	.	gene_id "11315"; transcript_id "PARK7_transcript_01"; gene_name "PARK7"; gene_description "parkinson protein 7";
chr01	sim4cc	CDS	7070723	7070809	.	+	2	gene_id "11315"; transcript_id "PARK7_transcript_01"; gene_name "PARK7"; gene_description "parkinson protein 7";
chr01	sim4cc	exon	7078549	7079166	99	+	.	gene_id "11315"; transcript_id "PARK7_transcript_01"; gene_name "PARK7"; gene_description "parkinson protein 7";
chr01	sim4cc	CDS	7078549	7078706	.	+	2	gene_id "11315"; transcript_id "PARK7_transcript_01"; gene_name "PARK7"; gene_description "parkinson protein 7";
chr01	sim4cc	stop_codon	7078707	7078709	.	+	2	gene_id "11315"; transcript_id "PARK7_transcript_01"; gene_name "PARK7"; gene_description "parkinson protein 7";
chr01	sim4cc	mRNA	7101746	7116305	.	-	.	gene_id "54206"; transcript_id "ERRFI1_transcript_01"; gene_name "ERRFI1"; gene_description "ERBB receptor feedback inhibitor 1";
chr01	sim4cc	exon	7101746	7104433	97	-	.	gene_id "54206"; transcript_id "ERRFI1_transcript_01"; gene_name "ERRFI1"; gene_description "ERBB receptor feedback inhibitor 1";
chr01	sim4cc	stop_codon	7103247	7103249	.	-	1	gene_id "54206"; transcript_id "ERRFI1_transcript_01"; gene_name "ERRFI1"; gene_description "ERBB receptor feedback inhibitor 1";
chr01	sim4cc	CDS	7103250	7104433	.	-	2	gene_id "54206"; transcript_id "ERRFI1_transcript_01"; gene_name "ERRFI1"; gene_description "ERBB receptor feedback inhibitor 1";
chr01	sim4cc	exon	7105334	7105410	100	-	.	gene_id "54206"; transcript_id "ERRFI1_transcript_01"; gene_name "ERRFI1"; gene_description "ERBB receptor feedback inhibitor 1";
chr01	sim4cc	CDS	7105334	7105410	.	-	1	gene_id "54206"; transcript_id "ERRFI1_transcript_01"; gene_name "ERRFI1"; gene_description "ERBB receptor feedback inhibitor 1";
chr01	sim4cc	exon	7105521	7105718	98	-	.	gene_id "54206"; transcript_id "ERRFI1_transcript_01"; gene_name "ERRFI1"; gene_description "ERBB receptor feedback inhibitor 1";
chr01	sim4cc	CDS	7105521	7105645	.	-	0	gene_id "54206"; transcript_id "ERRFI1_transcript_01"; gene_name "ERRFI1"; gene_description "ERBB receptor feedback inhibitor 1";
chr01	sim4cc	start_codon	7105643	7105645	.	-	0	gene_id "54206"; transcript_id "ERRFI1_transcript_01"; gene_name "ERRFI1"; gene_description "ERBB receptor feedback inhibitor 1";
chr01	sim4cc	exon	7116130	7116305	94	-	.	gene_id "54206"; transcript_id "ERRFI1_transcript_01"; gene_name "ERRFI1"; gene_description "ERBB receptor feedback inhibitor 1";
chr01	sim4cc	mRNA	7443417	7463013	.	+	.	gene_id "50651"; transcript_id "SLC45A1_transcript_01"; gene_name "SLC45A1"; gene_description "solute carrier family 45, member 1";
chr01	sim4cc	exon	7443417	7443813	98	+	.	gene_id "50651"; transcript_id "SLC45A1_transcript_01"; gene_name "SLC45A1"; gene_description "solute carrier family 45, member 1";
chr01	sim4cc	start_codon	7443417	7443419	.	+	0	gene_id "50651"; transcript_id "SLC45A1_transcript_01"; gene_name "SLC45A1"; gene_description "solute carrier family 45, member 1";
chr01	sim4cc	CDS	7443417	7443813	.	+	0	gene_id "50651"; transcript_id "SLC45A1_transcript_01"; gene_name "SLC45A1"; gene_description "solute carrier family 45, member 1";
chr01	sim4cc	exon	7444391	7444483	100	+	.	gene_id "50651"; transcript_id "SLC45A1_transcript_01"; gene_name "SLC45A1"; gene_description "solute carrier family 45, member 1";
chr01	sim4cc	CDS	7444391	7444483	.	+	2	gene_id "50651"; transcript_id "SLC45A1_transcript_01"; gene_name "SLC45A1"; gene_description "solute carrier family 45, member 1";
chr01	sim4cc	exon	7444910	7445134	96	+	.	gene_id "50651"; transcript_id "SLC45A1_transcript_01"; gene_name "SLC45A1"; gene_description "solute carrier family 45, member 1";
chr01	sim4cc	CDS	7444910	7445134	.	+	2	gene_id "50651"; transcript_id "SLC45A1_transcript_01"; gene_name "SLC45A1"; gene_description "solute carrier family 45, member 1";
chr01	sim4cc	exon	7449569	7450296	95	+	.	gene_id "50651"; transcript_id "SLC45A1_transcript_01"; gene_name "SLC45A1"; gene_description "solute carrier family 45, member 1";
chr01	sim4cc	CDS	7449569	7450296	.	+	2	gene_id "50651"; transcript_id "SLC45A1_transcript_01"; gene_name "SLC45A1"; gene_description "solute carrier family 45, member 1";
chr01	sim4cc	exon	7455099	7455252	94	+	.	gene_id "50651"; transcript_id "SLC45A1_transcript_01"; gene_name "SLC45A1"; gene_description "solute carrier family 45, member 1";
chr01	sim4cc	CDS	7455099	7455252	.	+	0	gene_id "50651"; transcript_id "SLC45A1_transcript_01"; gene_name "SLC45A1"; gene_description "solute carrier family 45, member 1";
chr01	sim4cc	exon	7457224	7457400	95	+	.	gene_id "50651"; transcript_id "SLC45A1_transcript_01"; gene_name "SLC45A1"; gene_description "solute carrier family 45, member 1";
chr01	sim4cc	CDS	7457224	7457400	.	+	2	gene_id "50651"; transcript_id "SLC45A1_transcript_01"; gene_name "SLC45A1"; gene_description "solute carrier family 45, member 1";
chr01	sim4cc	exon	7458895	7459100	96	+	.	gene_id "50651"; transcript_id "SLC45A1_transcript_01"; gene_name "SLC45A1"; gene_description "solute carrier family 45, member 1";
chr01	sim4cc	CDS	7458895	7459100	.	+	2	gene_id "50651"; transcript_id "SLC45A1_transcript_01"; gene_name "SLC45A1"; gene_description "solute carrier family 45, member 1";
chr01	sim4cc	exon	7462594	7463013	95	+	.	gene_id "50651"; transcript_id "SLC45A1_transcript_01"; gene_name "SLC45A1"; gene_description "solute carrier family 45, member 1";
chr01	sim4cc	CDS	7462594	7462857	.	+	0	gene_id "50651"; transcript_id "SLC45A1_transcript_01"; gene_name "SLC45A1"; gene_description "solute carrier family 45, member 1";
chr01	sim4cc	stop_codon	7462858	7462860	.	+	0	gene_id "50651"; transcript_id "SLC45A1_transcript_01"; gene_name "SLC45A1"; gene_description "solute carrier family 45, member 1";
chr01	sim4cc	mRNA	7982189	7999015	.	-	.	gene_id "2023"; transcript_id "ENO1_transcript_01"; gene_name "ENO1"; gene_description "enolase 1, (alpha)";
chr01	sim4cc	exon	7982189	7982623	99	-	.	gene_id "2023"; transcript_id "ENO1_transcript_01"; gene_name "ENO1"; gene_description "enolase 1, (alpha)";
chr01	sim4cc	stop_codon	7982554	7982556	.	-	0	gene_id "2023"; transcript_id "ENO1_transcript_01"; gene_name "ENO1"; gene_description "enolase 1, (alpha)";
chr01	sim4cc	CDS	7982557	7982623	.	-	1	gene_id "2023"; transcript_id "ENO1_transcript_01"; gene_name "ENO1"; gene_description "enolase 1, (alpha)";
chr01	sim4cc	exon	7984149	7984207	100	-	.	gene_id "2023"; transcript_id "ENO1_transcript_01"; gene_name "ENO1"; gene_description "enolase 1, (alpha)";
chr01	sim4cc	CDS	7984149	7984207	.	-	0	gene_id "2023"; transcript_id "ENO1_transcript_01"; gene_name "ENO1"; gene_description "enolase 1, (alpha)";
chr01	sim4cc	exon	7984498	7984606	100	-	.	gene_id "2023"; transcript_id "ENO1_transcript_01"; gene_name "ENO1"; gene_description "enolase 1, (alpha)";
chr01	sim4cc	CDS	7984498	7984606	.	-	1	gene_id "2023"; transcript_id "ENO1_transcript_01"; gene_name "ENO1"; gene_description "enolase 1, (alpha)";
chr01	sim4cc	exon	7985159	7985360	99	-	.	gene_id "2023"; transcript_id "ENO1_transcript_01"; gene_name "ENO1"; gene_description "enolase 1, (alpha)";
chr01	sim4cc	CDS	7985159	7985360	.	-	2	gene_id "2023"; transcript_id "ENO1_transcript_01"; gene_name "ENO1"; gene_description "enolase 1, (alpha)";
chr01	sim4cc	exon	7986486	7986683	100	-	.	gene_id "2023"; transcript_id "ENO1_transcript_01"; gene_name "ENO1"; gene_description "enolase 1, (alpha)";
chr01	sim4cc	CDS	7986486	7986683	.	-	2	gene_id "2023"; transcript_id "ENO1_transcript_01"; gene_name "ENO1"; gene_description "enolase 1, (alpha)";
chr01	sim4cc	exon	7987449	7987671	100	-	.	gene_id "2023"; transcript_id "ENO1_transcript_01"; gene_name "ENO1"; gene_description "enolase 1, (alpha)";
chr01	sim4cc	CDS	7987449	7987671	.	-	0	gene_id "2023"; transcript_id "ENO1_transcript_01"; gene_name "ENO1"; gene_description "enolase 1, (alpha)";
chr01	sim4cc	exon	7988282	7988415	100	-	.	gene_id "2023"; transcript_id "ENO1_transcript_01"; gene_name "ENO1"; gene_description "enolase 1, (alpha)";
chr01	sim4cc	CDS	7988282	7988415	.	-	2	gene_id "2023"; transcript_id "ENO1_transcript_01"; gene_name "ENO1"; gene_description "enolase 1, (alpha)";
chr01	sim4cc	exon	7989299	7989368	100	-	.	gene_id "2023"; transcript_id "ENO1_transcript_01"; gene_name "ENO1"; gene_description "enolase 1, (alpha)";
chr01	sim4cc	CDS	7989299	7989368	.	-	0	gene_id "2023"; transcript_id "ENO1_transcript_01"; gene_name "ENO1"; gene_description "enolase 1, (alpha)";
chr01	sim4cc	exon	7991753	7991811	100	-	.	gene_id "2023"; transcript_id "ENO1_transcript_01"; gene_name "ENO1"; gene_description "enolase 1, (alpha)";
chr01	sim4cc	CDS	7991753	7991811	.	-	2	gene_id "2023"; transcript_id "ENO1_transcript_01"; gene_name "ENO1"; gene_description "enolase 1, (alpha)";
chr01	sim4cc	exon	7993192	7993287	100	-	.	gene_id "2023"; transcript_id "ENO1_transcript_01"; gene_name "ENO1"; gene_description "enolase 1, (alpha)";
chr01	sim4cc	CDS	7993192	7993287	.	-	2	gene_id "2023"; transcript_id "ENO1_transcript_01"; gene_name "ENO1"; gene_description "enolase 1, (alpha)";
chr01	sim4cc	exon	7996164	7996257	98	-	.	gene_id "2023"; transcript_id "ENO1_transcript_01"; gene_name "ENO1"; gene_description "enolase 1, (alpha)";
chr01	sim4cc	CDS	7996164	7996248	.	-	0	gene_id "2023"; transcript_id "ENO1_transcript_01"; gene_name "ENO1"; gene_description "enolase 1, (alpha)";
chr01	sim4cc	start_codon	7996246	7996248	.	-	0	gene_id "2023"; transcript_id "ENO1_transcript_01"; gene_name "ENO1"; gene_description "enolase 1, (alpha)";
chr01	sim4cc	exon	7998894	7999015	99	-	.	gene_id "2023"; transcript_id "ENO1_transcript_01"; gene_name "ENO1"; gene_description "enolase 1, (alpha)";
chr01	sim4cc	mRNA	8073495	8106393	.	+	.	gene_id "765"; transcript_id "CA6_transcript_01"; gene_name "CA6"; gene_description "carbonic anhydrase VI";
chr01	sim4cc	exon	8073495	8073578	95	+	.	gene_id "765"; transcript_id "CA6_transcript_01"; gene_name "CA6"; gene_description "carbonic anhydrase VI";
chr01	sim4cc	start_codon	8073500	8073502	.	+	0	gene_id "765"; transcript_id "CA6_transcript_01"; gene_name "CA6"; gene_description "carbonic anhydrase VI";
chr01	sim4cc	CDS	8073500	8073578	.	+	0	gene_id "765"; transcript_id "CA6_transcript_01"; gene_name "CA6"; gene_description "carbonic anhydrase VI";
chr01	sim4cc	exon	8076876	8077055	100	+	.	gene_id "765"; transcript_id "CA6_transcript_01"; gene_name "CA6"; gene_description "carbonic anhydrase VI";
chr01	sim4cc	CDS	8076876	8077055	.	+	2	gene_id "765"; transcript_id "CA6_transcript_01"; gene_name "CA6"; gene_description "carbonic anhydrase VI";
chr01	sim4cc	exon	8086749	8086897	100	+	.	gene_id "765"; transcript_id "CA6_transcript_01"; gene_name "CA6"; gene_description "carbonic anhydrase VI";
chr01	sim4cc	CDS	8086749	8086897	.	+	2	gene_id "765"; transcript_id "CA6_transcript_01"; gene_name "CA6"; gene_description "carbonic anhydrase VI";
chr01	sim4cc	exon	8088500	8088592	100	+	.	gene_id "765"; transcript_id "CA6_transcript_01"; gene_name "CA6"; gene_description "carbonic anhydrase VI";
chr01	sim4cc	CDS	8088500	8088592	.	+	0	gene_id "765"; transcript_id "CA6_transcript_01"; gene_name "CA6"; gene_description "carbonic anhydrase VI";
chr01	sim4cc	exon	8092667	8092736	100	+	.	gene_id "765"; transcript_id "CA6_transcript_01"; gene_name "CA6"; gene_description "carbonic anhydrase VI";
chr01	sim4cc	CDS	8092667	8092736	.	+	0	gene_id "765"; transcript_id "CA6_transcript_01"; gene_name "CA6"; gene_description "carbonic anhydrase VI";
chr01	sim4cc	exon	8098295	8098452	98	+	.	gene_id "765"; transcript_id "CA6_transcript_01"; gene_name "CA6"; gene_description "carbonic anhydrase VI";
chr01	sim4cc	CDS	8098295	8098452	.	+	2	gene_id "765"; transcript_id "CA6_transcript_01"; gene_name "CA6"; gene_description "carbonic anhydrase VI";
chr01	sim4cc	exon	8102384	8102498	100	+	.	gene_id "765"; transcript_id "CA6_transcript_01"; gene_name "CA6"; gene_description "carbonic anhydrase VI";
chr01	sim4cc	CDS	8102384	8102498	.	+	0	gene_id "765"; transcript_id "CA6_transcript_01"; gene_name "CA6"; gene_description "carbonic anhydrase VI";
chr01	sim4cc	exon	8106117	8106393	99	+	.	gene_id "765"; transcript_id "CA6_transcript_01"; gene_name "CA6"; gene_description "carbonic anhydrase VI";
chr01	sim4cc	CDS	8106117	8106196	.	+	2	gene_id "765"; transcript_id "CA6_transcript_01"; gene_name "CA6"; gene_description "carbonic anhydrase VI";
chr01	sim4cc	stop_codon	8106197	8106199	.	+	2	gene_id "765"; transcript_id "CA6_transcript_01"; gene_name "CA6"; gene_description "carbonic anhydrase VI";
chr01	sim4cc	mRNA	8135291	8159563	.	-	.	gene_id "155184"; transcript_id "SLC2A7_transcript_01"; gene_name "SLC2A7"; gene_description "solute carrier family 2 (facilitated glucose transporter), member 7";
chr01	sim4cc	exon	8135291	8135512	94	-	.	gene_id "155184"; transcript_id "SLC2A7_transcript_01"; gene_name "SLC2A7"; gene_description "solute carrier family 2 (facilitated glucose transporter), member 7";
chr01	sim4cc	stop_codon	8135291	8135293	.	-	0	gene_id "155184"; transcript_id "SLC2A7_transcript_01"; gene_name "SLC2A7"; gene_description "solute carrier family 2 (facilitated glucose transporter), member 7";
chr01	sim4cc	CDS	8135294	8135512	.	-	0	gene_id "155184"; transcript_id "SLC2A7_transcript_01"; gene_name "SLC2A7"; gene_description "solute carrier family 2 (facilitated glucose transporter), member 7";
chr01	sim4cc	exon	8136742	8136869	96	-	.	gene_id "155184"; transcript_id "SLC2A7_transcript_01"; gene_name "SLC2A7"; gene_description "solute carrier family 2 (facilitated glucose transporter), member 7";
chr01	sim4cc	CDS	8136742	8136869	.	-	2	gene_id "155184"; transcript_id "SLC2A7_transcript_01"; gene_name "SLC2A7"; gene_description "solute carrier family 2 (facilitated glucose transporter), member 7";
chr01	sim4cc	exon	8139599	8139674	94	-	.	gene_id "155184"; transcript_id "SLC2A7_transcript_01"; gene_name "SLC2A7"; gene_description "solute carrier family 2 (facilitated glucose transporter), member 7";
chr01	sim4cc	CDS	8139599	8139674	.	-	0	gene_id "155184"; transcript_id "SLC2A7_transcript_01"; gene_name "SLC2A7"; gene_description "solute carrier family 2 (facilitated glucose transporter), member 7";
chr01	sim4cc	exon	8142743	8142844	96	-	.	gene_id "155184"; transcript_id "SLC2A7_transcript_01"; gene_name "SLC2A7"; gene_description "solute carrier family 2 (facilitated glucose transporter), member 7";
chr01	sim4cc	CDS	8142743	8142844	.	-	0	gene_id "155184"; transcript_id "SLC2A7_transcript_01"; gene_name "SLC2A7"; gene_description "solute carrier family 2 (facilitated glucose transporter), member 7";
chr01	sim4cc	exon	8146728	8146838	91	-	.	gene_id "155184"; transcript_id "SLC2A7_transcript_01"; gene_name "SLC2A7"; gene_description "solute carrier family 2 (facilitated glucose transporter), member 7";
chr01	sim4cc	CDS	8146728	8146838	.	-	0	gene_id "155184"; transcript_id "SLC2A7_transcript_01"; gene_name "SLC2A7"; gene_description "solute carrier family 2 (facilitated glucose transporter), member 7";
chr01	sim4cc	exon	8147876	8148063	93	-	.	gene_id "155184"; transcript_id "SLC2A7_transcript_01"; gene_name "SLC2A7"; gene_description "solute carrier family 2 (facilitated glucose transporter), member 7";
chr01	sim4cc	CDS	8147876	8148063	.	-	2	gene_id "155184"; transcript_id "SLC2A7_transcript_01"; gene_name "SLC2A7"; gene_description "solute carrier family 2 (facilitated glucose transporter), member 7";
chr01	sim4cc	exon	8148313	8148438	95	-	.	gene_id "155184"; transcript_id "SLC2A7_transcript_01"; gene_name "SLC2A7"; gene_description "solute carrier family 2 (facilitated glucose transporter), member 7";
chr01	sim4cc	CDS	8148313	8148438	.	-	2	gene_id "155184"; transcript_id "SLC2A7_transcript_01"; gene_name "SLC2A7"; gene_description "solute carrier family 2 (facilitated glucose transporter), member 7";
chr01	sim4cc	exon	8151424	8151576	96	-	.	gene_id "155184"; transcript_id "SLC2A7_transcript_01"; gene_name "SLC2A7"; gene_description "solute carrier family 2 (facilitated glucose transporter), member 7";
chr01	sim4cc	CDS	8151424	8151576	.	-	2	gene_id "155184"; transcript_id "SLC2A7_transcript_01"; gene_name "SLC2A7"; gene_description "solute carrier family 2 (facilitated glucose transporter), member 7";
chr01	sim4cc	exon	8152418	8152542	98	-	.	gene_id "155184"; transcript_id "SLC2A7_transcript_01"; gene_name "SLC2A7"; gene_description "solute carrier family 2 (facilitated glucose transporter), member 7";
chr01	sim4cc	CDS	8152418	8152542	.	-	1	gene_id "155184"; transcript_id "SLC2A7_transcript_01"; gene_name "SLC2A7"; gene_description "solute carrier family 2 (facilitated glucose transporter), member 7";
chr01	sim4cc	exon	8156148	8156308	96	-	.	gene_id "155184"; transcript_id "SLC2A7_transcript_01"; gene_name "SLC2A7"; gene_description "solute carrier family 2 (facilitated glucose transporter), member 7";
chr01	sim4cc	CDS	8156148	8156308	.	-	0	gene_id "155184"; transcript_id "SLC2A7_transcript_01"; gene_name "SLC2A7"; gene_description "solute carrier family 2 (facilitated glucose transporter), member 7";
chr01	sim4cc	exon	8158186	8158284	96	-	.	gene_id "155184"; transcript_id "SLC2A7_transcript_01"; gene_name "SLC2A7"; gene_description "solute carrier family 2 (facilitated glucose transporter), member 7";
chr01	sim4cc	CDS	8158186	8158284	.	-	0	gene_id "155184"; transcript_id "SLC2A7_transcript_01"; gene_name "SLC2A7"; gene_description "solute carrier family 2 (facilitated glucose transporter), member 7";
chr01	sim4cc	exon	8159513	8159563	98	-	.	gene_id "155184"; transcript_id "SLC2A7_transcript_01"; gene_name "SLC2A7"; gene_description "solute carrier family 2 (facilitated glucose transporter), member 7";
chr01	sim4cc	CDS	8159513	8159563	.	-	0	gene_id "155184"; transcript_id "SLC2A7_transcript_01"; gene_name "SLC2A7"; gene_description "solute carrier family 2 (facilitated glucose transporter), member 7";
chr01	sim4cc	start_codon	8159561	8159563	.	-	0	gene_id "155184"; transcript_id "SLC2A7_transcript_01"; gene_name "SLC2A7"; gene_description "solute carrier family 2 (facilitated glucose transporter), member 7";
chr01	sim4cc	mRNA	8169938	8201474	.	-	.	gene_id "6518"; transcript_id "SLC2A5_transcript_01"; gene_name "SLC2A5"; gene_description "solute carrier family 2 (facilitated glucose/fructose transporter), member 5";
chr01	sim4cc	exon	8169938	8170762	93	-	.	gene_id "6518"; transcript_id "SLC2A5_transcript_01"; gene_name "SLC2A5"; gene_description "solute carrier family 2 (facilitated glucose/fructose transporter), member 5";
chr01	sim4cc	stop_codon	8170559	8170561	.	-	0	gene_id "6518"; transcript_id "SLC2A5_transcript_01"; gene_name "SLC2A5"; gene_description "solute carrier family 2 (facilitated glucose/fructose transporter), member 5";
chr01	sim4cc	CDS	8170562	8170762	.	-	0	gene_id "6518"; transcript_id "SLC2A5_transcript_01"; gene_name "SLC2A5"; gene_description "solute carrier family 2 (facilitated glucose/fructose transporter), member 5";
chr01	sim4cc	exon	8170867	8170994	96	-	.	gene_id "6518"; transcript_id "SLC2A5_transcript_01"; gene_name "SLC2A5"; gene_description "solute carrier family 2 (facilitated glucose/fructose transporter), member 5";
chr01	sim4cc	CDS	8170867	8170994	.	-	2	gene_id "6518"; transcript_id "SLC2A5_transcript_01"; gene_name "SLC2A5"; gene_description "solute carrier family 2 (facilitated glucose/fructose transporter), member 5";
chr01	sim4cc	exon	8171398	8171473	92	-	.	gene_id "6518"; transcript_id "SLC2A5_transcript_01"; gene_name "SLC2A5"; gene_description "solute carrier family 2 (facilitated glucose/fructose transporter), member 5";
chr01	sim4cc	CDS	8171398	8171473	.	-	0	gene_id "6518"; transcript_id "SLC2A5_transcript_01"; gene_name "SLC2A5"; gene_description "solute carrier family 2 (facilitated glucose/fructose transporter), member 5";
chr01	sim4cc	exon	8171796	8171897	96	-	.	gene_id "6518"; transcript_id "SLC2A5_transcript_01"; gene_name "SLC2A5"; gene_description "solute carrier family 2 (facilitated glucose/fructose transporter), member 5";
chr01	sim4cc	CDS	8171796	8171897	.	-	0	gene_id "6518"; transcript_id "SLC2A5_transcript_01"; gene_name "SLC2A5"; gene_description "solute carrier family 2 (facilitated glucose/fructose transporter), member 5";
chr01	sim4cc	exon	8172494	8172604	96	-	.	gene_id "6518"; transcript_id "SLC2A5_transcript_01"; gene_name "SLC2A5"; gene_description "solute carrier family 2 (facilitated glucose/fructose transporter), member 5";
chr01	sim4cc	CDS	8172494	8172604	.	-	0	gene_id "6518"; transcript_id "SLC2A5_transcript_01"; gene_name "SLC2A5"; gene_description "solute carrier family 2 (facilitated glucose/fructose transporter), member 5";
chr01	sim4cc	exon	8172729	8172916	97	-	.	gene_id "6518"; transcript_id "SLC2A5_transcript_01"; gene_name "SLC2A5"; gene_description "solute carrier family 2 (facilitated glucose/fructose transporter), member 5";
chr01	sim4cc	CDS	8172729	8172916	.	-	2	gene_id "6518"; transcript_id "SLC2A5_transcript_01"; gene_name "SLC2A5"; gene_description "solute carrier family 2 (facilitated glucose/fructose transporter), member 5";
chr01	sim4cc	exon	8172993	8173118	97	-	.	gene_id "6518"; transcript_id "SLC2A5_transcript_01"; gene_name "SLC2A5"; gene_description "solute carrier family 2 (facilitated glucose/fructose transporter), member 5";
chr01	sim4cc	CDS	8172993	8173118	.	-	2	gene_id "6518"; transcript_id "SLC2A5_transcript_01"; gene_name "SLC2A5"; gene_description "solute carrier family 2 (facilitated glucose/fructose transporter), member 5";
chr01	sim4cc	exon	8174857	8175009	98	-	.	gene_id "6518"; transcript_id "SLC2A5_transcript_01"; gene_name "SLC2A5"; gene_description "solute carrier family 2 (facilitated glucose/fructose transporter), member 5";
chr01	sim4cc	CDS	8174857	8175009	.	-	2	gene_id "6518"; transcript_id "SLC2A5_transcript_01"; gene_name "SLC2A5"; gene_description "solute carrier family 2 (facilitated glucose/fructose transporter), member 5";
chr01	sim4cc	exon	8180503	8180627	97	-	.	gene_id "6518"; transcript_id "SLC2A5_transcript_01"; gene_name "SLC2A5"; gene_description "solute carrier family 2 (facilitated glucose/fructose transporter), member 5";
chr01	sim4cc	CDS	8180503	8180627	.	-	1	gene_id "6518"; transcript_id "SLC2A5_transcript_01"; gene_name "SLC2A5"; gene_description "solute carrier family 2 (facilitated glucose/fructose transporter), member 5";
chr01	sim4cc	exon	8190189	8190349	96	-	.	gene_id "6518"; transcript_id "SLC2A5_transcript_01"; gene_name "SLC2A5"; gene_description "solute carrier family 2 (facilitated glucose/fructose transporter), member 5";
chr01	sim4cc	CDS	8190189	8190349	.	-	0	gene_id "6518"; transcript_id "SLC2A5_transcript_01"; gene_name "SLC2A5"; gene_description "solute carrier family 2 (facilitated glucose/fructose transporter), member 5";
chr01	sim4cc	exon	8190889	8190987	94	-	.	gene_id "6518"; transcript_id "SLC2A5_transcript_01"; gene_name "SLC2A5"; gene_description "solute carrier family 2 (facilitated glucose/fructose transporter), member 5";
chr01	sim4cc	CDS	8190889	8190987	.	-	0	gene_id "6518"; transcript_id "SLC2A5_transcript_01"; gene_name "SLC2A5"; gene_description "solute carrier family 2 (facilitated glucose/fructose transporter), member 5";
chr01	sim4cc	exon	8201147	8201474	97	-	.	gene_id "6518"; transcript_id "SLC2A5_transcript_01"; gene_name "SLC2A5"; gene_description "solute carrier family 2 (facilitated glucose/fructose transporter), member 5";
chr01	sim4cc	CDS	8201147	8201182	.	-	0	gene_id "6518"; transcript_id "SLC2A5_transcript_01"; gene_name "SLC2A5"; gene_description "solute carrier family 2 (facilitated glucose/fructose transporter), member 5";
chr01	sim4cc	start_codon	8201180	8201182	.	-	0	gene_id "6518"; transcript_id "SLC2A5_transcript_01"; gene_name "SLC2A5"; gene_description "solute carrier family 2 (facilitated glucose/fructose transporter), member 5";
chr01	sim4cc	mRNA	8237067	8260668	.	-	.	gene_id "80045"; transcript_id "GPR157_transcript_01"; gene_name "GPR157"; gene_description "G protein-coupled receptor 157";
chr01	sim4cc	exon	8237067	8237284	96	-	.	gene_id "80045"; transcript_id "GPR157_transcript_01"; gene_name "GPR157"; gene_description "G protein-coupled receptor 157";
chr01	sim4cc	stop_codon	8237069	8237071	.	-	2	gene_id "80045"; transcript_id "GPR157_transcript_01"; gene_name "GPR157"; gene_description "G protein-coupled receptor 157";
chr01	sim4cc	CDS	8237072	8237284	.	-	0	gene_id "80045"; transcript_id "GPR157_transcript_01"; gene_name "GPR157"; gene_description "G protein-coupled receptor 157";
chr01	sim4cc	exon	8238122	8238316	92	-	.	gene_id "80045"; transcript_id "GPR157_transcript_01"; gene_name "GPR157"; gene_description "G protein-coupled receptor 157";
chr01	sim4cc	CDS	8238122	8238316	.	-	0	gene_id "80045"; transcript_id "GPR157_transcript_01"; gene_name "GPR157"; gene_description "G protein-coupled receptor 157";
chr01	sim4cc	exon	8243777	8243990	93	-	.	gene_id "80045"; transcript_id "GPR157_transcript_01"; gene_name "GPR157"; gene_description "G protein-coupled receptor 157";
chr01	sim4cc	CDS	8243777	8243990	.	-	1	gene_id "80045"; transcript_id "GPR157_transcript_01"; gene_name "GPR157"; gene_description "G protein-coupled receptor 157";
chr01	sim4cc	exon	8260143	8260668	94	-	.	gene_id "80045"; transcript_id "GPR157_transcript_01"; gene_name "GPR157"; gene_description "G protein-coupled receptor 157";
chr01	sim4cc	CDS	8260143	8260525	.	-	0	gene_id "80045"; transcript_id "GPR157_transcript_01"; gene_name "GPR157"; gene_description "G protein-coupled receptor 157";
chr01	sim4cc	start_codon	8260523	8260525	.	-	0	gene_id "80045"; transcript_id "GPR157_transcript_01"; gene_name "GPR157"; gene_description "G protein-coupled receptor 157";
chr01	sim4cc	mRNA	8367524	8397852	.	+	.	gene_id "9563"; transcript_id "H6PD_transcript_01"; gene_name "H6PD"; gene_description "hexose-6-phosphate dehydrogenase (glucose 1-dehydrogenase)";
chr01	sim4cc	exon	8367524	8367786	92	+	.	gene_id "9563"; transcript_id "H6PD_transcript_01"; gene_name "H6PD"; gene_description "hexose-6-phosphate dehydrogenase (glucose 1-dehydrogenase)";
chr01	sim4cc	exon	8376975	8377611	96	+	.	gene_id "9563"; transcript_id "H6PD_transcript_01"; gene_name "H6PD"; gene_description "hexose-6-phosphate dehydrogenase (glucose 1-dehydrogenase)";
chr01	sim4cc	start_codon	8376985	8376987	.	+	0	gene_id "9563"; transcript_id "H6PD_transcript_01"; gene_name "H6PD"; gene_description "hexose-6-phosphate dehydrogenase (glucose 1-dehydrogenase)";
chr01	sim4cc	CDS	8376985	8377611	.	+	0	gene_id "9563"; transcript_id "H6PD_transcript_01"; gene_name "H6PD"; gene_description "hexose-6-phosphate dehydrogenase (glucose 1-dehydrogenase)";
chr01	sim4cc	exon	8379016	8379133	95	+	.	gene_id "9563"; transcript_id "H6PD_transcript_01"; gene_name "H6PD"; gene_description "hexose-6-phosphate dehydrogenase (glucose 1-dehydrogenase)";
chr01	sim4cc	CDS	8379016	8379133	.	+	0	gene_id "9563"; transcript_id "H6PD_transcript_01"; gene_name "H6PD"; gene_description "hexose-6-phosphate dehydrogenase (glucose 1-dehydrogenase)";
chr01	sim4cc	exon	8392426	8392695	99	+	.	gene_id "9563"; transcript_id "H6PD_transcript_01"; gene_name "H6PD"; gene_description "hexose-6-phosphate dehydrogenase (glucose 1-dehydrogenase)";
chr01	sim4cc	CDS	8392426	8392695	.	+	2	gene_id "9563"; transcript_id "H6PD_transcript_01"; gene_name "H6PD"; gene_description "hexose-6-phosphate dehydrogenase (glucose 1-dehydrogenase)";
chr01	sim4cc	exon	8393875	8397852	92	+	.	gene_id "9563"; transcript_id "H6PD_transcript_01"; gene_name "H6PD"; gene_description "hexose-6-phosphate dehydrogenase (glucose 1-dehydrogenase)";
chr01	sim4cc	CDS	8393875	8395232	.	+	2	gene_id "9563"; transcript_id "H6PD_transcript_01"; gene_name "H6PD"; gene_description "hexose-6-phosphate dehydrogenase (glucose 1-dehydrogenase)";
chr01	sim4cc	stop_codon	8395233	8395235	.	+	2	gene_id "9563"; transcript_id "H6PD_transcript_01"; gene_name "H6PD"; gene_description "hexose-6-phosphate dehydrogenase (glucose 1-dehydrogenase)";
chr01	sim4cc	mRNA	8424991	8500273	.	+	.	gene_id "80176"; transcript_id "SPSB1_transcript_01"; gene_name "SPSB1"; gene_description "splA/ryanodine receptor domain and SOCS box containing 1";
chr01	sim4cc	exon	8424991	8425174	95	+	.	gene_id "80176"; transcript_id "SPSB1_transcript_01"; gene_name "SPSB1"; gene_description "splA/ryanodine receptor domain and SOCS box containing 1";
chr01	sim4cc	exon	8487716	8488557	96	+	.	gene_id "80176"; transcript_id "SPSB1_transcript_01"; gene_name "SPSB1"; gene_description "splA/ryanodine receptor domain and SOCS box containing 1";
chr01	sim4cc	start_codon	8487864	8487866	.	+	0	gene_id "80176"; transcript_id "SPSB1_transcript_01"; gene_name "SPSB1"; gene_description "splA/ryanodine receptor domain and SOCS box containing 1";
chr01	sim4cc	CDS	8487864	8488557	.	+	0	gene_id "80176"; transcript_id "SPSB1_transcript_01"; gene_name "SPSB1"; gene_description "splA/ryanodine receptor domain and SOCS box containing 1";
chr01	sim4cc	exon	8498197	8500273	93	+	.	gene_id "80176"; transcript_id "SPSB1_transcript_01"; gene_name "SPSB1"; gene_description "splA/ryanodine receptor domain and SOCS box containing 1";
chr01	sim4cc	CDS	8498197	8498321	.	+	2	gene_id "80176"; transcript_id "SPSB1_transcript_01"; gene_name "SPSB1"; gene_description "splA/ryanodine receptor domain and SOCS box containing 1";
chr01	sim4cc	stop_codon	8498322	8498324	.	+	2	gene_id "80176"; transcript_id "SPSB1_transcript_01"; gene_name "SPSB1"; gene_description "splA/ryanodine receptor domain and SOCS box containing 1";
chr01	sim4cc	mRNA	8660866	8706731	.	+	.	gene_id "84275"; transcript_id "SLC25A33_transcript_01"; gene_name "SLC25A33"; gene_description "solute carrier family 25 (pyrimidine nucleotide carrier), member 33";
chr01	sim4cc	exon	8660866	8660932	94	+	.	gene_id "84275"; transcript_id "SLC25A33_transcript_01"; gene_name "SLC25A33"; gene_description "solute carrier family 25 (pyrimidine nucleotide carrier), member 33";
chr01	sim4cc	start_codon	8660877	8660879	.	+	0	gene_id "84275"; transcript_id "SLC25A33_transcript_01"; gene_name "SLC25A33"; gene_description "solute carrier family 25 (pyrimidine nucleotide carrier), member 33";
chr01	sim4cc	CDS	8660877	8660932	.	+	0	gene_id "84275"; transcript_id "SLC25A33_transcript_01"; gene_name "SLC25A33"; gene_description "solute carrier family 25 (pyrimidine nucleotide carrier), member 33";
chr01	sim4cc	exon	8677395	8677574	100	+	.	gene_id "84275"; transcript_id "SLC25A33_transcript_01"; gene_name "SLC25A33"; gene_description "solute carrier family 25 (pyrimidine nucleotide carrier), member 33";
chr01	sim4cc	CDS	8677395	8677574	.	+	1	gene_id "84275"; transcript_id "SLC25A33_transcript_01"; gene_name "SLC25A33"; gene_description "solute carrier family 25 (pyrimidine nucleotide carrier), member 33";
chr01	sim4cc	exon	8693436	8693513	100	+	.	gene_id "84275"; transcript_id "SLC25A33_transcript_01"; gene_name "SLC25A33"; gene_description "solute carrier family 25 (pyrimidine nucleotide carrier), member 33";
chr01	sim4cc	CDS	8693436	8693513	.	+	1	gene_id "84275"; transcript_id "SLC25A33_transcript_01"; gene_name "SLC25A33"; gene_description "solute carrier family 25 (pyrimidine nucleotide carrier), member 33";
chr01	sim4cc	exon	8696094	8696194	100	+	.	gene_id "84275"; transcript_id "SLC25A33_transcript_01"; gene_name "SLC25A33"; gene_description "solute carrier family 25 (pyrimidine nucleotide carrier), member 33";
chr01	sim4cc	CDS	8696094	8696194	.	+	1	gene_id "84275"; transcript_id "SLC25A33_transcript_01"; gene_name "SLC25A33"; gene_description "solute carrier family 25 (pyrimidine nucleotide carrier), member 33";
chr01	sim4cc	exon	8698945	8699011	100	+	.	gene_id "84275"; transcript_id "SLC25A33_transcript_01"; gene_name "SLC25A33"; gene_description "solute carrier family 25 (pyrimidine nucleotide carrier), member 33";
chr01	sim4cc	CDS	8698945	8699011	.	+	2	gene_id "84275"; transcript_id "SLC25A33_transcript_01"; gene_name "SLC25A33"; gene_description "solute carrier family 25 (pyrimidine nucleotide carrier), member 33";
chr01	sim4cc	exon	8703605	8703885	100	+	.	gene_id "84275"; transcript_id "SLC25A33_transcript_01"; gene_name "SLC25A33"; gene_description "solute carrier family 25 (pyrimidine nucleotide carrier), member 33";
chr01	sim4cc	CDS	8703605	8703885	.	+	1	gene_id "84275"; transcript_id "SLC25A33_transcript_01"; gene_name "SLC25A33"; gene_description "solute carrier family 25 (pyrimidine nucleotide carrier), member 33";
chr01	sim4cc	exon	8706259	8706731	100	+	.	gene_id "84275"; transcript_id "SLC25A33_transcript_01"; gene_name "SLC25A33"; gene_description "solute carrier family 25 (pyrimidine nucleotide carrier), member 33";
chr01	sim4cc	CDS	8706259	8706458	.	+	2	gene_id "84275"; transcript_id "SLC25A33_transcript_01"; gene_name "SLC25A33"; gene_description "solute carrier family 25 (pyrimidine nucleotide carrier), member 33";
chr01	sim4cc	stop_codon	8706459	8706461	.	+	2	gene_id "84275"; transcript_id "SLC25A33_transcript_01"; gene_name "SLC25A33"; gene_description "solute carrier family 25 (pyrimidine nucleotide carrier), member 33";
chr01	sim4cc	mRNA	8713193	8739245	.	+	.	gene_id "199953"; transcript_id "TMEM201_transcript_01"; gene_name "TMEM201"; gene_description "transmembrane protein 201";
chr01	sim4cc	exon	8713193	8713362	99	+	.	gene_id "199953"; transcript_id "TMEM201_transcript_01"; gene_name "TMEM201"; gene_description "transmembrane protein 201";
chr01	sim4cc	start_codon	8713250	8713252	.	+	0	gene_id "199953"; transcript_id "TMEM201_transcript_01"; gene_name "TMEM201"; gene_description "transmembrane protein 201";
chr01	sim4cc	CDS	8713250	8713362	.	+	0	gene_id "199953"; transcript_id "TMEM201_transcript_01"; gene_name "TMEM201"; gene_description "transmembrane protein 201";
chr01	sim4cc	exon	8720258	8720378	100	+	.	gene_id "199953"; transcript_id "TMEM201_transcript_01"; gene_name "TMEM201"; gene_description "transmembrane protein 201";
chr01	sim4cc	CDS	8720258	8720378	.	+	1	gene_id "199953"; transcript_id "TMEM201_transcript_01"; gene_name "TMEM201"; gene_description "transmembrane protein 201";
chr01	sim4cc	exon	8721219	8721413	100	+	.	gene_id "199953"; transcript_id "TMEM201_transcript_01"; gene_name "TMEM201"; gene_description "transmembrane protein 201";
chr01	sim4cc	CDS	8721219	8721413	.	+	0	gene_id "199953"; transcript_id "TMEM201_transcript_01"; gene_name "TMEM201"; gene_description "transmembrane protein 201";
chr01	sim4cc	exon	8722807	8722983	100	+	.	gene_id "199953"; transcript_id "TMEM201_transcript_01"; gene_name "TMEM201"; gene_description "transmembrane protein 201";
chr01	sim4cc	CDS	8722807	8722983	.	+	0	gene_id "199953"; transcript_id "TMEM201_transcript_01"; gene_name "TMEM201"; gene_description "transmembrane protein 201";
chr01	sim4cc	exon	8725480	8725832	99	+	.	gene_id "199953"; transcript_id "TMEM201_transcript_01"; gene_name "TMEM201"; gene_description "transmembrane protein 201";
chr01	sim4cc	CDS	8725480	8725832	.	+	0	gene_id "199953"; transcript_id "TMEM201_transcript_01"; gene_name "TMEM201"; gene_description "transmembrane protein 201";
chr01	sim4cc	exon	8726446	8726649	100	+	.	gene_id "199953"; transcript_id "TMEM201_transcript_01"; gene_name "TMEM201"; gene_description "transmembrane protein 201";
chr01	sim4cc	CDS	8726446	8726649	.	+	1	gene_id "199953"; transcript_id "TMEM201_transcript_01"; gene_name "TMEM201"; gene_description "transmembrane protein 201";
chr01	sim4cc	exon	8731861	8732093	100	+	.	gene_id "199953"; transcript_id "TMEM201_transcript_01"; gene_name "TMEM201"; gene_description "transmembrane protein 201";
chr01	sim4cc	CDS	8731861	8732093	.	+	1	gene_id "199953"; transcript_id "TMEM201_transcript_01"; gene_name "TMEM201"; gene_description "transmembrane protein 201";
chr01	sim4cc	exon	8734363	8734434	100	+	.	gene_id "199953"; transcript_id "TMEM201_transcript_01"; gene_name "TMEM201"; gene_description "transmembrane protein 201";
chr01	sim4cc	CDS	8734363	8734434	.	+	2	gene_id "199953"; transcript_id "TMEM201_transcript_01"; gene_name "TMEM201"; gene_description "transmembrane protein 201";
chr01	sim4cc	exon	8735023	8735322	99	+	.	gene_id "199953"; transcript_id "TMEM201_transcript_01"; gene_name "TMEM201"; gene_description "transmembrane protein 201";
chr01	sim4cc	CDS	8735023	8735322	.	+	2	gene_id "199953"; transcript_id "TMEM201_transcript_01"; gene_name "TMEM201"; gene_description "transmembrane protein 201";
chr01	sim4cc	exon	8736264	8736401	100	+	.	gene_id "199953"; transcript_id "TMEM201_transcript_01"; gene_name "TMEM201"; gene_description "transmembrane protein 201";
chr01	sim4cc	CDS	8736264	8736401	.	+	2	gene_id "199953"; transcript_id "TMEM201_transcript_01"; gene_name "TMEM201"; gene_description "transmembrane protein 201";
chr01	sim4cc	exon	8737452	8739245	99	+	.	gene_id "199953"; transcript_id "TMEM201_transcript_01"; gene_name "TMEM201"; gene_description "transmembrane protein 201";
chr01	sim4cc	CDS	8737452	8737546	.	+	2	gene_id "199953"; transcript_id "TMEM201_transcript_01"; gene_name "TMEM201"; gene_description "transmembrane protein 201";
chr01	sim4cc	stop_codon	8737547	8737549	.	+	2	gene_id "199953"; transcript_id "TMEM201_transcript_01"; gene_name "TMEM201"; gene_description "transmembrane protein 201";
chr01	sim4cc	mRNA	8787045	8862847	.	+	.	gene_id "5293"; transcript_id "PIK3CD_transcript_01"; gene_name "PIK3CD"; gene_description "phosphatidylinositol-4,5-bisphosphate 3-kinase, catalytic subunit delta";
chr01	sim4cc	exon	8787045	8787093	100	+	.	gene_id "5293"; transcript_id "PIK3CD_transcript_01"; gene_name "PIK3CD"; gene_description "phosphatidylinositol-4,5-bisphosphate 3-kinase, catalytic subunit delta";
chr01	sim4cc	exon	8823246	8823350	100	+	.	gene_id "5293"; transcript_id "PIK3CD_transcript_01"; gene_name "PIK3CD"; gene_description "phosphatidylinositol-4,5-bisphosphate 3-kinase, catalytic subunit delta";
chr01	sim4cc	exon	8844515	8844687	100	+	.	gene_id "5293"; transcript_id "PIK3CD_transcript_01"; gene_name "PIK3CD"; gene_description "phosphatidylinositol-4,5-bisphosphate 3-kinase, catalytic subunit delta";
chr01	sim4cc	start_codon	8844547	8844549	.	+	0	gene_id "5293"; transcript_id "PIK3CD_transcript_01"; gene_name "PIK3CD"; gene_description "phosphatidylinositol-4,5-bisphosphate 3-kinase, catalytic subunit delta";
chr01	sim4cc	CDS	8844547	8844687	.	+	0	gene_id "5293"; transcript_id "PIK3CD_transcript_01"; gene_name "PIK3CD"; gene_description "phosphatidylinositol-4,5-bisphosphate 3-kinase, catalytic subunit delta";
chr01	sim4cc	exon	8849897	8850125	99	+	.	gene_id "5293"; transcript_id "PIK3CD_transcript_01"; gene_name "PIK3CD"; gene_description "phosphatidylinositol-4,5-bisphosphate 3-kinase, catalytic subunit delta";
chr01	sim4cc	CDS	8849897	8850125	.	+	0	gene_id "5293"; transcript_id "PIK3CD_transcript_01"; gene_name "PIK3CD"; gene_description "phosphatidylinositol-4,5-bisphosphate 3-kinase, catalytic subunit delta";
chr01	sim4cc	exon	8850205	8850434	100	+	.	gene_id "5293"; transcript_id "PIK3CD_transcript_01"; gene_name "PIK3CD"; gene_description "phosphatidylinositol-4,5-bisphosphate 3-kinase, catalytic subunit delta";
chr01	sim4cc	CDS	8850205	8850434	.	+	2	gene_id "5293"; transcript_id "PIK3CD_transcript_01"; gene_name "PIK3CD"; gene_description "phosphatidylinositol-4,5-bisphosphate 3-kinase, catalytic subunit delta";
chr01	sim4cc	exon	8850791	8850970	100	+	.	gene_id "5293"; transcript_id "PIK3CD_transcript_01"; gene_name "PIK3CD"; gene_description "phosphatidylinositol-4,5-bisphosphate 3-kinase, catalytic subunit delta";
chr01	sim4cc	CDS	8850791	8850970	.	+	0	gene_id "5293"; transcript_id "PIK3CD_transcript_01"; gene_name "PIK3CD"; gene_description "phosphatidylinositol-4,5-bisphosphate 3-kinase, catalytic subunit delta";
chr01	sim4cc	exon	8851311	8851460	100	+	.	gene_id "5293"; transcript_id "PIK3CD_transcript_01"; gene_name "PIK3CD"; gene_description "phosphatidylinositol-4,5-bisphosphate 3-kinase, catalytic subunit delta";
chr01	sim4cc	CDS	8851311	8851460	.	+	0	gene_id "5293"; transcript_id "PIK3CD_transcript_01"; gene_name "PIK3CD"; gene_description "phosphatidylinositol-4,5-bisphosphate 3-kinase, catalytic subunit delta";
chr01	sim4cc	exon	8851885	8851974	100	+	.	gene_id "5293"; transcript_id "PIK3CD_transcript_01"; gene_name "PIK3CD"; gene_description "phosphatidylinositol-4,5-bisphosphate 3-kinase, catalytic subunit delta";
chr01	sim4cc	CDS	8851885	8851974	.	+	0	gene_id "5293"; transcript_id "PIK3CD_transcript_01"; gene_name "PIK3CD"; gene_description "phosphatidylinositol-4,5-bisphosphate 3-kinase, catalytic subunit delta";
chr01	sim4cc	exon	8853022	8853243	100	+	.	gene_id "5293"; transcript_id "PIK3CD_transcript_01"; gene_name "PIK3CD"; gene_description "phosphatidylinositol-4,5-bisphosphate 3-kinase, catalytic subunit delta";
chr01	sim4cc	CDS	8853022	8853243	.	+	0	gene_id "5293"; transcript_id "PIK3CD_transcript_01"; gene_name "PIK3CD"; gene_description "phosphatidylinositol-4,5-bisphosphate 3-kinase, catalytic subunit delta";
chr01	sim4cc	exon	8854535	8854631	98	+	.	gene_id "5293"; transcript_id "PIK3CD_transcript_01"; gene_name "PIK3CD"; gene_description "phosphatidylinositol-4,5-bisphosphate 3-kinase, catalytic subunit delta";
chr01	sim4cc	CDS	8854535	8854631	.	+	0	gene_id "5293"; transcript_id "PIK3CD_transcript_01"; gene_name "PIK3CD"; gene_description "phosphatidylinositol-4,5-bisphosphate 3-kinase, catalytic subunit delta";
chr01	sim4cc	exon	8854726	8854856	99	+	.	gene_id "5293"; transcript_id "PIK3CD_transcript_01"; gene_name "PIK3CD"; gene_description "phosphatidylinositol-4,5-bisphosphate 3-kinase, catalytic subunit delta";
chr01	sim4cc	CDS	8854726	8854856	.	+	2	gene_id "5293"; transcript_id "PIK3CD_transcript_01"; gene_name "PIK3CD"; gene_description "phosphatidylinositol-4,5-bisphosphate 3-kinase, catalytic subunit delta";
chr01	sim4cc	exon	8855225	8855275	98	+	.	gene_id "5293"; transcript_id "PIK3CD_transcript_01"; gene_name "PIK3CD"; gene_description "phosphatidylinositol-4,5-bisphosphate 3-kinase, catalytic subunit delta";
chr01	sim4cc	CDS	8855225	8855275	.	+	0	gene_id "5293"; transcript_id "PIK3CD_transcript_01"; gene_name "PIK3CD"; gene_description "phosphatidylinositol-4,5-bisphosphate 3-kinase, catalytic subunit delta";
chr01	sim4cc	exon	8855355	8855522	100	+	.	gene_id "5293"; transcript_id "PIK3CD_transcript_01"; gene_name "PIK3CD"; gene_description "phosphatidylinositol-4,5-bisphosphate 3-kinase, catalytic subunit delta";
chr01	sim4cc	CDS	8855355	8855522	.	+	0	gene_id "5293"; transcript_id "PIK3CD_transcript_01"; gene_name "PIK3CD"; gene_description "phosphatidylinositol-4,5-bisphosphate 3-kinase, catalytic subunit delta";
chr01	sim4cc	exon	8855790	8855911	100	+	.	gene_id "5293"; transcript_id "PIK3CD_transcript_01"; gene_name "PIK3CD"; gene_description "phosphatidylinositol-4,5-bisphosphate 3-kinase, catalytic subunit delta";
chr01	sim4cc	CDS	8855790	8855911	.	+	0	gene_id "5293"; transcript_id "PIK3CD_transcript_01"; gene_name "PIK3CD"; gene_description "phosphatidylinositol-4,5-bisphosphate 3-kinase, catalytic subunit delta";
chr01	sim4cc	exon	8856107	8856250	100	+	.	gene_id "5293"; transcript_id "PIK3CD_transcript_01"; gene_name "PIK3CD"; gene_description "phosphatidylinositol-4,5-bisphosphate 3-kinase, catalytic subunit delta";
chr01	sim4cc	CDS	8856107	8856250	.	+	1	gene_id "5293"; transcript_id "PIK3CD_transcript_01"; gene_name "PIK3CD"; gene_description "phosphatidylinositol-4,5-bisphosphate 3-kinase, catalytic subunit delta";
chr01	sim4cc	exon	8856424	8856523	100	+	.	gene_id "5293"; transcript_id "PIK3CD_transcript_01"; gene_name "PIK3CD"; gene_description "phosphatidylinositol-4,5-bisphosphate 3-kinase, catalytic subunit delta";
chr01	sim4cc	CDS	8856424	8856523	.	+	1	gene_id "5293"; transcript_id "PIK3CD_transcript_01"; gene_name "PIK3CD"; gene_description "phosphatidylinositol-4,5-bisphosphate 3-kinase, catalytic subunit delta";
chr01	sim4cc	exon	8856637	8856815	100	+	.	gene_id "5293"; transcript_id "PIK3CD_transcript_01"; gene_name "PIK3CD"; gene_description "phosphatidylinositol-4,5-bisphosphate 3-kinase, catalytic subunit delta";
chr01	sim4cc	CDS	8856637	8856815	.	+	0	gene_id "5293"; transcript_id "PIK3CD_transcript_01"; gene_name "PIK3CD"; gene_description "phosphatidylinositol-4,5-bisphosphate 3-kinase, catalytic subunit delta";
chr01	sim4cc	exon	8856904	8857016	100	+	.	gene_id "5293"; transcript_id "PIK3CD_transcript_01"; gene_name "PIK3CD"; gene_description "phosphatidylinositol-4,5-bisphosphate 3-kinase, catalytic subunit delta";
chr01	sim4cc	CDS	8856904	8857016	.	+	1	gene_id "5293"; transcript_id "PIK3CD_transcript_01"; gene_name "PIK3CD"; gene_description "phosphatidylinositol-4,5-bisphosphate 3-kinase, catalytic subunit delta";
chr01	sim4cc	exon	8857189	8857267	98	+	.	gene_id "5293"; transcript_id "PIK3CD_transcript_01"; gene_name "PIK3CD"; gene_description "phosphatidylinositol-4,5-bisphosphate 3-kinase, catalytic subunit delta";
chr01	sim4cc	CDS	8857189	8857267	.	+	2	gene_id "5293"; transcript_id "PIK3CD_transcript_01"; gene_name "PIK3CD"; gene_description "phosphatidylinositol-4,5-bisphosphate 3-kinase, catalytic subunit delta";
chr01	sim4cc	exon	8857786	8857953	100	+	.	gene_id "5293"; transcript_id "PIK3CD_transcript_01"; gene_name "PIK3CD"; gene_description "phosphatidylinositol-4,5-bisphosphate 3-kinase, catalytic subunit delta";
chr01	sim4cc	CDS	8857786	8857953	.	+	1	gene_id "5293"; transcript_id "PIK3CD_transcript_01"; gene_name "PIK3CD"; gene_description "phosphatidylinositol-4,5-bisphosphate 3-kinase, catalytic subunit delta";
chr01	sim4cc	exon	8858632	8858755	100	+	.	gene_id "5293"; transcript_id "PIK3CD_transcript_01"; gene_name "PIK3CD"; gene_description "phosphatidylinositol-4,5-bisphosphate 3-kinase, catalytic subunit delta";
chr01	sim4cc	CDS	8858632	8858755	.	+	1	gene_id "5293"; transcript_id "PIK3CD_transcript_01"; gene_name "PIK3CD"; gene_description "phosphatidylinositol-4,5-bisphosphate 3-kinase, catalytic subunit delta";
chr01	sim4cc	exon	8858939	8859084	100	+	.	gene_id "5293"; transcript_id "PIK3CD_transcript_01"; gene_name "PIK3CD"; gene_description "phosphatidylinositol-4,5-bisphosphate 3-kinase, catalytic subunit delta";
chr01	sim4cc	CDS	8858939	8859084	.	+	0	gene_id "5293"; transcript_id "PIK3CD_transcript_01"; gene_name "PIK3CD"; gene_description "phosphatidylinositol-4,5-bisphosphate 3-kinase, catalytic subunit delta";
chr01	sim4cc	exon	8859469	8859601	99	+	.	gene_id "5293"; transcript_id "PIK3CD_transcript_01"; gene_name "PIK3CD"; gene_description "phosphatidylinositol-4,5-bisphosphate 3-kinase, catalytic subunit delta";
chr01	sim4cc	CDS	8859469	8859601	.	+	1	gene_id "5293"; transcript_id "PIK3CD_transcript_01"; gene_name "PIK3CD"; gene_description "phosphatidylinositol-4,5-bisphosphate 3-kinase, catalytic subunit delta";
chr01	sim4cc	exon	8860678	8862847	99	+	.	gene_id "5293"; transcript_id "PIK3CD_transcript_01"; gene_name "PIK3CD"; gene_description "phosphatidylinositol-4,5-bisphosphate 3-kinase, catalytic subunit delta";
chr01	sim4cc	CDS	8860678	8860812	.	+	0	gene_id "5293"; transcript_id "PIK3CD_transcript_01"; gene_name "PIK3CD"; gene_description "phosphatidylinositol-4,5-bisphosphate 3-kinase, catalytic subunit delta";
chr01	sim4cc	stop_codon	8860813	8860815	.	+	0	gene_id "5293"; transcript_id "PIK3CD_transcript_01"; gene_name "PIK3CD"; gene_description "phosphatidylinositol-4,5-bisphosphate 3-kinase, catalytic subunit delta";
chr01	sim4cc	mRNA	8862757	8960250	.	-	.	gene_id "22883"; transcript_id "CLSTN1_transcript_01"; gene_name "CLSTN1"; gene_description "calsyntenin 1";
chr01	sim4cc	exon	8862757	8864482	99	-	.	gene_id "22883"; transcript_id "CLSTN1_transcript_01"; gene_name "CLSTN1"; gene_description "calsyntenin 1";
chr01	sim4cc	stop_codon	8864285	8864287	.	-	2	gene_id "22883"; transcript_id "CLSTN1_transcript_01"; gene_name "CLSTN1"; gene_description "calsyntenin 1";
chr01	sim4cc	CDS	8864288	8864482	.	-	0	gene_id "22883"; transcript_id "CLSTN1_transcript_01"; gene_name "CLSTN1"; gene_description "calsyntenin 1";
chr01	sim4cc	exon	8865271	8865455	100	-	.	gene_id "22883"; transcript_id "CLSTN1_transcript_01"; gene_name "CLSTN1"; gene_description "calsyntenin 1";
chr01	sim4cc	CDS	8865271	8865455	.	-	2	gene_id "22883"; transcript_id "CLSTN1_transcript_01"; gene_name "CLSTN1"; gene_description "calsyntenin 1";
chr01	sim4cc	exon	8865830	8865965	99	-	.	gene_id "22883"; transcript_id "CLSTN1_transcript_01"; gene_name "CLSTN1"; gene_description "calsyntenin 1";
chr01	sim4cc	CDS	8865830	8865965	.	-	0	gene_id "22883"; transcript_id "CLSTN1_transcript_01"; gene_name "CLSTN1"; gene_description "calsyntenin 1";
chr01	sim4cc	exon	8867490	8867635	100	-	.	gene_id "22883"; transcript_id "CLSTN1_transcript_01"; gene_name "CLSTN1"; gene_description "calsyntenin 1";
chr01	sim4cc	CDS	8867490	8867635	.	-	2	gene_id "22883"; transcript_id "CLSTN1_transcript_01"; gene_name "CLSTN1"; gene_description "calsyntenin 1";
chr01	sim4cc	exon	8868060	8868230	100	-	.	gene_id "22883"; transcript_id "CLSTN1_transcript_01"; gene_name "CLSTN1"; gene_description "calsyntenin 1";
chr01	sim4cc	CDS	8868060	8868230	.	-	2	gene_id "22883"; transcript_id "CLSTN1_transcript_01"; gene_name "CLSTN1"; gene_description "calsyntenin 1";
chr01	sim4cc	exon	8869017	8869243	100	-	.	gene_id "22883"; transcript_id "CLSTN1_transcript_01"; gene_name "CLSTN1"; gene_description "calsyntenin 1";
chr01	sim4cc	CDS	8869017	8869243	.	-	1	gene_id "22883"; transcript_id "CLSTN1_transcript_01"; gene_name "CLSTN1"; gene_description "calsyntenin 1";
chr01	sim4cc	exon	8869855	8870003	100	-	.	gene_id "22883"; transcript_id "CLSTN1_transcript_01"; gene_name "CLSTN1"; gene_description "calsyntenin 1";
chr01	sim4cc	CDS	8869855	8870003	.	-	0	gene_id "22883"; transcript_id "CLSTN1_transcript_01"; gene_name "CLSTN1"; gene_description "calsyntenin 1";
chr01	sim4cc	exon	8870269	8870426	100	-	.	gene_id "22883"; transcript_id "CLSTN1_transcript_01"; gene_name "CLSTN1"; gene_description "calsyntenin 1";
chr01	sim4cc	CDS	8870269	8870426	.	-	2	gene_id "22883"; transcript_id "CLSTN1_transcript_01"; gene_name "CLSTN1"; gene_description "calsyntenin 1";
chr01	sim4cc	exon	8871841	8871897	100	-	.	gene_id "22883"; transcript_id "CLSTN1_transcript_01"; gene_name "CLSTN1"; gene_description "calsyntenin 1";
chr01	sim4cc	CDS	8871841	8871897	.	-	2	gene_id "22883"; transcript_id "CLSTN1_transcript_01"; gene_name "CLSTN1"; gene_description "calsyntenin 1";
chr01	sim4cc	exon	8875134	8875296	100	-	.	gene_id "22883"; transcript_id "CLSTN1_transcript_01"; gene_name "CLSTN1"; gene_description "calsyntenin 1";
chr01	sim4cc	CDS	8875134	8875296	.	-	0	gene_id "22883"; transcript_id "CLSTN1_transcript_01"; gene_name "CLSTN1"; gene_description "calsyntenin 1";
chr01	sim4cc	exon	8879761	8879882	100	-	.	gene_id "22883"; transcript_id "CLSTN1_transcript_01"; gene_name "CLSTN1"; gene_description "calsyntenin 1";
chr01	sim4cc	CDS	8879761	8879882	.	-	2	gene_id "22883"; transcript_id "CLSTN1_transcript_01"; gene_name "CLSTN1"; gene_description "calsyntenin 1";
chr01	sim4cc	exon	8880270	8880518	100	-	.	gene_id "22883"; transcript_id "CLSTN1_transcript_01"; gene_name "CLSTN1"; gene_description "calsyntenin 1";
chr01	sim4cc	CDS	8880270	8880518	.	-	2	gene_id "22883"; transcript_id "CLSTN1_transcript_01"; gene_name "CLSTN1"; gene_description "calsyntenin 1";
chr01	sim4cc	exon	8885228	8885413	100	-	.	gene_id "22883"; transcript_id "CLSTN1_transcript_01"; gene_name "CLSTN1"; gene_description "calsyntenin 1";
chr01	sim4cc	CDS	8885228	8885413	.	-	2	gene_id "22883"; transcript_id "CLSTN1_transcript_01"; gene_name "CLSTN1"; gene_description "calsyntenin 1";
chr01	sim4cc	exon	8885842	8885991	100	-	.	gene_id "22883"; transcript_id "CLSTN1_transcript_01"; gene_name "CLSTN1"; gene_description "calsyntenin 1";
chr01	sim4cc	CDS	8885842	8885991	.	-	2	gene_id "22883"; transcript_id "CLSTN1_transcript_01"; gene_name "CLSTN1"; gene_description "calsyntenin 1";
chr01	sim4cc	exon	8887529	8887737	100	-	.	gene_id "22883"; transcript_id "CLSTN1_transcript_01"; gene_name "CLSTN1"; gene_description "calsyntenin 1";
chr01	sim4cc	CDS	8887529	8887737	.	-	1	gene_id "22883"; transcript_id "CLSTN1_transcript_01"; gene_name "CLSTN1"; gene_description "calsyntenin 1";
chr01	sim4cc	exon	8891081	8891276	100	-	.	gene_id "22883"; transcript_id "CLSTN1_transcript_01"; gene_name "CLSTN1"; gene_description "calsyntenin 1";
chr01	sim4cc	CDS	8891081	8891276	.	-	2	gene_id "22883"; transcript_id "CLSTN1_transcript_01"; gene_name "CLSTN1"; gene_description "calsyntenin 1";
chr01	sim4cc	exon	8907146	8907268	100	-	.	gene_id "22883"; transcript_id "CLSTN1_transcript_01"; gene_name "CLSTN1"; gene_description "calsyntenin 1";
chr01	sim4cc	CDS	8907146	8907268	.	-	2	gene_id "22883"; transcript_id "CLSTN1_transcript_01"; gene_name "CLSTN1"; gene_description "calsyntenin 1";
chr01	sim4cc	exon	8960022	8960250	100	-	.	gene_id "22883"; transcript_id "CLSTN1_transcript_01"; gene_name "CLSTN1"; gene_description "calsyntenin 1";
chr01	sim4cc	CDS	8960022	8960112	.	-	0	gene_id "22883"; transcript_id "CLSTN1_transcript_01"; gene_name "CLSTN1"; gene_description "calsyntenin 1";
chr01	sim4cc	start_codon	8960110	8960112	.	-	0	gene_id "22883"; transcript_id "CLSTN1_transcript_01"; gene_name "CLSTN1"; gene_description "calsyntenin 1";
chr01	sim4cc	mRNA	8981632	9048569	.	-	.	gene_id "56998"; transcript_id "CTNNBIP1_transcript_01"; gene_name "CTNNBIP1"; gene_description "catenin, beta interacting protein 1";
chr01	sim4cc	exon	8981632	8984133	99	-	.	gene_id "56998"; transcript_id "CTNNBIP1_transcript_01"; gene_name "CTNNBIP1"; gene_description "catenin, beta interacting protein 1";
chr01	sim4cc	stop_codon	8984075	8984077	.	-	0	gene_id "56998"; transcript_id "CTNNBIP1_transcript_01"; gene_name "CTNNBIP1"; gene_description "catenin, beta interacting protein 1";
chr01	sim4cc	CDS	8984078	8984133	.	-	2	gene_id "56998"; transcript_id "CTNNBIP1_transcript_01"; gene_name "CTNNBIP1"; gene_description "catenin, beta interacting protein 1";
chr01	sim4cc	exon	9007329	9007419	100	-	.	gene_id "56998"; transcript_id "CTNNBIP1_transcript_01"; gene_name "CTNNBIP1"; gene_description "catenin, beta interacting protein 1";
chr01	sim4cc	CDS	9007329	9007419	.	-	0	gene_id "56998"; transcript_id "CTNNBIP1_transcript_01"; gene_name "CTNNBIP1"; gene_description "catenin, beta interacting protein 1";
chr01	sim4cc	exon	9008142	9008261	98	-	.	gene_id "56998"; transcript_id "CTNNBIP1_transcript_01"; gene_name "CTNNBIP1"; gene_description "catenin, beta interacting protein 1";
chr01	sim4cc	CDS	9008142	9008237	.	-	0	gene_id "56998"; transcript_id "CTNNBIP1_transcript_01"; gene_name "CTNNBIP1"; gene_description "catenin, beta interacting protein 1";
chr01	sim4cc	start_codon	9008235	9008237	.	-	0	gene_id "56998"; transcript_id "CTNNBIP1_transcript_01"; gene_name "CTNNBIP1"; gene_description "catenin, beta interacting protein 1";
chr01	sim4cc	exon	9014029	9014113	98	-	.	gene_id "56998"; transcript_id "CTNNBIP1_transcript_01"; gene_name "CTNNBIP1"; gene_description "catenin, beta interacting protein 1";
chr01	sim4cc	exon	9048498	9048569	100	-	.	gene_id "56998"; transcript_id "CTNNBIP1_transcript_01"; gene_name "CTNNBIP1"; gene_description "catenin, beta interacting protein 1";
chr01	sim4cc	mRNA	9068439	9084015	.	-	.	gene_id "84328"; transcript_id "LZIC_transcript_01"; gene_name "LZIC"; gene_description "leucine zipper and CTNNBIP1 domain containing";
chr01	sim4cc	exon	9068439	9069174	94	-	.	gene_id "84328"; transcript_id "LZIC_transcript_01"; gene_name "LZIC"; gene_description "leucine zipper and CTNNBIP1 domain containing";
chr01	sim4cc	stop_codon	9069116	9069118	.	-	2	gene_id "84328"; transcript_id "LZIC_transcript_01"; gene_name "LZIC"; gene_description "leucine zipper and CTNNBIP1 domain containing";
chr01	sim4cc	CDS	9069119	9069174	.	-	2	gene_id "84328"; transcript_id "LZIC_transcript_01"; gene_name "LZIC"; gene_description "leucine zipper and CTNNBIP1 domain containing";
chr01	sim4cc	exon	9070844	9070925	100	-	.	gene_id "84328"; transcript_id "LZIC_transcript_01"; gene_name "LZIC"; gene_description "leucine zipper and CTNNBIP1 domain containing";
chr01	sim4cc	CDS	9070844	9070925	.	-	0	gene_id "84328"; transcript_id "LZIC_transcript_01"; gene_name "LZIC"; gene_description "leucine zipper and CTNNBIP1 domain containing";
chr01	sim4cc	exon	9071819	9071914	97	-	.	gene_id "84328"; transcript_id "LZIC_transcript_01"; gene_name "LZIC"; gene_description "leucine zipper and CTNNBIP1 domain containing";
chr01	sim4cc	CDS	9071819	9071914	.	-	0	gene_id "84328"; transcript_id "LZIC_transcript_01"; gene_name "LZIC"; gene_description "leucine zipper and CTNNBIP1 domain containing";
chr01	sim4cc	exon	9075169	9075267	100	-	.	gene_id "84328"; transcript_id "LZIC_transcript_01"; gene_name "LZIC"; gene_description "leucine zipper and CTNNBIP1 domain containing";
chr01	sim4cc	CDS	9075169	9075267	.	-	0	gene_id "84328"; transcript_id "LZIC_transcript_01"; gene_name "LZIC"; gene_description "leucine zipper and CTNNBIP1 domain containing";
chr01	sim4cc	exon	9077025	9077160	97	-	.	gene_id "84328"; transcript_id "LZIC_transcript_01"; gene_name "LZIC"; gene_description "leucine zipper and CTNNBIP1 domain containing";
chr01	sim4cc	CDS	9077025	9077160	.	-	1	gene_id "84328"; transcript_id "LZIC_transcript_01"; gene_name "LZIC"; gene_description "leucine zipper and CTNNBIP1 domain containing";
chr01	sim4cc	exon	9078363	9078471	98	-	.	gene_id "84328"; transcript_id "LZIC_transcript_01"; gene_name "LZIC"; gene_description "leucine zipper and CTNNBIP1 domain containing";
chr01	sim4cc	CDS	9078363	9078463	.	-	0	gene_id "84328"; transcript_id "LZIC_transcript_01"; gene_name "LZIC"; gene_description "leucine zipper and CTNNBIP1 domain containing";
chr01	sim4cc	start_codon	9078461	9078463	.	-	0	gene_id "84328"; transcript_id "LZIC_transcript_01"; gene_name "LZIC"; gene_description "leucine zipper and CTNNBIP1 domain containing";
chr01	sim4cc	exon	9083871	9084015	99	-	.	gene_id "84328"; transcript_id "LZIC_transcript_01"; gene_name "LZIC"; gene_description "leucine zipper and CTNNBIP1 domain containing";
chr01	Cufflinks	mRNA	9084717	9132945	.	+	.	gene_id "64802"; transcript_id "NMNAT1_transcript_01"; gene_name "NMNAT1"; gene_description "nicotinamide nucleotide adenylyltransferase 1";
chr01	Cufflinks	exon	9084717	9084766	100	+	.	gene_id "64802"; transcript_id "NMNAT1_transcript_01"; gene_name "NMNAT1"; gene_description "nicotinamide nucleotide adenylyltransferase 1";
chr01	Cufflinks	exon	9118444	9118614	100	+	.	gene_id "64802"; transcript_id "NMNAT1_transcript_01"; gene_name "NMNAT1"; gene_description "nicotinamide nucleotide adenylyltransferase 1";
chr01	Cufflinks	start_codon	9118500	9118502	.	+	0	gene_id "64802"; transcript_id "NMNAT1_transcript_01"; gene_name "NMNAT1"; gene_description "nicotinamide nucleotide adenylyltransferase 1";
chr01	Cufflinks	CDS	9118500	9118614	.	+	0	gene_id "64802"; transcript_id "NMNAT1_transcript_01"; gene_name "NMNAT1"; gene_description "nicotinamide nucleotide adenylyltransferase 1";
chr01	Cufflinks	exon	9121851	9122034	100	+	.	gene_id "64802"; transcript_id "NMNAT1_transcript_01"; gene_name "NMNAT1"; gene_description "nicotinamide nucleotide adenylyltransferase 1";
chr01	Cufflinks	CDS	9121851	9122034	.	+	2	gene_id "64802"; transcript_id "NMNAT1_transcript_01"; gene_name "NMNAT1"; gene_description "nicotinamide nucleotide adenylyltransferase 1";
chr01	Cufflinks	exon	9128225	9128364	100	+	.	gene_id "64802"; transcript_id "NMNAT1_transcript_01"; gene_name "NMNAT1"; gene_description "nicotinamide nucleotide adenylyltransferase 1";
chr01	Cufflinks	CDS	9128225	9128364	.	+	1	gene_id "64802"; transcript_id "NMNAT1_transcript_01"; gene_name "NMNAT1"; gene_description "nicotinamide nucleotide adenylyltransferase 1";
chr01	Cufflinks	exon	9129484	9132945	100	+	.	gene_id "64802"; transcript_id "NMNAT1_transcript_01"; gene_name "NMNAT1"; gene_description "nicotinamide nucleotide adenylyltransferase 1";
chr01	Cufflinks	CDS	9129484	9129881	.	+	2	gene_id "64802"; transcript_id "NMNAT1_transcript_01"; gene_name "NMNAT1"; gene_description "nicotinamide nucleotide adenylyltransferase 1";
chr01	Cufflinks	stop_codon	9129882	9129884	.	+	2	gene_id "64802"; transcript_id "NMNAT1_transcript_01"; gene_name "NMNAT1"; gene_description "nicotinamide nucleotide adenylyltransferase 1";
chr01	sim4cc	mRNA	9182486	9330140	.	+	.	gene_id "10277"; transcript_id "UBE4B_transcript_01"; gene_name "UBE4B"; gene_description "ubiquitination factor E4B";
chr01	sim4cc	exon	9182486	9183117	99	+	.	gene_id "10277"; transcript_id "UBE4B_transcript_01"; gene_name "UBE4B"; gene_description "ubiquitination factor E4B";
chr01	sim4cc	start_codon	9183094	9183096	.	+	0	gene_id "10277"; transcript_id "UBE4B_transcript_01"; gene_name "UBE4B"; gene_description "ubiquitination factor E4B";
chr01	sim4cc	CDS	9183094	9183117	.	+	0	gene_id "10277"; transcript_id "UBE4B_transcript_01"; gene_name "UBE4B"; gene_description "ubiquitination factor E4B";
chr01	sim4cc	exon	9222002	9222188	100	+	.	gene_id "10277"; transcript_id "UBE4B_transcript_01"; gene_name "UBE4B"; gene_description "ubiquitination factor E4B";
chr01	sim4cc	CDS	9222002	9222188	.	+	0	gene_id "10277"; transcript_id "UBE4B_transcript_01"; gene_name "UBE4B"; gene_description "ubiquitination factor E4B";
chr01	sim4cc	exon	9239771	9239906	100	+	.	gene_id "10277"; transcript_id "UBE4B_transcript_01"; gene_name "UBE4B"; gene_description "ubiquitination factor E4B";
chr01	sim4cc	CDS	9239771	9239906	.	+	2	gene_id "10277"; transcript_id "UBE4B_transcript_01"; gene_name "UBE4B"; gene_description "ubiquitination factor E4B";
chr01	sim4cc	exon	9246703	9246790	100	+	.	gene_id "10277"; transcript_id "UBE4B_transcript_01"; gene_name "UBE4B"; gene_description "ubiquitination factor E4B";
chr01	sim4cc	CDS	9246703	9246790	.	+	1	gene_id "10277"; transcript_id "UBE4B_transcript_01"; gene_name "UBE4B"; gene_description "ubiquitination factor E4B";
chr01	sim4cc	exon	9249019	9249163	100	+	.	gene_id "10277"; transcript_id "UBE4B_transcript_01"; gene_name "UBE4B"; gene_description "ubiquitination factor E4B";
chr01	sim4cc	CDS	9249019	9249163	.	+	0	gene_id "10277"; transcript_id "UBE4B_transcript_01"; gene_name "UBE4B"; gene_description "ubiquitination factor E4B";
chr01	sim4cc	exon	9251126	9251354	99	+	.	gene_id "10277"; transcript_id "UBE4B_transcript_01"; gene_name "UBE4B"; gene_description "ubiquitination factor E4B";
chr01	sim4cc	CDS	9251126	9251354	.	+	2	gene_id "10277"; transcript_id "UBE4B_transcript_01"; gene_name "UBE4B"; gene_description "ubiquitination factor E4B";
chr01	sim4cc	exon	9261809	9261950	100	+	.	gene_id "10277"; transcript_id "UBE4B_transcript_01"; gene_name "UBE4B"; gene_description "ubiquitination factor E4B";
chr01	sim4cc	CDS	9261809	9261950	.	+	1	gene_id "10277"; transcript_id "UBE4B_transcript_01"; gene_name "UBE4B"; gene_description "ubiquitination factor E4B";
chr01	sim4cc	exon	9263858	9263958	100	+	.	gene_id "10277"; transcript_id "UBE4B_transcript_01"; gene_name "UBE4B"; gene_description "ubiquitination factor E4B";
chr01	sim4cc	CDS	9263858	9263958	.	+	0	gene_id "10277"; transcript_id "UBE4B_transcript_01"; gene_name "UBE4B"; gene_description "ubiquitination factor E4B";
chr01	sim4cc	exon	9266333	9266447	100	+	.	gene_id "10277"; transcript_id "UBE4B_transcript_01"; gene_name "UBE4B"; gene_description "ubiquitination factor E4B";
chr01	sim4cc	CDS	9266333	9266447	.	+	1	gene_id "10277"; transcript_id "UBE4B_transcript_01"; gene_name "UBE4B"; gene_description "ubiquitination factor E4B";
chr01	sim4cc	exon	9271561	9271644	100	+	.	gene_id "10277"; transcript_id "UBE4B_transcript_01"; gene_name "UBE4B"; gene_description "ubiquitination factor E4B";
chr01	sim4cc	CDS	9271561	9271644	.	+	0	gene_id "10277"; transcript_id "UBE4B_transcript_01"; gene_name "UBE4B"; gene_description "ubiquitination factor E4B";
chr01	sim4cc	exon	9274847	9274903	100	+	.	gene_id "10277"; transcript_id "UBE4B_transcript_01"; gene_name "UBE4B"; gene_description "ubiquitination factor E4B";
[truncated: 430,867 more rows]
